# Supplementary material for: Integrating transcriptional, metabolomic, and physiological responses to drought stress and recovery in switchgrass (Panicum virgatum L.)
Source: BMC Genomics. 2014 Jun 26;15(1):527. doi: 10.1186/1471-2164-15-527 (PMC4122788; doi:10.1186/1471-2164-15-527)
Supplement: Supplementary file 2 — Additional file 2: Table S3: Raw metabolite abundance data. (XLS 44 KB) [file 12864_2014_6310_MOESM2_ESM.xls]

## Sheet: raw_named_metabolites
Table S3. Sample identities and experimental details
Sample	2-B1	2-H3	1-F8	1-D7	2-F4	1-G12	2-E1	1-A10	2-E5	1-H5	2-G3	1-F10
Plant ID	17	10	11	14	20	26	3	6	2	4	5	9
Treatment	dry	dry	dry	dry	rewater	rewater	rewater	rewater	wet	wet	wet	wet
Raw MS data for identified metabolites
	2-B1	2-H3	1-F8	1-D7	2-F4	1-G12	2-E1	1-A10	2-E5	1-H5	2-G3	1-F10
xylose	9312	12842	6584	8847	6023	13917	12643	6655	3868	4012	6563	8297
xylonic acid	1145	1696	337	386	1032	779	1350	417	217	274	220	1091
pentitol	9032	5083	4550	3385	22541	4480	4489	4313	4561	3710	8858	8200
xylitol	3463	1378	1366	2148	4844	1477	1979	1368	1543	1791	2322	2664
vanillic acid	530	403	429	575	685	245	387	520	413	389	423	582
valine	74161	6751	75849	145775	113221	43196	35954	77917	6902	15458	10586	19632
urea	3286	11528	31492	20544	16594	16202	22175	26668	21219	21146	3698	30838
tyrosine	40479	6000	80466	243067	75977	96663	60005	86318	5959	19563	4323	12713
tryptophan	195550	6580	227903	306598	405191	125425	90264	244957	1858	7430	1777	3307
trehalose	3455	2395	1155	1869	1497	1658	1803	1245	1273	1563	1423	2085
trans-sinapinic acid	1278	106	550	264	143	295	701	753	487	144	741	1390
tocopherol alpha	45094	1869	15717	12076	14962	4229	20270	14527	20923	12752	25281	34789
threonine	32355	16504	18121	100432	34568	51277	16713	17042	13945	23645	12767	11082
threonic acid	7978	2452	6721	5723	8848	5266	2050	6958	792	1318	1319	3260
threitol	6835	1555	1385	1860	3799	1623	966	1794	670	1439	1215	154
syringic acid	318	288	322	399	293	281	236	384	127	203	228	245
sucrose	379360	215758	546308	647345	605824	239258	233389	509092	462024	525996	422654	471355
succinic acid	2481	3835	1569	3151	16987	7214	1210	1691	1090	3913	1926	1202
suberyl glycine	210	143	579	1241	28536	172	168	358	141	244	141	140
stigmasterol	1005	343	2571	1735	917	427	803	2093	2193	1186	826	1225
stearic acid	40065	35371	37859	38930	66728	35605	44580	35271	34963	39826	31182	46719
sorbitol	7959	16527	4763	19374	20609	15136	341	2385	11296	2559	5983	20075
sinapyl alcohol	205	137	103	143	226	200	207	215	214	192	199	143
shikimic acid	435048	522880	197280	302193	717370	309027	164476	198335	46087	73216	22504	120689
serine	42038	8946	16689	50666	89909	36906	30702	18062	9287	12441	15071	12432
saccharic acid	729	7451	4447	5792	8616	116760	4601	4371	4000	5890	572	234
ribulose-5-phosphate	838	1878	352	430	521	493	526	447	2055	2486	2261	1589
ribose-5-phosphate	827	1855	776	854	670	1016	523	863	1215	1981	1550	1168
ribose	1825	1340	606	792	707	865	878	665	626	903	819	1832
ribonic acid	1217	897	400	648	1166	732	1097	476	701	555	600	723
ribitol	51193	30609	17201	26376	13221	20794	24442	16668	4145	5124	8727	10904
raffinose	12727	2779	54164	4369	46699	2998	2787	7931	5314	22062	26189	48108
quinic acid	303311	891462	103563	176847	390519	173765	108824	102520	76959	105147	183255	245871
pyruvic acid	884	2815	578	874	1526	1805	645	693	4498	4131	1822	2019
pyrrole-2-carboxylic acid	2939	124	2296	3722	2372	2464	1120	7710	151	213	263	196
pyrophosphate	4616	3918	242	5362	12189	3204	3869	6640	3672	4988	5952	2906
putrescine	15594	20895	24319	43148	42202	30498	20713	25320	10808	24100	9609	14119
propane-1,3-diol NIST	561	656	321	707	670	343	657	616	640	446	259	648
proline	1680589	5578	2266081	1819226	1936559	1034519	427355	2097352	4282	15532	13240	8609
pipecolic acid	911	835	1289	1673	2452	5495	1039	1569	1883	2630	1321	1770
p-hydroquinone	250	189	249	243	163	237	220	198	317	259	182	282
phosphoric acid	188053	101923	62415	42258	161350	93860	71266	46277	37063	64328	220911	56109
phosphoethanolamine	710	650	1472	2040	2934	809	931	1774	617	691	715	931
phenylalanine	152607	2942	290600	394429	504705	146436	119820	293182	1165	5900	1701	3491
pelargonic acid	10409	7728	10446	7376	7634	9149	10743	10231	7345	8384	5782	7751
palmitic acid	5889	6009	5358	6217	7316	5955	5628	5223	4715	5299	5094	4981
palatinitol	546	640	438	558	447	316	473	388	506	415	419	194
oxoproline	165700	68063	165483	201730	219448	73430	83297	227620	42952	31691	52049	64602
ornithine	1478	511	5836	11134	31942	2343	1372	6319	444	501	690	707
oleic acid	246	195	180	196	242	211	175	215	188	199	133	201
N-methylalanine	9312	1077	5846	8579	11549	3110	3147	6113	1142	1095	1131	1614
N-acetyl-D-mannosamine	29523	12327	10062	12368	7284	10742	14569	9194	11670	9146	16702	26033
N-acetyl-D-hexosamine	18337	15023	3825	6916	3299	15376	7179	3044	4885	3441	4301	10037
methionine sulfoxide	3268	382	4213	6404	7395	2234	1304	4652	472	490	690	865
methionine	1360	208	2166	4154	7318	978	1037	2196	482	346	751	705
melezitose	1807	549	686	453	367	868	914	721	505	305	396	563
mannonic acid NIST	3244	3523	1042	1927	2173	1199	1195	1097	1235	1909	1960	3400
mannitol	125216	199497	68431	174144	235008	74200	86476	63171	49740	85829	142015	64592
maltose	9675	14073	7309	6955	4337	10415	7320	7604	9482	21670	9287	6580
malic acid	586448	500485	234436	341314	475636	558371	183081	237147	42404	102790	95754	187912
lysine	9202	4329	27938	53274	28965	16013	5996	29383	1353	4074	1818	3035
linolenic acid	526	416	526	534	764	1364	479	789	248	399	411	383
levoglucosan	1853	1312	1405	1618	1286	1821	1710	1624	1636	1055	1546	2323
leucrose	4278	1551	1473	2320	1764	1315	2298	14463	2046	10382	3867	2807
leucine	15724	1790	20585	32978	30551	26617	15331	21116	1637	6864	1935	4383
lauric acid	6435	8553	4970	6569	4838	6024	5470	3888	9861	3823	3910	4545
lactic acid	2537	2402	2265	2204	2952	2523	2139	2394	2106	2898	1905	1789
isonicotinic acid	994	692	1018	772	2482	1357	609	1069	589	2548	1153	546
isoleucine	40045	4989	36054	77072	50836	33243	29952	37438	3012	9459	4108	12533
isocitric lactone	6648	4493	2153	3318	2841	2523	2895	2272	988	1319	2406	2103
isocitric acid	11226	7894	2956	1276	4057	8726	2801	2962	35641	18919	30495	41692
inositol-4-monophosphate	333	221	278	222	196	437	286	387	288	144	623	216
inositol myo-	112368	94111	248242	282816	132547	237737	55509	247063	82819	103589	112114	66577
hydroxylamine	7176	5905	4323	3350	3469	6289	7768	6988	7767	5257	7265	8299
hydroxycarbamate NIST	275	256	211	321	279	256	220	150	212	219	281	175
homoserine	145	153	114	152	644	865	182	155	128	126	158	148
guanosine	438	728	419	420	612	925	302	395	309	683	284	65
glycolic acid	1402	1343	1277	1397	1490	1792	1239	1549	1240	1393	1368	1268
glycine	58298	25128	54745	75465	161031	97366	48895	55560	14857	25480	11134	26650
glycerol-alpha-phosphate	6132	3045	2523	2823	4000	3320	2848	3378	3478	4861	6287	2964
glycerol-3-galactoside	16359	10342	9493	9450	23434	112794	11876	18886	4431	12647	6357	8341
glycerol	37481	13753	15094	20883	11834	35027	13729	18269	11976	17791	37388	29285
glyceric acid	42292	72292	18275	56112	217996	58863	49594	19591	36934	38877	37215	24574
glutamine	321886	9711	538414	677196	841807	88210	87538	560915	12478	13003	19898	22080
glutamic acid	123370	47345	165817	220491	156357	307321	95038	160905	41257	44951	63987	51422
glucuronic acid mix spec	1528	2631	1281	1643	3556	1832	1234	1123	485	742	762	1184
glucose-6-phosphate	3635	8631	1407	1899	6962	5729	4259	1711	5263	6212	8568	4359
glucose-1-phosphate	26452	18581	16179	21674	14782	23880	16361	27211	17396	22478	22484	27408
glucose	2235493	1851231	735812	1752606	236494	1839296	1836842	688223	48409	45159	65156	509459
gluconic acid lactone	24279	13417	4707	11908	11079	7977	11634	4897	3958	8256	8417	9403
glucoheptulose	2234	789	742	916	746	907	1238	1064	750	764	1294	1675
galactose-6-phosphate	576	1629	426	460	1074	969	755	335	993	1295	1617	916
galactinol	411190	1261009	282443	315724	136030	785784	909304	324008	410247	274923	313082	435577
GABA	32409	21098	60694	69089	34935	225610	29890	60306	18276	19353	9072	17912
fumaric acid	2043	3844	1362	6231	7999	15844	2024	1932	1262	2220	1274	1871
fructose-6-phosphate	2139	4520	778	1257	4810	4119	2530	856	3070	3668	5403	3988
fructose	1119873	1078582	341479	871417	185238	1181154	1038985	335011	22361	21835	49332	335881
ferulic acid	708	369	474	665	252	525	861	508	816	391	732	323
ethanolamine	16839	68308	79520	84228	10075	116154	57400	81108	9736	12182	10266	9784
erythronic acid lactone	14117	5375	2864	10268	7163	4794	1885	1185	2103	5431	2761	2673
erythronic acid	861	590	507	633	4707	462	365	565	387	384	438	502
erythritol	3485	3217	3259	3310	6334	3453	2330	3057	1018	1565	2363	1108
enolpyruvate NIST	1742	617	934	825	863	736	926	1031	744	911	1001	1111
dihydroabietic acid	932	334	785	471	535	1071	1408	808	1738	1078	923	907
dehydroascorbate	116476	132008	68470	98352	61542	78816	86691	65814	97632	123429	138702	128988
cysteine	2264	252	1195	1177	1301	771	614	1208	439	389	229	310
conduritol-beta-epoxide	1351	844	676	1512	966	752	469	701	397	398	189	697
citrulline	1372	515	5266	9575	15393	2582	938	6330	341	415	368	516
citric acid	35308	63033	17369	19465	52912	180607	23408	20311	71682	80085	114656	111894
citramalic acid	2438	2329	419	955	5843	1551	457	427	2159	1421	3613	2446
cholesterol	1492	2018	1567	1262	1833	975	1846	1864	2332	1931	1509	1574
chlorogenic acid	379468	142641	191333	151107	163508	188409	373546	193655	248553	44267	442465	439879
cellobiotol	2957	988	5733	4026	5356	2459	1434	5367	1033	2178	1372	1785
capric acid	1111	1297	2237	1538	1767	1136	1220	2222	1439	1064	977	1095
caffeic acid	4329	2042	1824	2654	3280	3617	2928	3317	3049	2007	3857	3626
butyrolactam NIST	873	612	1049	1551	797	3829	670	1448	458	240	417	399
beta-sitosterol	2827	1076	5554	3315	4557	1418	3490	4824	5636	5428	4259	2483
beta-gentiobiose	2229	2705	1201	3631	786	1463	3595	1089	3093	2520	5133	2030
beta-alanine	3213	192	1747	1196	3357	945	469	2312	248	521	488	411
benzoic acid	72396	56715	63796	63048	57911	59181	65357	68002	59906	62148	60179	58740
aspartic acid	46267	15565	29423	41123	82149	97717	20143	30466	18345	18385	50200	14064
asparagine	588	320	2242	4654	40299	401	511	2120	365	276	457	598
ascorbic acid	1475	1160	996	1015	524	1243	1132	832	547	616	2377	1576
arginine + ornithine	4385	1408	16195	22338	32505	5059	2922	19924	1164	1580	1836	1892
arachidic acid	2784	1979	1838	2035	2222	1357	3236	2077	2689	2496	2615	2462
arabitol	2423	1560	627	824	1628	755	957	732	603	715	1613	1440
arabinose	2949	3873	3205	4345	2751	3364	1742	2880	2307	1819	2799	3434
allantoin	2642	5765	3057	8870	1513	2967	5902	3746	246	248	306	1777
allantoic acid	995	366	1233	1626	6732	634	321	761	263	315	233	249
alanine	120097	164608	43277	140204	717044	431194	233835	47297	256849	267975	318362	344203
adipic acid	1614	1428	1421	1408	1265	2068	1744	1664	1616	1757	1551	2209
adenosine	3508	6756	4147	3921	7475	10877	1875	4568	4161	7632	1824	2957
aconitic acid	653	736	372	432	1147	1251	394	324	925	907	473	709
6-deoxyglucitol NIST	12872	887	3272	1054	3872	1381	3651	664	3445	3545	4714	5198
5-hydroxynorvaline NIST	2961	7321	2244	12239	6170	8786	1394	2898	6548	5025	6759	3817
4-hydroxyphenyl-dihydroxyethane NIST	2595	1492	1742	2507	1352	1201	1996	1547	1982	1234	3114	2942
4-hydroxycinnamic acid	5736	4357	1913	4274	1555	4297	4198	2151	1267	699	1011	1905
3-hydroxypropionic acid	887	509	456	618	891	710	549	945	439	638	496	556
3,4-dihydroxybenzoic acid	1811	855	419	1093	928	1575	666	1447	827	828	1314	1134
2-methylglyceric acid NIST	2596	2627	2692	2714	6421	2284	2829	2800	2602	2247	2622	2139
2-ketoadipic acid	1099	2750	1142	1179	1734	2357	1394	1251	1690	650	1257	325
2-hydroxyadipic acid	1084	515	1834	1629	3780	494	426	1669	143	198	273	248
1-monostearin	679	320	459	610	634	346	552	196	746	612	478	599
1,3-diaminopropane	3126	3297	3630	2457	6272	4267	1940	3478	2833	1478	2939	3031
