# Supplementary material for: Integrating transcriptional, metabolomic, and physiological responses to drought stress and recovery in switchgrass (Panicum virgatum L.)
Source: BMC Genomics. 2014 Jun 26;15(1):527. doi: 10.1186/1471-2164-15-527 (PMC4122788; doi:10.1186/1471-2164-15-527)
Supplement: Supplementary file 3 — Additional file 3: Table S5: Complete list of DEG for all contrasts in both drought and recovery experiments. (XLS 4 MB) [file 12864_2014_6310_MOESM3_ESM.xls]

## Sheet: Table
Table S5. Complete list of DEG for all contrasts in both drought and recovery experiments. Genes significantly affected by each factor are indicated with "1", and non-significant genes with "0".
Isogroup	BLASTX Match	Gene name annotation (Uniprot)	GO annotation	Treatment(Drought)	Time (Drought)	Interaction (Drought)	Treatment(Recovery)	Time (Recovery)	Interaction (Recovery)
isogroup00001	A4ZVI0,A4ZVI1,A4ZVI4,B4FPB7,B6SS29,B6SU66,B6T769,B6TAG8,B6TAH4,B6TB21,B6TT21,B6TZ09,B6U167,B6U2X9,B6UER0,B6UF43,B6UGR7,B9T165,C3SA73,C5YY74,C6Y4D5,D0TZE6,D6VYF0,P12857,P24449,P34106,Q00Y69,Q01JF1,Q0DY33,Q10C64,Q2QME9,Q2QP06,Q2QP07,Q2R1Y6,Q39286,Q4FX62,Q7XDU8,Q8H5J3,Q948S9,Q9AVH2,Q9S973	Starch synthase IIIb-1 ,Starch synthase IIIb-2 ,Granule-bound starch synthase II ,60S ribosomal protein L7a ,LHY protein ,Limonoid UDP-glucosyltransferase ,60S ribosomal protein L7a ,Myb-like DNA-binding domain containing protein ,SEC14-like protein 1 ,Anamorsin homolog ,DNA binding protein ,Limonoid UDP-glucosyltransferase ,Granule-bound starch synthase 1b ,Hexokinase-1 ,Hexokinase-1 ,Calcium-de…	GO:0000271 (polysaccharide biosynthetic process); GO:0005996 (monosaccharide metabolic process); GO:0006112 (energy reserve metabolic process); GO:0006259 (DNA metabolic process); GO:0006260 (DNA replication); GO:0006464 (protein modification process); GO:0006915 (apoptosis); GO:0007242 (intracellular signal transduction); GO:0007264 (small GTPase mediated signal transduction); GO:0010556 (regula…	1	1	1	0	0	0
isogroup00002	A8QZ67,B4FLQ8,B6T286,B6TCC4,B6TSH6,B9RVD2,P47815,P47917,Q5JK83,Q8H6S5,Q9AVV4	AN12 ,26S proteasome non-ATPase regulatory subunit 14 ,60S ribosomal protein L18A ,Blue copper protein ,60S ribosomal protein L21 ,WD-repeat protein, putative ,Eukaryotic translation initiation factor 1A ,O-methyltransferase ZRP4 ,Putative GDA2 protein ,CTV.2 ,PIP1 protein (Fragment)	GO:0006412 (translation); GO:0006413 (translational initiation); GO:0034961 (cellular macromolecule biosynthetic process);	0	1	0	0	0	0
isogroup00003	A2Q4U5,B4FBK3,B6SJU5,B7E6W2,B7ECH1,B9SQQ8,B9V0L8,C5XRQ7,D0NC98,D7L9U2,P0CG86,Q0J032,Q94F60,Q9AR14,Q9ARZ9,Q9SE04,Q9SLZ7,Q9XFL0	Tubulin binding cofactor C ,Eukaryotic initiation factor 4A ,Polyubiquitin containing 7 ubiquitin monomers ,cDNA clone:001-039-E03, full insert sequence ,cDNA clone:J013071M22, full insert sequence ,Sorting and assembly machinery (Sam50) protein, putative ,Tubulin-specific chaperon-like protein ,Fructose-bisphosphate aldolase ,Ubiquitin-ribosomal fusion protein, putative ,Outer membrane OMP85 fam…	GO:0005996 (monosaccharide metabolic process); GO:0006412 (translation); GO:0006413 (translational initiation); GO:0006508 (proteolysis); GO:0019318 (hexose metabolic process); GO:0034961 (cellular macromolecule biosynthetic process);	1	1	1	0	0	0
isogroup00004	A0S6X4,B6SHZ1,B6SI61,B6SSV3,B6SU49,B6SY98,B6T4Q5,B6T5X5,B6TGT0,B6TML2,B6UAI8,D7LU40,O65101,P15312,Q10NX9,Q5N863,Q6K8N7,Q6Z2U8,Q8L4W8	FT-like protein ,40S ribosomal protein S5 ,RING-H2 finger protein ATL2A ,Fasciclin-like arabinogalactan protein 7 ,Ethylene-responsive transcription factor 4 ,Peptide chain release factor 2 ,Pro-resilin ,60S ribosomal protein L29 ,60S ribosomal protein L2 ,RING-H2 finger protein ATL1Q ,Protoheme IX farnesyltransferase ,Myb family transcription factor ,Photosystem I reaction center subunit VI, chl…	GO:0006351 (transcription, DNA-dependent); GO:0006412 (translation); GO:0006415 (translational termination); GO:0006778 (porphyrin metabolic process); GO:0006779 (porphyrin biosynthetic process); GO:0006783 (heme biosynthetic process); GO:0019219 (regulation of nucleobase, nucleoside, nucleotide and nucleic acid metabolic process); GO:0032774 (RNA biosynthetic process); GO:0034961 (cellular macro…	1	0	0	0	0	0
isogroup00005	B5L808,B6SVK6,B6TCJ9,B6TQG2,B6TY14,B7E4M2,B9S1N3,B9T228,B9T6N0,C5XXT9,C5YCD6,Q01I34,Q53NM9,Q67BC7,Q9LHA8	Heat-shock protein 70 ,Protein lap4 ,Nucleotide binding protein ,Stress-related protein ,Esterase ,cDNA clone:001-039-G01, full insert sequence ,Receptor serine-threonine protein kinase, putative ,Heat shock protein, putative ,TGF-beta-inducible nuclear protein, putative ,Phenylalanine ammonia-lyase ,Phenylalanine ammonia-lyase ,OSIGBa0145G11.5 protein ,DnaK-type molecular chaperone hsp70-rice ,C…	GO:0000271 (polysaccharide biosynthetic process); GO:0006464 (protein modification process); GO:0006520 (cellular amino acid metabolic process); GO:0006558 (L-phenylalanine metabolic process); GO:0009063 (cellular amino acid catabolic process); GO:0009072 (aromatic amino acid family metabolic process); GO:0009698 (phenylpropanoid metabolic process); GO:0016310 (phosphorylation); GO:0044264 (cellu…	1	1	0	0	0	0
isogroup00006	B6T345	Nucleoside transporter		1	0	1	0	0	0
isogroup00007				1	1	0	0	0	0
isogroup00008	Q09054,Q947B9	Glyceraldehyde-3-phosphate dehydrogenase, cytosolic 2 ,Glucose-1-phosphate adenylyltransferase	GO:0005996 (monosaccharide metabolic process); GO:0006112 (energy reserve metabolic process); GO:0019318 (hexose metabolic process); GO:0044264 (cellular polysaccharide metabolic process);	0	0	0	0	0	0
isogroup00009	Q2QRS9,Q53NZ9,Q6ZDJ2,Q8LJX9,Q8LJY8,Q8LJZ8,Q8LJZ9,Q8VYB0	Retrotransposon protein, putative, Ty1-copia subclass ,NB-ARC domain containing protein, expressed ,Disease resistance response protein-like ,Putative stripe rust resistance protein Yr10 ,Putative stripe rust resistance protein Yr10 ,Putative Mla1 ,Putative stripe rust resistance protein Yr10 ,Cytochrome P450 monooxygenase CYP72A5 (Fragment)	GO:0006915 (apoptosis);	1	0	0	0	0	0
isogroup00010	B6SGX9,Q7F8W7	Transposon protein CACTA, En/Spm sub-class ,OJ000315 02.4 protein		0	0	0	0	0	0
isogroup00012	A6YSL1,B2ZGR5,B6TDT8,B6TVA6,B7E355,B7EBJ9,C5XPC6,C5Y096,D0QCY9,Q84QV1	Chloroplast ribonuclease III domain protein ,NAC domain protein ,Glycine-rich RNA-binding protein 2 ,NAD-dependent epimerase/dehydratase family protein ,Profilin ,cDNA clone:J013047G08, full insert sequence ,Histone H2B ,Histone H2B ,Aleurone-specific Nam-1 ,Putative type 1 capsule synthesis gene(CapI)	GO:0006325 (chromatin organization); GO:0006334 (nucleosome assembly); GO:0006396 (RNA processing); GO:0016070 (RNA metabolic process);	0	1	1	0	0	0
isogroup00014				1	0	0	0	0	0
isogroup00015				0	0	0	0	0	0
isogroup00016	A4ZCD1,B6TI93,B9SCH6,Q287S3,Q9FXT9,Q9MAY4	GTP-binding protein ,40S ribosomal protein S23 ,ATP-dependent transporter, putative ,26S proteasome ATPase subunit (Fragment) ,26S protease regulatory subunit 7 ,ABC transporter homolog	GO:0006412 (translation); GO:0006753 (nucleoside phosphate metabolic process); GO:0034961 (cellular macromolecule biosynthetic process);	1	0	0	0	0	0
isogroup00017	Q4U474,Q6Z2Z4,Q9AYI6	Eukaryotic initiation factor 4A ,Eukaryotic initiation factor 4A-3 ,Putative maize transposon MuDR mudrA-like protein	GO:0006413 (translational initiation);	1	1	0	0	0	0
isogroup00018				0	1	1	0	0	0
isogroup00019	B4F8P4,B6SV36,B6SZZ4,C5NNP0,Q45KJ2,Q4PLL4,Q5FZT4,Q688X9,Q6F2P9	Anthranilate synthase component I-1 ,Transparent testa 12 protein ,Monooxygenase ,Putative unclassified retrotransposon protein ,Anthranilate synthase alpha subunit ,SHR5-receptor-like kinase (Fragment) ,WRKY21 ,Protein DEHYDRATION-INDUCED 19 ,Putative receptor-like serine/threonine kinase (RFK1)	GO:0006464 (protein modification process); GO:0006576 (cellular biogenic amine metabolic process); GO:0009072 (aromatic amino acid family metabolic process); GO:0016310 (phosphorylation); GO:0042434 (indole-containing compound metabolic process);	1	1	1	0	0	0
isogroup00021	B6TDX5,Q6YUN4	Adenosine 3-phospho 5-phosphosulfate transporter 1 ,Putative Avr9/Cf-9 rapidly elicited protein		0	1	0	0	0	0
isogroup00022	A0B9X9,B4G1K9,B6SW58,B6UHU1,B9GWH9,B9S4B5,C5Z2J6,D7L9F1,Q10BN7,Q6YDN0,Q9SNK4	OSIGBa0135C09.5 protein ,Photosystem I reaction center subunit V ,Protein kinase ,Catalase ,Jumonji domain protein (Fragment) ,Oligopeptide transporter, putative ,Catalase ,Ribonuclease II family protein ,RING zinc finger protein, putative, expressed ,Nitrilase 1 ,EST AU068209(C12438) corresponds to a region of the predicted gene	GO:0016310 (phosphorylation); GO:0042542 (response to hydrogen peroxide);	1	1	1	0	0	0
isogroup00024	B6SH10,P09315,Q01IJ6	ER degradation-enhancing alpha-mannosidase-like 1 ,Glyceraldehyde-3-phosphate dehydrogenase A, chloroplastic ,H0219H12.1 protein	GO:0005996 (monosaccharide metabolic process); GO:0019253 (reductive pentose-phosphate cycle); GO:0019318 (hexose metabolic process); GO:0019685 (photosynthesis, dark reaction);	0	0	0	0	0	0
isogroup00026	Q940D3	RNase S-like protein		0	0	0	0	0	0
isogroup00027	C1K9J1,Q0J0U8,Q0J4P2	Heat shock protein 90 ,Heat shock protein ,Heat shock protein 81-1	GO:0006457 (protein folding);	0	1	0	0	0	0
isogroup00028	P49036,Q43706	Sucrose synthase 2 ,Sus1 protein	GO:0005984 (disaccharide metabolic process); GO:0005985 (sucrose metabolic process);	0	0	0	0	0	0
isogroup00029	B6U662,Q10A29,Q2QQZ3,Q2R4C6,Q53NN7,Q6YY82,Q6YY88	Indole-3-glycerol phosphate lyase ,Lecithin:cholesterol acyltransferase family protein, expressed ,Retrotransposon protein, putative, unclassified ,NB-ARC domain containing protein, expressed ,NB-ARC domain containing protein ,Putative lecithin-cholesterol acyl transferase ,Putative lecithin-cholesterol acyl transferase	GO:0006576 (cellular biogenic amine metabolic process); GO:0009072 (aromatic amino acid family metabolic process); GO:0042434 (indole-containing compound metabolic process);	1	1	0	0	0	0
isogroup00032	Q2QY07,Q2QY08,Q657B3,Q8GZD0	Cytochrome c-type biogenesis ccda-like chloroplastic protein 2 ,Saccharopine dehydrogenase family protein, expressed ,Zinc finger CCCH domain-containing protein 7 ,Biogenesis protein	GO:0017004 (cytochrome complex assembly);	1	1	0	1	0	0
isogroup00033	Q9SLP5,Q9ZVT8	Ferredoxin ,Putative E3 ubiquitin-protein ligase RF4		1	1	0	0	0	0
isogroup00036	Q9FMX2	Transcription factor TCP7		0	0	0	0	0	0
isogroup00037	O04589	F19K23.17 protein		1	0	1	0	0	0
isogroup00038	C5XLZ9	Malic enzyme	GO:0043648 (dicarboxylic acid metabolic process);	1	1	0	0	1	0
isogroup00039				0	0	0	0	0	0
isogroup00040				1	0	0	0	0	0
isogroup00041	Q09S70,Q5JM89,Q6UNM7	Tic21 ,Putative adaptor-related protein complex AP-3, beta 2 subunit ,Caffeic acid 3-O-methyltransferase		1	0	0	0	0	0
isogroup00042	B6SSP4	Peptidoglycan binding domain containing protein	GO:0006457 (protein folding);	1	1	0	0	1	0
isogroup00043	B6T440	Adenosylhomocysteinase		0	1	0	1	0	0
isogroup00046				0	0	0	0	0	0
isogroup00055	B6TJM6,Q84PD8	KID-containing protein ,Zinc finger A20 and AN1 domain-containing stress-associated protein 11		1	1	0	0	0	0
isogroup00056	A8D7M4,B6T3P3,B6TAR9,B6TWS6,Q0MRQ8,Q5ZA07,Q8LFA9,Q94GD8,Q94IQ6,Q9FFY0	Hetrotrimeric G protein alpha subunit ,Protein YIF1A ,Outer mitochondrial membrane protein porin ,Guanine nucleotide-binding protein alpha-1 subunit ,Respiratory burst oxidase protein A ,E3 ubiquitin-protein ligase makorin ,Methyltransferase-like protein 2 ,Putative lyase ,Methyl-binding domain protein MBD111 ,Genomic DNA, chromosome 5, P1 clone:MAC12	GO:0006464 (protein modification process); GO:0007166 (cell surface receptor linked signaling pathway); GO:0007186 (G-protein coupled receptor protein signaling pathway);	0	1	0	0	0	0
isogroup00057	B6T9S9,B9RJE4,Q9LLI2	Peroxisomal carrier protein ,ATP binding protein, putative ,Cellulose synthase-8	GO:0000271 (polysaccharide biosynthetic process); GO:0044264 (cellular polysaccharide metabolic process);	0	0	0	0	0	0
isogroup00058	Q9SY97	PSI type III chlorophyll a/b-binding protein		1	1	1	0	0	0
isogroup00060	B6SPI3,B6T2V3,B6T7E4,B9R8R0,C0JW71,Q10A29,Q9ATP2	Pantothenate kinase family protein ,Photosystem II 11 kD protein ,Heat shock factor protein HSF8 ,Glutamate receptor 3 plant, putative ,Beta-carbonic anhydrase (Fragment) ,Lecithin:cholesterol acyltransferase family protein, expressed ,Calmodulin-like protein	GO:0006351 (transcription, DNA-dependent); GO:0006752 (coenzyme metabolic process); GO:0007166 (cell surface receptor linked signaling pathway); GO:0007186 (G-protein coupled receptor protein signaling pathway); GO:0009108 (coenzyme biosynthetic process); GO:0016310 (phosphorylation); GO:0019219 (regulation of nucleobase, nucleoside, nucleotide and nucleic acid metabolic process); GO:0032774 (RNA…	1	0	1	0	0	0
isogroup00061	Q1W5S0,Q2QRD1,Q2RBK2,Q6ZAL2,Q75GM7,Q9LDG2	Ramosa 3-like protein (Fragment) ,HAT family dimerisation domain containing protein ,Putative laccase-17 ,Putative trehalose-phosphatase ,Putative transposase Tam3 ,F28L1.1 protein	GO:0005984 (disaccharide metabolic process); GO:0005991 (trehalose metabolic process);	0	1	0	0	0	0
isogroup00062	O48547,Q9SC66	Nonphototropic hypocotyl 1 ,Non-phototropic hypocotyl NPH1	GO:0000160 (two-component signal transduction system (phosphorelay)); GO:0006464 (protein modification process); GO:0016310 (phosphorylation); GO:0019219 (regulation of nucleobase, nucleoside, nucleotide and nucleic acid metabolic process); GO:0045449 (regulation of transcription, DNA-dependent);	1	1	0	0	0	0
isogroup00063	A3FPG3,Q8GUR2	Serine/threonine protein kinase ,Serine/threonine protein kinase (Fragment)	GO:0006464 (protein modification process); GO:0016310 (phosphorylation);	1	0	0	0	0	0
isogroup00064	B6T6Y2	S-glutathione dehydrogenase/class III alcohol dehydrogenase		1	1	1	0	0	0
isogroup00065	B2LTI9,B2LTJ0,B2LTJ1,B3VTB7,B3VTC1,B3VTC2,Q5JLD4,Q9FTW7	Pc protein A ,Pc protein B ,Pc protein C ,Rp3-like disease resistance protein ,Rp3-like disease resistance protein ,Rp3-like disease resistance protein ,NBS-LRR disease resistance protein-like ,Arbutin synthase-like	GO:0006915 (apoptosis);	1	1	0	0	1	0
isogroup00066				0	0	0	0	0	0
isogroup00068	B6T0P4,B6TJ90,D2HWK1,Q10RH1,Q7XUC9,Q948T8,Q9LUV5	Histone H4 ,Profilin ,Histone H4 (Fragment) ,XS domain containing protein, expressed ,Histone H4 ,Histone H4 (Fragment) ,Genomic DNA, chromosome 3, P1 clone: MCB17	GO:0006325 (chromatin organization); GO:0006334 (nucleosome assembly); GO:0045596 (negative regulation of cell differentiation); GO:0045637 (regulation of myeloid cell differentiation);	1	0	0	1	0	0
isogroup00069	Q1M0P0,Q2QUZ1,Q9FSE2	UDP-glucuronic acid decarboxylase 3 ,Protein kinase domain containing protein ,D-TDP-glucose dehydratase		0	0	0	0	0	0
isogroup00070	Q6T7D1	Fiber protein Fb19 (Fragment)		1	0	0	0	0	0
isogroup00072	B6U631	DNA binding protein		1	0	0	0	0	0
isogroup00073	Q5NA16	Helicase-like protein		0	1	0	0	0	0
isogroup00074	Q2QLY5,Q4LB12,Q8W529	5-methyltetrahydropteroyltriglutamate-homocysteine methyltransferase, putative, expressed ,Methionine synthase 2 enzyme ,Methionine synthase (Fragment)	GO:0000096 (sulfur amino acid metabolic process); GO:0000097 (sulfur amino acid biosynthetic process); GO:0006520 (cellular amino acid metabolic process); GO:0008652 (cellular amino acid biosynthetic process); GO:0009309 (amine biosynthetic process);	1	1	0	0	1	0
isogroup00075	Q0ZGS7	SNI1		0	1	0	0	0	0
isogroup00076	B4FFI2,Q5D214,Q94G21	Nitrilase-associated protein ,Cathepsin B-like cysteine protease ,Cathepsin B-like cysteine proteinase	GO:0006508 (proteolysis);	1	1	0	0	0	0
isogroup00077	B9RFK4,Q10ME7,Q10ME8,Q655C5	2-deoxyglucose-6-phosphate phosphatase, putative ,HAD-superfamily hydrolase, subfamily IA, variant 3 containing protein, expressed ,HAD-superfamily hydrolase, subfamily IA, variant 3 containing protein, expressed ,Putative PROPYZAMIDE-HTPERSENSITIVE 1	GO:0045454 (cell redox homeostasis);	1	0	0	0	1	0
isogroup00078	Q7XJV3	OSIGBa0128P10.9 protein		0	0	0	0	0	0
isogroup00079	Q53PQ6,Q53PT3	Ribosome inactivating protein ,Ribosome inactivating protein		1	1	0	0	0	0
isogroup00080	B6TQ58,Q5N6Z8,Q6RYE2,Q7G1M6,Q8L431,Q8S7N0	Fiber protein Fb2 ,Copine III-like ,Putative transposase ,Transposon protein, putative, unclassified, expressed ,Proline transport protein-like ,Putative transposase		1	0	0	0	0	0
isogroup00082	O24343	Serine/threonine kinase	GO:0006464 (protein modification process); GO:0016310 (phosphorylation);	0	0	0	0	0	0
isogroup00083	B6U7G4,Q9ZU37	ABC-2 type transporter family protein ,Predicted by genscan and genefinder	GO:0006753 (nucleoside phosphate metabolic process);	1	1	0	0	0	0
isogroup00084	O48556	Soluble inorganic pyrophosphatase		0	0	0	0	0	0
isogroup00085	Q6Z4N5	Putative r40c2 protein		1	1	0	0	0	0
isogroup00088	B6THR4,Q94L35	Thioredoxin-like 4 ,Metallothionein-like protein type 2	GO:0045454 (cell redox homeostasis);	1	0	0	0	0	0
isogroup00089	B9RY52	DNA binding protein, putative		1	0	0	1	0	0
isogroup00090	Q9SE25	Calcium-dependent protein kinase		0	0	0	0	0	0
isogroup00091				1	1	0	0	1	0
isogroup00092	D0EY68,Q71RX2	Cinnamyl alcohol dehydrogenase ,Isopentenyl pyrophosphate isomerase	GO:0006720 (isoprenoid metabolic process); GO:0008299 (isoprenoid biosynthetic process);	1	0	0	0	0	0
isogroup00093	B4FUW2,B4G0W2,Q30KW0,Q6T367	Ribosomal protein L15 ,Ribosomal protein L15 ,Cysteine proteinase inhibitor ,Histone H3	GO:0006412 (translation); GO:0034961 (cellular macromolecule biosynthetic process); GO:0051346 (negative regulation of hydrolase activity); GO:0052547 (regulation of peptidase activity);	0	0	1	0	0	0
isogroup00094	B4FW40,B6T1M3,B6TQJ7,Q6K6B9,Q84ZR6	Membrane related protein-like ,3-5 exoribonuclease CSL4 ,Protein SFT2 ,Exoribonuclease-like ,Putative resistance complex protein I2C-1		1	1	0	0	0	0
isogroup00095				0	1	0	0	0	0
isogroup00097	A8MRL0,D2N2P4,Q6LB28,Q71CZ4	Histone H3 ,Histone H3 ,Histone H3 ,Histone H3	GO:0006325 (chromatin organization); GO:0006334 (nucleosome assembly);	1	0	0	0	0	0
isogroup00098	B6UCI2,B7F6A4,B9T718,Q195N6	ATP/GTP-binding protein ,cDNA clone:J023004N22, full insert sequence ,Pre-rRNA-processing protein ESF1, putative ,Pyruvate, phosphate dikinase regulatory protein, chloroplastic	GO:0016310 (phosphorylation);	1	1	1	0	0	0
isogroup00099	B6SWF3,Q8H4Q9	MARD1 ,GTP-binding protein Rab6		0	1	0	0	0	0
isogroup00100				1	0	1	0	0	0
isogroup00101	B6U2Y9,Q9XFZ3	Aldo-keto reductase/ oxidoreductase ,Cytosolic monodehydroascorbate reductase		1	0	0	0	0	0
isogroup00103	Q84QW3	Putative ribosomal protein L32		0	1	0	0	0	0
isogroup00105	B6SLW1,C4P7S8,Q01JG7,Q6DN25,Q7DMZ3	Calmodulin ,CBL-interacting protein kinase 28 ,H0818E04.16 protein ,Calmodulin cam-211 ,Auxin-regulated calmodulin	GO:0006464 (protein modification process); GO:0016310 (phosphorylation);	0	0	1	0	0	0
isogroup00106	C5XT06	Peptidyl-prolyl cis-trans isomerase	GO:0006457 (protein folding); GO:0006464 (protein modification process);	0	1	0	0	0	0
isogroup00107	B9S7K7,D7KIT8,Q4FX62	Transcription factor, putative ,Transcription factor jumonji family protein ,Proteophosphoglycan 5		1	0	0	0	0	0
isogroup00109				0	0	1	1	0	0
isogroup00111	B6T8T9,B6UF74,Q5VR06	Transferase, transferring glycosyl groups ,Senescence-associated protein 15 ,Helicase-like protein	GO:0006631 (fatty acid metabolic process); GO:0032787 (monocarboxylic acid metabolic process); GO:0046394 (carboxylic acid biosynthetic process);	1	1	0	0	0	0
isogroup00112	B7EAS1,Q10RI5,Q654U4,Q8H8C1	cDNA clone:J013002P24, full insert sequence ,YT521-B-like family protein, expressed ,Endoglucanase 16 ,Putative RNA-binding protein		1	0	0	0	0	0
isogroup00113				1	0	0	0	0	0
isogroup00115	Q5NAE0,Q60E60,Q6B4G9,Q8S7C8	Putative BP-5 protein ,Putative NAD kinase 3 ,Monosaccharide transport protein 1 ,Putative transcription factor		1	0	1	0	0	0
isogroup00116				0	1	0	0	0	0
isogroup00117	B6SSD8	Na+/H+ antiporter, probable CP0838	GO:0006842 (tricarboxylic acid transport);	1	0	0	0	0	0
isogroup00118	B6SVJ1,B6T629,Q2R1W1,Q2R1X1,Q6YYL2,Q6Z021,Q94KS7	Auxin Efflux Carrier family protein ,Beta-expansin 1a ,NB-ARC domain containing protein ,NB-ARC domain containing protein ,Putative RGH1A ,Putative RGH1A ,Beta-expansin 7		1	1	1	0	0	0
isogroup00119	B6TK52,Q01K88	AT hook motif family protein ,OSIGBa0148A10.10 protein		0	1	0	0	0	0
isogroup00120	B6T6I9,Q10H75,Q8H8S9	Protein binding protein ,DSBA-like thioredoxin domain containing protein, expressed ,Putative chromosome condensation regulator		0	1	0	0	0	0
isogroup00121				0	1	0	0	1	0
isogroup00122	B6TZ31,Q75LC1	RNA binding S1 ,Putative ribosomal S1 protein (With alternative splicing)		1	1	1	0	0	0
isogroup00123	B6SPN8,B7EVB8,Q3SAE4,Q947C0	Carboxyl-terminal-processing protease ,Glucose-1-phosphate adenylyltransferase ,Glucose-1-phosphate adenylyltransferase ,Glucose-1-phosphate adenylyltransferase	GO:0006112 (energy reserve metabolic process); GO:0006508 (proteolysis); GO:0044264 (cellular polysaccharide metabolic process);	1	1	0	0	0	0
isogroup00124	B6T7E0,Q40025,Q9FYT6	Non-cyanogenic beta-glucosidase ,Beta-glucosidase ,Chloroplastic group IIA intron splicing facilitator CRS1, chloroplastic	GO:0006396 (RNA processing); GO:0010556 (regulation of macromolecule biosynthetic process); GO:0016070 (RNA metabolic process); GO:0016071 (mRNA metabolic process); GO:0032268 (regulation of cellular protein metabolic process);	0	1	0	0	0	0
isogroup00125	Q5W6K0,Q70KS8	Retrotransposon protein, putative, Ty3-gypsy sub-class ,TA1 protein (Fragment)		1	1	0	0	1	0
isogroup00126	Q6K200	Putative met-10+ protein		1	1	0	0	0	0
isogroup00127	Q43661	Wali7 protein (Fragment)		1	0	0	0	0	0
isogroup00128				0	0	1	0	0	0
isogroup00130	C0HGV5	Enolase	GO:0005996 (monosaccharide metabolic process); GO:0019318 (hexose metabolic process);	0	0	0	0	0	0
isogroup00132	O49432,Q10RJ4,Q3EBY6,Q8LMQ5	Polygalacturonase QRT3 ,ABC transporter family protein, putative, expressed ,Mca2 ,Putative ABC transporter		0	1	0	0	0	0
isogroup00133	B6U032,Q9LLI2	Mpv17 / PMP22 family protein ,Cellulose synthase-8	GO:0000271 (polysaccharide biosynthetic process); GO:0044264 (cellular polysaccharide metabolic process);	0	0	1	1	0	0
isogroup00134	Q00Z75	Chromosome 11 contig 1, DNA sequence. (Fragment)		1	0	1	0	0	0
isogroup00135	B6TNA7,B9SMA1,Q01HY4	Shikimate kinase ,Protein ABC1, mitochondrial, putative ,OSIGBa0138H21-OSIGBa0138E01.12 protein	GO:0006464 (protein modification process); GO:0006520 (cellular amino acid metabolic process); GO:0008652 (cellular amino acid biosynthetic process); GO:0009309 (amine biosynthetic process); GO:0016310 (phosphorylation); GO:0043648 (dicarboxylic acid metabolic process);	1	1	1	0	0	0
isogroup00136				0	1	0	0	1	0
isogroup00137	B4G0R0,Q9ATW9	60S ribosomal protein L33-B ,60S ribosomal protein L33-B	GO:0006412 (translation); GO:0034961 (cellular macromolecule biosynthetic process);	0	0	1	0	0	0
isogroup00138	Q6K7D3,Q6K7E5	Putative BRUSHY1 ,BRUSHY1-like		0	0	0	0	0	0
isogroup00139	B6U0S1,Q7XTK1	Elongation factor 2 ,Elongation factor	GO:0006753 (nucleoside phosphate metabolic process); GO:0034961 (cellular macromolecule biosynthetic process);	0	1	0	0	0	0
isogroup00140	B6U1B5,Q25AK1	Citrate transporter family protein ,H0510A06.4 protein	GO:0006842 (tricarboxylic acid transport);	1	1	0	0	0	0
isogroup00141	Q53NE7	Eukaryotic aspartyl protease family protein, expressed		1	0	0	0	0	0
isogroup00142	B8YBH5	SUMO1b protein		0	0	0	0	0	0
isogroup00144	B4FGB3,B6T027	Early response to dehydration 15-like protein ,Early response to dehydration 15-like protein		1	1	0	0	0	0
isogroup00146	B6U1F5,B6UCT1,B9RKD5,O04624,Q9SZE4	BRASSINOSTEROID INSENSITIVE 1-associated receptor kinase 1 ,MADS-box transcription factor 32 ,Charged multivesicular body protein 4b, putative ,A IG002N01.30 protein (Fragment) ,Vacuolar protein sorting-associated protein 32 homolog 2	GO:0006351 (transcription, DNA-dependent); GO:0006464 (protein modification process); GO:0016310 (phosphorylation); GO:0019219 (regulation of nucleobase, nucleoside, nucleotide and nucleic acid metabolic process); GO:0032774 (RNA biosynthetic process); GO:0034961 (cellular macromolecule biosynthetic process); GO:0045449 (regulation of transcription, DNA-dependent);	0	1	0	0	1	0
isogroup00147	D2IX40,D2IX41,D2IX42,D2IX44	Cinnamoyl CoA reductase 1a ,Cinnamoyl CoA reductase 1b ,Cinnamoyl CoA reductase 1c ,Cinnamoyl CoA reductase 1e		0	0	0	0	0	0
isogroup00148	D5FQ91,Q01MP5,Q9SDG8,Q9ZQN6	Argonaute 4-like protein ,H0820C10.3 protein ,Protein argonaute 4A ,Similar to ch-TOG protein from Homo sapiens		1	0	0	0	0	0
isogroup00149	Q109R5	Ulp1 protease family, C-terminal catalytic domain containing protein		0	0	0	0	0	0
isogroup00150	B9RV94,Q94LS1	Signal recognition particle 54 kD protein, putative ,Putative helicase	GO:0006605 (protein targeting);	0	0	0	0	0	0
isogroup00151				0	1	0	1	0	0
isogroup00152	Q01IX2,Q01KB2,Q7XKV4	OSIGBa0106G07.1 protein ,OSIGBa0135C13.7 protein ,Beta-glucosidase 12		1	0	0	0	0	0
isogroup00153	O24581,Q6Z7B0	Luminal-binding protein 3 ,Dnak-type molecular chaperone Bip		0	1	0	0	0	0
isogroup00154	B6UH94	Cysteine-type peptidase		1	1	0	0	0	0
isogroup00155				0	1	1	0	0	0
isogroup00157				0	0	0	0	0	0
isogroup00158				0	0	0	0	0	0
isogroup00161	Q01JG7	H0818E04.16 protein		0	1	0	0	0	0
isogroup00162	C4P7S1,Q53VM3	CBL-interacting protein kinase 09 ,Ser/Thr protein kinase	GO:0006464 (protein modification process); GO:0016310 (phosphorylation);	1	0	1	1	1	1
isogroup00163				0	1	0	0	0	0
isogroup00164	Q9LEC6,Q9SSX0,Q9XEG6	Putative ROP family GTPase ROP7 ,Rac-like GTP-binding protein 1 ,Histone H3 (Fragment)	GO:0006325 (chromatin organization); GO:0006334 (nucleosome assembly); GO:0007242 (intracellular signal transduction); GO:0007264 (small GTPase mediated signal transduction);	1	1	0	0	0	0
isogroup00165	B4G194	40S ribosomal protein SA	GO:0006412 (translation); GO:0034961 (cellular macromolecule biosynthetic process);	0	1	1	1	0	0
isogroup00166	B6TE13,B7F820	Spliceosome RNA helicase BAT1 ,cDNA clone:J033114G10, full insert sequence		0	0	0	0	0	0
isogroup00167	Q6Z3N3	Putative villin		1	1	0	0	0	0
isogroup00168				0	1	0	0	0	0
isogroup00169	Q10A95,Q9SNS9	Oxidoreductase, 2OG-Fe oxygenase family protein, expressed ,MutT/nudix protein-like		0	1	0	0	1	0
isogroup00170	B6SIL7,B7FBH3,Q2QQV8,Q71F43,Q71F47	Eukaryotic translation initiation factor 5A ,eIF-5A protein ,Retrotransposon protein, putative, unclassified ,Eukaryotic translation initiation factor 5A isoform IX (Fragment) ,Eukaryotic translation initiation factor 5A isoform V (Fragment)	GO:0006413 (translational initiation); GO:0006464 (protein modification process); GO:0010556 (regulation of macromolecule biosynthetic process); GO:0032268 (regulation of cellular protein metabolic process); GO:0034961 (cellular macromolecule biosynthetic process); GO:0043244 (regulation of protein complex disassembly); GO:0046516 (hypusine metabolic process);	0	1	0	0	0	0
isogroup00171	B6SRN7,Q7F1T0	Glucose-6-phosphate/phosphate translocator 2 ,Putative glucose-6-phosphate/phosphate-translocator		0	1	0	1	1	0
isogroup00172	B6SRD7,B6STS1	Plastoquinol-plastocyanin reductase ,Seven transmembrane domain protein		1	1	0	0	0	0
isogroup00173	B6SJE0,B6TNB5,B6TTW6,C5XPM8,O24560,Q6J513	Ubiquitin carrier protein ,Glutaryl-CoA dehydrogenase ,N-acetyltransferase ESCO1 ,Ubiquitin carrier protein ,Ubiquitin carrier protein ,Putative short-chain acyl-CoA oxidase	GO:0006464 (protein modification process);	1	1	0	0	0	0
isogroup00174	B6SHA1,Q10N34	Two-component response regulator-like PRR73 ,Two-component response regulator-like PRR73	GO:0000160 (two-component signal transduction system (phosphorelay)); GO:0019219 (regulation of nucleobase, nucleoside, nucleotide and nucleic acid metabolic process); GO:0045449 (regulation of transcription, DNA-dependent);	0	1	1	0	0	0
isogroup00175	Q9FH78	Genomic DNA, chromosome 5, TAC clone:K9E15		1	0	0	0	0	0
isogroup00176	Q9FUI0	Ribulose 1,5-bisphosphate carboxylase/oxygenase activase (Fragment)		0	0	0	0	0	0
isogroup00180	A6MM80,C6ES33,P24065,Q06GJ7,Q2NM13	Protein ycf2 ,Maturase K ,Photosystem II CP47 chlorophyll apoprotein ,Protein ycf2 ,Rpl19	GO:0006396 (RNA processing); GO:0006412 (translation); GO:0006464 (protein modification process); GO:0009767 (photosynthetic electron transport chain); GO:0016070 (RNA metabolic process); GO:0016071 (mRNA metabolic process); GO:0034660 (ncRNA metabolic process); GO:0034961 (cellular macromolecule biosynthetic process);	1	1	0	0	0	0
isogroup00181	A2Y8W0,A8MRL0,B4FT20,D7M7R3,Q6LB28	Histone H3 ,Histone H3 ,AP2 domain transcription factor ,Histone H3.2 ,Histone H3	GO:0006325 (chromatin organization); GO:0006334 (nucleosome assembly); GO:0006351 (transcription, DNA-dependent); GO:0019219 (regulation of nucleobase, nucleoside, nucleotide and nucleic acid metabolic process); GO:0032774 (RNA biosynthetic process); GO:0034961 (cellular macromolecule biosynthetic process); GO:0045449 (regulation of transcription, DNA-dependent);	1	0	0	1	0	0
isogroup00182	O82424,Q9ATR2,Q9AWB1	Pyruvate dehydrogenase kinase isoform 2 ,Pyruvate dehydrogenase kinase (Fragment) ,Pyruvate dehydrogenase kinase	GO:0000160 (two-component signal transduction system (phosphorelay)); GO:0006464 (protein modification process); GO:0016310 (phosphorylation);	1	1	0	0	0	0
isogroup00183	Q6AUK5	Peptide methionine sulfoxide reductase B3, chloroplastic		1	1	0	0	0	0
isogroup00184	B6SV36,B6SVP1,B6TE79	Transparent testa 12 protein ,Transparent testa 12 protein ,S-adenosylmethionine-dependent methyltransferase/ catalytic	GO:0006396 (RNA processing); GO:0016070 (RNA metabolic process); GO:0016071 (mRNA metabolic process);	0	1	0	0	0	0
isogroup00185	Q6EUK4,Q8S4X1	Putative UOS1 ,UOS1		0	1	0	0	0	0
isogroup00187	Q8LKT0	Putative UDP-glucose dehydrogenase (Fragment)		0	0	0	0	0	0
isogroup00189				1	1	0	0	1	0
isogroup00190	D2KLH0,Q5W7F2,Q8L4A0	Thylakoid ascorbate peroxidase ,ADP-ribosylation factor GTPase-activating protein AGD3 ,P0696G06.24 protein		1	1	0	0	0	0
isogroup00191	B6T2T9,B9SJK7,Q9FLF8	Tat pathway signal sequence family protein ,Thylakoid lumenal 29.8 kDa protein, chloroplast, putative ,Auxin-independent growth promoter-like protein		1	1	0	0	0	0
isogroup00192				0	1	0	0	0	0
isogroup00194	B9IM06,B9UCK0	4-Coumarate:CoA ligase (Fragment) ,4-coumarate coenzyme A ligase 1		0	0	0	0	0	0
isogroup00195	Q6K649	Kelch repeat-containing F-box protein-like		1	1	0	0	0	0
isogroup00196	B9R9B2,Q01IH9	KDEL motif-containing protein 1, putative ,OSIGBa0159I10.6 protein		1	1	0	0	0	0
isogroup00197	B6SSK0	Ethylene-responsive element binding protein 2	GO:0006351 (transcription, DNA-dependent); GO:0019219 (regulation of nucleobase, nucleoside, nucleotide and nucleic acid metabolic process); GO:0032774 (RNA biosynthetic process); GO:0034961 (cellular macromolecule biosynthetic process); GO:0045449 (regulation of transcription, DNA-dependent);	1	0	0	0	0	0
isogroup00198	B6U3L7,C5YX70,Q40721,Q41299,Q7XT30	Cortical cell-delineating protein ,Dehydrin ,RCc3 protein ,Dehydrin (Fragment) ,Lipid transfer protein-like protein		1	0	0	1	1	0
isogroup00199	B4FN64,Q8H7P9	C-4 methylsterol oxidase ,Putative C-4 sterol methyl oxidase	GO:0006631 (fatty acid metabolic process); GO:0032787 (monocarboxylic acid metabolic process); GO:0046394 (carboxylic acid biosynthetic process);	1	0	0	1	0	0
isogroup00200	Q84UX7,Q9AV92	Global transcription factor group E ,Kinase-like protein		0	0	0	0	0	0
isogroup00201	B6TLX2	Fiber protein Fb15		0	1	0	0	0	0
isogroup00202	Q2QYD1,Q2RB31	FHA domain containing protein, expressed ,FHA domain containing protein, expressed		1	1	0	0	0	0
isogroup00203	B9SIK7	Splicing factor 3B subunit, putative		0	0	0	0	0	0
isogroup00204	B6U286,O82112,Q208N5	Nodulation receptor kinase ,CCT motif family protein, expressed ,Putative symbiosis receptor-like kinase	GO:0006464 (protein modification process); GO:0016310 (phosphorylation);	0	0	0	1	0	0
isogroup00205	D7L5M0,O48647,Q01JX4,Q949A7,Q9ATL9	Delta tonoplast intrinsic protein ,XA1 ,B0809H07.6 protein ,Putative aquaporin (Fragment) ,Aquaporin TIP2-1		1	1	0	0	0	0
isogroup00206	B8XH55	Lipoxygenase	GO:0006631 (fatty acid metabolic process); GO:0032787 (monocarboxylic acid metabolic process); GO:0046394 (carboxylic acid biosynthetic process);	1	0	0	0	0	0
isogroup00207	Q01KH5	H0409D10.4 protein		1	1	1	0	0	0
isogroup00208	B6SX26,B6TMM1	Transcription elongation factor 1 ,Ethylene response element binding protein	GO:0006351 (transcription, DNA-dependent); GO:0019219 (regulation of nucleobase, nucleoside, nucleotide and nucleic acid metabolic process); GO:0032774 (RNA biosynthetic process); GO:0034961 (cellular macromolecule biosynthetic process); GO:0045449 (regulation of transcription, DNA-dependent);	0	1	0	0	0	0
isogroup00209	A9ZPI1,B5BSU2	Cysteine-rich peptide ,Cadmium tolerant 1		0	1	0	0	0	0
isogroup00210	D7M6F5,Q6RUS5	RAPTOR1A ,Transducin/WD-40 repeat protein (Fragment)		0	0	0	0	0	0
isogroup00211	B9SBC5,Q4W6C1,Q5VS43,Q8H386,Q9ZR52	Pentatricopeptide repeat-containing protein, putative ,Casein protein kinase 2 alpha subunit ,Putative sexual differentiation process protein isp4 ,Casein kinase II alpha subunit ,Casein kinase II alpha subunit	GO:0006464 (protein modification process); GO:0016310 (phosphorylation);	0	0	0	0	0	0
isogroup00212	B6UIB9,Q337X2	PQ loop repeat family protein ,Retrotransposon protein, putative, unclassified, expressed		0	0	0	0	0	0
isogroup00213	Q5QMC1,Q8S0I2	WRKY transcription factor 18-like protein ,Methyltransferase-like		1	0	0	0	0	0
isogroup00214	C3W8N6,Q259T7,Q9AY35	Beta-amylase (Fragment) ,H0913C04.7 protein ,Putative chloroplast-targeted beta-amylase	GO:0000272 (polysaccharide catabolic process);	0	1	1	1	0	0
isogroup00216	B5BSU2,B6TIE1	Cadmium tolerant 1 ,Serine/threonine protein kinase	GO:0006464 (protein modification process); GO:0016310 (phosphorylation);	1	0	0	0	0	0
isogroup00217	A1XSY3,B6SY15,B6TDB4,Q1L7G8,Q9AR49	PI ,Protein kinase ,MADS-box transcription factor 4 ,PISTILLATA-like protein (Fragment) ,Putative MADS-domain transcription factor	GO:0006351 (transcription, DNA-dependent); GO:0006464 (protein modification process); GO:0016310 (phosphorylation); GO:0019219 (regulation of nucleobase, nucleoside, nucleotide and nucleic acid metabolic process); GO:0032774 (RNA biosynthetic process); GO:0034961 (cellular macromolecule biosynthetic process); GO:0045449 (regulation of transcription, DNA-dependent);	0	0	0	0	0	0
isogroup00218	B6U6Y9,C6F117,Q5N728,Q6YUR8,Q8LQJ8	ATP binding protein ,Putative ribosomal protein S15 ,Putative dCK/dGK-like deoxyribonucleoside kinase ,Cold shock domain protein 1 ,Cell division protease ftsH homolog 5, mitochondrial	GO:0006412 (translation); GO:0034961 (cellular macromolecule biosynthetic process);	0	1	1	0	0	0
isogroup00219	A2Q3Z1	Tac7077, putative	GO:0016311 (dephosphorylation);	1	1	1	0	0	0
isogroup00220	B9S7K8	Rrm-containing protein, putative		0	1	0	0	1	0
isogroup00221	Q76ME3	ADP-ribosylation factor	GO:0007242 (intracellular signal transduction); GO:0007264 (small GTPase mediated signal transduction);	1	1	1	0	0	0
isogroup00222	B6UDN7,Q01MV8	Plant-specific domain TIGR01615 family protein ,H0207B04.8 protein		0	0	0	0	0	0
isogroup00223	B4FL85,B6UDK0,Q6ZBQ2	GMP synthase ,3-N-debenzoyl-2-deoxytaxol N-benzoyltransferase ,BHLH protein family-like	GO:0006259 (DNA metabolic process); GO:0006281 (DNA repair); GO:0006284 (base-excision repair);	0	1	0	0	0	0
isogroup00224	B7EE89,Q6EP22	cDNA clone:J013124G04, full insert sequence ,Cell division inhibitor-like		1	1	0	0	0	0
isogroup00225	B9IP06,C3RVU4,Q2QW89	Nbs-lrr resistance protein ,NBS-type resistance protein RGC5 ,NB-ARC domain containing protein, expressed	GO:0006915 (apoptosis);	1	1	0	0	0	0
isogroup00226	B6T5F2,C5XGD3,Q7XAT0	60S ribosomal protein L13 ,60S ribosomal protein L13 ,Nbs-lrr resistance protein (Fragment)	GO:0006412 (translation); GO:0006915 (apoptosis); GO:0034961 (cellular macromolecule biosynthetic process);	0	1	0	0	0	0
isogroup00227				1	0	0	0	0	0
isogroup00228	B6UE05,C4P7R9,Q67W96	60S ribosomal protein L7a ,CBL-interacting protein kinase 19 ,Kelch repeat containing F-box protein-like	GO:0006464 (protein modification process); GO:0016310 (phosphorylation);	0	0	0	0	0	0
isogroup00229	B5A4B4,C5WVY7	NAC domain-containing protein 67 ,Methylenetetrahydrofolate reductase	GO:0000096 (sulfur amino acid metabolic process); GO:0006520 (cellular amino acid metabolic process); GO:0006555 (methionine metabolic process); GO:0009066 (aspartate family amino acid metabolic process);	1	1	0	1	0	0
isogroup00230	B9SYQ9	Exosome complex exonuclease rrp45, putative	GO:0006396 (RNA processing); GO:0016070 (RNA metabolic process);	0	1	1	0	1	0
isogroup00231	B6SYF6,B7EJU0	Catalytic/ hydrolase ,cDNA clone:J023112L03, full insert sequence		1	1	1	1	0	0
isogroup00232	Q10Q03	Integral membrane family protein, putative, expressed		1	1	0	1	0	0
isogroup00233	B6TBN6	Pyruvate kinase	GO:0005996 (monosaccharide metabolic process); GO:0016310 (phosphorylation); GO:0019318 (hexose metabolic process);	0	0	0	0	0	0
isogroup00234				0	0	0	0	0	0
isogroup00235	Q2R041,Q6H641	Magnesium/proton exchanger, putative, expressed ,Putative magnesium/proton exchanger		1	1	0	0	1	0
isogroup00236	Q5N7Q6,Q5N7Q7,Q5N7S6	Receptor-like protein kinase-like ,(Rice Genome Annotation Project) OsWAK10a - OsWAK receptor-like cytoplasmic kinase ,Receptor serine/threonine kinase PR5K-like		0	0	0	0	0	0
isogroup00237	B6SWL5,B6TVS4,Q15MP4,Q7XE25	Disulfide oxidoreductase/ monooxygenase/ oxidoreductase ,Metal ion binding protein ,Partial Kinase (Fragment) ,Heavy metal-associated domain containing protein, expressed	GO:0006464 (protein modification process); GO:0016310 (phosphorylation); GO:0030001 (metal ion transport);	1	1	0	1	0	0
isogroup00238	B9T2K0,Q6YV37	Double-stranded RNA binding protein, putative ,AAA-type ATPase-like		0	1	0	0	0	0
isogroup00239	Q5Z5B2	Protein argonaute 1D		1	1	0	0	0	0
isogroup00240	A8QM11	Diacylglycerol kinase 2	GO:0016310 (phosphorylation); GO:0043549 (regulation of kinase activity); GO:0051347 (positive regulation of transferase activity);	0	0	0	0	0	0
isogroup00241	B6TVC1,Q01I29,Q2A9R5	Nudix hydrolase 8 ,OSIGBa0106P14.1 protein ,Hydrolase, NUDIX family protein		1	0	0	0	0	0
isogroup00242	B6SJA9	IAA24-auxin-responsive Aux/IAA family member	GO:0006351 (transcription, DNA-dependent); GO:0009734 (auxin mediated signaling pathway); GO:0009755 (hormone-mediated signaling pathway); GO:0019219 (regulation of nucleobase, nucleoside, nucleotide and nucleic acid metabolic process); GO:0032774 (RNA biosynthetic process); GO:0034961 (cellular macromolecule biosynthetic process); GO:0045449 (regulation of transcription, DNA-dependent);	1	1	0	0	0	0
isogroup00243	A2Q2X1,A7LHM3,Q8H5F0	Aldehyde dehydrogenase ,BADH-like protein ,Betaine aldehyde dehydrogenase-like		0	0	0	0	0	0
isogroup00244	B4FRE3,Q851Y1	Ankyrin repeat domain-containing protein 2 ,Ankyrin repeat domain protein 2, putative, expressed		1	1	0	0	1	0
isogroup00245	B6SP11,Q9LU40	Nonspecific lipid-transfer protein ,Emb|CAB10440.1		0	0	0	0	0	0
isogroup00246	B4FLE0,B6T4X7,B6TAY4,P47917,Q2QS00	O-methyltransferase ZRP4 ,O-methyltransferase ZRP4 ,O-methyltransferase ZRP4 ,O-methyltransferase ZRP4 ,O-methyltransferase ZRP4, putative		0	0	0	0	0	0
isogroup00247	B6TF82	Src2-like protein		0	0	0	0	0	0
isogroup00248	Q10D30	Histone H2A		0	1	0	0	0	0
isogroup00249	Q10PA1,Q461D5	Protein kinase family protein, putative, expressed ,Stress inducible protein coi6.1		1	0	0	0	0	0
isogroup00250	Q43007,Q43270	Phospholipase D alpha 1 ,Phospholipase D alpha 1	GO:0006643 (membrane lipid metabolic process); GO:0006644 (phospholipid metabolic process);	1	1	0	1	1	1
isogroup00251	Q0JLC5	Pleiotropic drug resistance protein 3		0	0	0	0	0	0
isogroup00252	P26301,Q10P35,Q5XPX5	Enolase 1 ,Enolase ,Actin	GO:0005996 (monosaccharide metabolic process); GO:0019318 (hexose metabolic process);	1	1	1	0	0	0
isogroup00253	O65101	Photosystem I reaction center subunit VI, chloroplastic		1	0	1	0	0	0
isogroup00254	Q5KQI6	Probable acetyltransferase NSI		1	1	0	0	0	0
isogroup00255				1	0	1	1	0	0
isogroup00257	B2J4D1,B9RMF5,Q9C7G0	WD-40 repeat protein ,PLE, putative ,65-kDa microtubule-associated protein 8	GO:0006915 (apoptosis);	0	1	0	0	0	0
isogroup00258	B6SSR9,B6SWI2	WRKY53-superfamily of TFs having WRKY and zinc finger domains ,WRKY53-superfamily of TFs having WRKY and zinc finger domains	GO:0006351 (transcription, DNA-dependent); GO:0032774 (RNA biosynthetic process); GO:0034961 (cellular macromolecule biosynthetic process);	1	0	0	0	0	0
isogroup00259	B2B343,B6TTZ3,B9SHQ3,C6Y4D5	Predicted CDS Pa 6 1130 ,Decarboxylase family protein ,Nucleic acid binding protein, putative ,Endonuclease-reverse transcriptase HmRTE-e01	GO:0006259 (DNA metabolic process); GO:0006260 (DNA replication); GO:0034961 (cellular macromolecule biosynthetic process);	0	1	0	0	0	0
isogroup00260	B6U631,Q01MP9,Q2QT96	DNA binding protein ,OSIGBa0112G01.4 protein ,MAR-binding protein, putative, expressed		0	0	0	0	0	0
isogroup00261	Q5N8H1	Hydrolase-like protein		0	1	0	0	0	0
isogroup00262	B6TS17,B9SH87,D7KXB3,Q2RBN7	Ubiquitin-like 1-activating enzyme E1A ,Sentrin/sumo-specific protease, putative ,Cysteine-type peptidase ,Clathrin heavy chain, putative, expressed	GO:0006508 (proteolysis);	1	0	0	0	0	0
isogroup00263				0	0	0	0	0	0
isogroup00264	Q69SU0	Inositol 5-phosphatase 3-like protein		1	0	0	0	0	0
isogroup00265	Q10J82,Q10J83	JmjC domain containing protein, expressed ,JmjC domain containing protein, expressed		1	0	0	0	0	0
isogroup00266	A9RHX4,B4FPT6,B6TG58,C8VTH5,O81695	Sar1-family small GTPase ,GTP-binding protein SAR1A ,GTP-binding protein SAR1A ,Small COPII coat GTPase sar1 (EC 3.6.5.-) [Source:UniProtKB/Swiss-Prot;Acc:Q5BGB9] ,Ras-like small monomeric GTP-binding protein		0	0	0	0	0	0
isogroup00267	B6T4L5,B7EMA5	GATA transcription factor 25 ,cDNA clone:001-035-G09, full insert sequence	GO:0006351 (transcription, DNA-dependent); GO:0019219 (regulation of nucleobase, nucleoside, nucleotide and nucleic acid metabolic process); GO:0032774 (RNA biosynthetic process); GO:0034961 (cellular macromolecule biosynthetic process); GO:0045449 (regulation of transcription, DNA-dependent);	1	1	1	0	0	0
isogroup00268	Q10G92,Q10G93	DIRP family protein, expressed ,DIRP family protein, expressed		0	0	0	0	0	0
isogroup00269	Q9LLM1	EF-hand Ca2+-binding protein CCD1		1	0	0	0	0	0
isogroup00270	B4F9B9,Q53Q39,Q8LL84	IAA17-auxin-responsive Aux/IAA family member ,NB-ARC domain containing protein, expressed ,NBS-LRR-like protein	GO:0006351 (transcription, DNA-dependent); GO:0009734 (auxin mediated signaling pathway); GO:0009755 (hormone-mediated signaling pathway); GO:0019219 (regulation of nucleobase, nucleoside, nucleotide and nucleic acid metabolic process); GO:0032774 (RNA biosynthetic process); GO:0034961 (cellular macromolecule biosynthetic process); GO:0045449 (regulation of transcription, DNA-dependent);	0	1	1	0	0	0
isogroup00271	B9RB66,Q53J12,Q6Z809	DNA binding protein, putative ,BAH domain-containing protein, putative ,Bromo-adjacent homology (BAH) domain-containing protein-like		0	1	0	0	0	0
isogroup00272	B6T7Q6	PnFL-2		1	1	1	0	0	0
isogroup00273	Q6JAG4,Q6JAH6,Q6QHC9,Q7FS88,Q852R3,Q9SME6	Glutathione peroxidase ,Glutathione peroxidase ,Glutathione peroxidase ,Glutathione peroxidase ,Glutathione peroxidase ,Glutathione peroxidase		1	0	0	0	0	0
isogroup00274				0	0	1	0	0	0
isogroup00275	O80547	T22J18.8 protein		0	1	0	0	1	0
isogroup00276	B9SG72	R3h domain containing protein, putative		0	1	0	0	0	0
isogroup00279	B6U4Q3,Q01IT9	Membrane transporter D1 ,OSIGBa0130B08.11 protein		0	1	0	1	1	0
isogroup00280				0	1	0	0	0	0
isogroup00281	B6SRK3,Q9SM20,Q9ZP62	Arogenate dehydrogenase isoform 2 ,Glutathione transferase III(B) ,Glutathione transferase III(A)	GO:0006520 (cellular amino acid metabolic process); GO:0006570 (tyrosine metabolic process); GO:0008652 (cellular amino acid biosynthetic process); GO:0009072 (aromatic amino acid family metabolic process);	0	1	0	0	0	0
isogroup00282	B9S2N8,D7KTZ5,O49285,O49288	Chaperone protein dnaJ, putative ,DNAJ heat shock N-terminal domain-containing protein ,ACR3 ,F22K20.12 protein	GO:0006457 (protein folding);	1	0	0	0	0	0
isogroup00283	B4FA57	Metallopeptidase	GO:0006508 (proteolysis);	0	1	0	0	1	0
isogroup00284	B4FDK3,B6T3D5	Fiber protein Fb2 ,Fiber protein Fb2		1	1	0	0	0	0
isogroup00285				1	1	1	1	0	0
isogroup00286	Q8S6H9,Q8W1D1	Putative retroelement ,Gag-pol	GO:0006259 (DNA metabolic process); GO:0006260 (DNA replication); GO:0006325 (chromatin organization); GO:0006508 (proteolysis); GO:0015074 (DNA integration); GO:0034961 (cellular macromolecule biosynthetic process);	0	0	0	0	0	0
isogroup00287				1	0	0	1	0	0
isogroup00288	C8YTM5,Q8VYX1	S-adenosyl-L-methionine:phosphoethanolamine N-methyltransferase ,Phosphoethanolamine methyltransferase		1	0	0	0	0	0
isogroup00289	Q05JG2	Abscisic acid 8'-hydroxylase 1		1	1	0	0	0	0
isogroup00290	Q8GU73	MDR-like ABC transporter		0	0	0	0	0	0
isogroup00291	B6SQF4,Q2MK92	Alpha-galactosidase ,Acid alpha galactosidase 1		1	1	0	1	1	1
isogroup00292				1	0	0	0	0	0
isogroup00293	B6U4H8	Polypyrimidine tract-binding protein		0	1	0	0	0	0
isogroup00294	Q8W0V2,Q9AXG8	Lipoxygenase ,Lipoxygenase	GO:0006631 (fatty acid metabolic process); GO:0032787 (monocarboxylic acid metabolic process); GO:0046394 (carboxylic acid biosynthetic process);	1	0	0	0	0	0
isogroup00295	B6SGQ2,Q8GT62	SAM domain family protein ,ATP-dependent Clp protease ATP-binding subunit		1	0	0	1	0	0
isogroup00296	Q9FLQ5	Genomic DNA, chromosome 5, P1 clone:MCO15		1	1	0	0	0	0
isogroup00297	Q10AR2	Glycohydrolase family protein, expressed		1	1	0	0	0	0
isogroup00298				0	1	0	0	0	0
isogroup00299	B6SYR8,Q01KC7	Lysine-specific histone demethylase 1 ,H0215F08.3 protein		1	0	1	1	0	0
isogroup00300	B6SSR5,Q10NW9,Q575Z8,Q5KQS7	Stachyose synthase ,Phosphoenolpyruvate carboxykinase, putative, expressed ,Alkaline alpha galactosidase 1 ,Phosphoenolpyruvate carboxykinase	GO:0005996 (monosaccharide metabolic process); GO:0016310 (phosphorylation); GO:0019318 (hexose metabolic process);	1	0	0	0	1	0
isogroup00301	B6SWQ7	Smr domain containing protein		1	1	0	0	0	0
isogroup00302				0	1	0	0	0	0
isogroup00303	B6SRI3	Photosystem I reaction center subunit III		1	0	0	0	0	0
isogroup00304	Q2R057,Q6IYE1,Q8LJZ8,Q8LKP5,Q8LLA9	NB-ARC domain containing protein ,LZ-NBS-LRR class ,Putative Mla1 ,Putative NBS-LRR resistance protein ,RGH1A	GO:0006915 (apoptosis);	1	0	0	0	0	0
isogroup00305	B4FTL9,B6SUN7	MTN3 ,MTN3		1	1	0	0	0	0
isogroup00306	B6UCA0,Q9LUB0	HVA22-like protein a ,Genomic DNA, chromosome 5, P1 clone:MIF21		1	1	0	0	0	0
isogroup00307	Q67ZD0,Q6AVG4,Q6YUN4	Major surface like glycoprotein ,Major surface like glycoprotein, putative, expressed ,Putative Avr9/Cf-9 rapidly elicited protein		0	0	0	0	0	0
isogroup00308	Q2QMS5	Extra-large guanine nucleotide binding protein, putative, expressed		1	1	0	0	0	0
isogroup00309	A5HIJ9,D7LVJ2,Q2HSZ5	Putative ubiquitin associated/TS-N domain-containing protein ,Ubiquitin-associated /TS-N domain-containing protein ,UBA-like		0	0	0	0	1	0
isogroup00310	A2T1W7,B6THE1,B7EYZ0	Aldose reductase ,Aldose reductase ,cDNA clone:001-207-F04, full insert sequence		0	1	0	0	0	0
isogroup00311	B8YIE2	UDP-glucose pyrophosphorylase		0	1	0	0	1	0
isogroup00312	Q4F886	DT-related protein		1	0	0	1	0	0
isogroup00313	B6SKX7,C5WUP3,D7MEP5,Q2MV13,Q7XPY7	Beta-glucosidase ,UPF0497 membrane protein Sb01g044070 ,Beta-glucosidase 47 ,Beta-mannosidase 4 ,Probable inactive beta-glucosidase 14		0	1	0	0	0	0
isogroup00314	Q6ATV2,Q6ATV3,Q6JDV7	Putative DNA-directed polymerase, having alternative splicing products ,DNA-directed polymerase kappa, putative, expressed ,DNA-directed polymerase kappa		0	1	0	0	0	0
isogroup00315	B4FE90	Ribosomal protein S8	GO:0006412 (translation); GO:0034961 (cellular macromolecule biosynthetic process);	0	0	0	0	0	0
isogroup00316	A8QW51	O-methyltransferase 2		0	0	0	0	0	0
isogroup00317	B6U7Q1	Serine/threonine-protein kinase Nek4	GO:0006464 (protein modification process); GO:0016310 (phosphorylation);	1	1	0	0	0	0
isogroup00318	B4FJQ5,B7ZYT1	Carbonic anhydrase ,Carbonic anhydrase		1	1	1	1	1	0
isogroup00319	Q6Z890	GCN5-related N-acetyltransferase-like		0	1	0	0	0	0
isogroup00320				0	0	0	0	0	0
isogroup00321	A4ZYP9	Asorbate peroxidase		1	0	0	0	0	0
isogroup00322	B6TN07,B6U9Y4,D7M0Q8,Q18PR8	SNF1-related protein kinase regulatory subunit beta-1 ,SNF1-related protein kinase regulatory subunit beta-1 ,AMP-activated protein kinase ,Beta subunit 2 of SnRK1	GO:0016310 (phosphorylation);	0	1	0	0	0	0
isogroup00323	A5WYH4,Q01L74,Q6L4B3	DNA-binding protein S1FA ,H0321H01.6 protein ,Polyprotein, putative	GO:0006259 (DNA metabolic process); GO:0006260 (DNA replication); GO:0034961 (cellular macromolecule biosynthetic process);	1	1	0	0	1	0
isogroup00324	B5TV63,Q10P98	Senescence-related protein ,Senescence-associated protein, expressed		1	1	0	0	0	0
isogroup00325	B7FA58,B7FA59,Q6YW44,Q70YI8	(Rice Genome Annotation Project) MAP3K delta-1 protein kinase ,(Rice Genome Annotation Project) MAP3K delta-1 protein kinase ,Putative MAP3K delta-1 protein kinase ,Putative MAPKK kinase (Fragment)	GO:0006464 (protein modification process); GO:0016310 (phosphorylation);	0	0	0	0	0	0
isogroup00326				0	1	1	0	1	0
isogroup00327	B7EKN8,D5FJ41,Q6YXY2,Q9LLI6	cDNA clone:J023059I02, full insert sequence ,Cellulose synthase ,Probable histone acetyltransferase HAC-like 1 ,Cellulose synthase-4	GO:0000271 (polysaccharide biosynthetic process); GO:0044264 (cellular polysaccharide metabolic process);	0	1	0	0	0	0
isogroup00328	B9SK46,Q6L4L4	Sumo ligase, putative ,E3 SUMO-protein ligase SIZ1		0	0	0	0	0	0
isogroup00329	A8NU87,B6T2S0,Q9FYS0	Endopeptidase ,26S protease regulatory subunit 4 ,40S ribosomal protein S6	GO:0006412 (translation); GO:0030163 (protein catabolic process); GO:0034961 (cellular macromolecule biosynthetic process);	0	0	0	0	0	0
isogroup00330	B6TAM4	Zinc finger C-x8-C-x5-C-x3-H type family protein		0	0	0	0	0	0
isogroup00331	B4G1R1,B6TMM8,Q4QWQ7,Q6H5I5,Q9ZWJ6	Organic anion transporter ,MPK3-putative MAPK ,Mitogen-activated protein kinase ,1-phosphatidylinositol-3-phosphate 5-kinase FAB1-like protein ,MAP kinase 4	GO:0006464 (protein modification process); GO:0016310 (phosphorylation);	1	0	0	0	0	0
isogroup00332	B4FL38	Phosphatase		1	1	0	1	0	0
isogroup00333	B4FVL1,B9RMP2,Q9FXD5	26S proteasome non-ATPase regulatory subunit 6 ,Oligopeptidase, putative ,F12A21.16		1	1	0	0	0	0
isogroup00334	B6U8S2,B7EH15	WW domain containing protein ,cDNA clone:001-040-C05, full insert sequence		1	0	0	1	0	0
isogroup00335	Q852Q8,Q945C6	Origin recognition complex3 ,Origin recognition complex subunit 3	GO:0006259 (DNA metabolic process); GO:0006260 (DNA replication); GO:0034961 (cellular macromolecule biosynthetic process);	0	0	1	0	0	0
isogroup00336	B6TG86,Q336N4,Q336N6	ATP binding protein ,Poly polymerase catalytic domain containing protein, expressed ,Poly polymerase catalytic domain containing protein, expressed		1	0	0	0	0	0
isogroup00337	B9T1U9	Tetratricopeptide repeat protein, putative		1	1	0	0	0	0
isogroup00338	Q658A2	Transcriptional co-repressor-like		0	0	0	0	0	0
isogroup00339	Q6E668,Q8LLA7,Q94HK0	MPI ,CI2C ,Putative pumilio/Mpt5 family RNA-binding protein		1	1	0	0	0	0
isogroup00340	B6SST7,B6SYC8,Q10SE8,Q8LNV0,Q8SA93	50S ribosomal protein L5 ,Cytochrome P450 CYP71Y10 ,50S ribosomal protein L5, chloroplast, putative, expressed ,Putative copia-like polyprotein ,Putative polyprotein	GO:0006259 (DNA metabolic process); GO:0006260 (DNA replication); GO:0006325 (chromatin organization); GO:0006412 (translation); GO:0015074 (DNA integration); GO:0034961 (cellular macromolecule biosynthetic process);	1	1	1	0	0	0
isogroup00341	B6T7G8,Q01M88	Serine/threonine-protein kinase 16 ,OSIGBa0135L04.1 protein	GO:0006464 (protein modification process); GO:0016310 (phosphorylation);	1	1	0	0	0	0
isogroup00342	B6SUA0,Q9SWG6	Thioredoxin H-type ,Thioredoxin-like protein	GO:0045454 (cell redox homeostasis);	1	0	0	1	1	0
isogroup00343	B6TE03	Amino acid transporter-like protein		1	1	0	0	0	0
isogroup00344	B6T411	Elicitor-responsive protein 1		0	1	0	0	0	0
isogroup00345	B6TKJ5,Q2RAU4	Hydroxymethylglutaryl-CoA lyase ,HEAT repeat family protein, expressed		1	1	0	0	1	0
isogroup00346	B6U894,B6UD06,Q5NAA4	Retrotransposon protein ,Transposon protein ,Helicase-like protein		1	1	0	0	0	0
isogroup00347	B6SKR4,B9RFB0,Q94JD7	Cytochrome c ,Cytochrome c, putative ,Putative PrMC3		0	0	0	0	0	0
isogroup00348	Q2QVB4,Q94LS1	Aspartyl aminopeptidase, putative, expressed ,Putative helicase		1	1	0	0	0	0
isogroup00349	B6T4L6,B6U2A3,Q01KQ6	Ubiquitin fusion degradation protein 1 ,Mitochondrial import inner membrane translocase subunit tim22 ,OSIGBa0110B10.2 protein	GO:0006508 (proteolysis); GO:0043632 (modification-dependent macromolecule catabolic process);	1	0	0	0	0	0
isogroup00350	Q2R0I9,Q6Z2Y0,Q9FJL3,Q9SPJ0	Nuclear pore protein 84/107 containing protein, expressed ,Putative Aspartyl-tRNA synthetase ,Peptidylprolyl isomerase ,Putative cycloartenol synthase (Fragment)		1	0	0	0	1	0
isogroup00351	O49499,Q6VWJ0	Probable caffeoyl-CoA O-methyltransferase At4g34050 ,Caffeoyl-CoA 3-O-methyltransferase 1		1	0	0	0	0	0
isogroup00352	B7ECW3,Q84QD9,Q8H019	cDNA clone:J013090P22, full insert sequence ,Avr9/Cf-9 induced kinase 1 ,Putative serine/threonine protein kinase	GO:0006464 (protein modification process); GO:0016310 (phosphorylation);	0	0	0	0	0	0
isogroup00353	Q8RVR9	Putative heat shock protein (Fragment)		1	1	0	0	1	0
isogroup00354	C5IG71,Q3HNW2	Xyloglucan xyloglucosyl transferase ,Xyloglucan endotransglycosylase hydrolase	GO:0044264 (cellular polysaccharide metabolic process);	1	1	0	1	0	0
isogroup00355	B4UWA9,B6SZZ9,Q5JL11	Putative inorganic pyrophosphatase (Fragment) ,Soluble inorganic pyrophosphatase ,Putative soluble inorganic pyrophosphatase		1	1	1	0	1	0
isogroup00356	B4G0Z8,Q10MB0	Galactinol synthase 3 ,Galactinol synthase 3, putative, expressed		1	1	0	1	1	0
isogroup00357	B6U3D7,Q2QY10	Nodulin protein ,EF hand family protein, expressed		0	0	0	0	0	0
isogroup00358	B6TW02	Serine/threonine-protein kinase 19	GO:0016310 (phosphorylation);	1	1	0	0	0	0
isogroup00359	Q69LC0	Putative SHOOT1 protein		1	0	0	0	1	0
isogroup00360	B6SZ72	ATP binding protein	GO:0006464 (protein modification process); GO:0016310 (phosphorylation);	1	1	0	0	1	0
isogroup00361	B9SSL4	Ubiquitin-protein ligase, putative		0	0	0	0	0	0
isogroup00362				0	1	0	0	0	0
isogroup00363	B6TE13,B7F820	Spliceosome RNA helicase BAT1 ,cDNA clone:J033114G10, full insert sequence		0	1	1	0	0	0
isogroup00364	B6T237,Q6ZXK5	CP5 ,Membrane related protein		1	0	0	0	0	0
isogroup00365	B6UCY8	Pre-mRNA-splicing factor prp45	GO:0006396 (RNA processing); GO:0016070 (RNA metabolic process);	0	0	0	0	0	0
isogroup00366	B4FSA7	ADP,ATP carrier protein		1	1	0	0	0	0
isogroup00367	Q6Z3W1	Putative SNF2 domain/helicase domain-containing protein		0	0	0	0	0	0
isogroup00368				0	0	0	0	0	0
isogroup00369	Q9SRW4	F20H23.8 protein		1	0	0	1	0	1
isogroup00370	Q6Z234	Putative riboflavin biosynthesis protein ribA		0	1	1	0	0	0
isogroup00371	B6TJV4,Q84J55	14-3-3-like protein A ,14-3-3-like protein GF14-A		1	1	0	0	0	0
isogroup00372	Q16V02,Q6EP30,Q6EP31	Rac gtpase ,Ferredoxin-like ,Rac-like GTP-binding protein 5	GO:0007242 (intracellular signal transduction); GO:0007264 (small GTPase mediated signal transduction);	1	1	0	0	1	0
isogroup00373	B6T412	Dopamine beta-monooxygenase		1	0	0	1	0	0
isogroup00374	Q9SYS1	Beta-amylase	GO:0000272 (polysaccharide catabolic process);	0	0	0	0	0	0
isogroup00375	Q6E0I8,Q6E0J0	U1 snRNP ,U1 snRNP		1	0	0	0	0	0
isogroup00376	O81105,O81106	Leucine-rich repeat transmembrane protein kinase 1 (Fragment) ,Leucine-rich repeat transmembrane protein kinase 2	GO:0006464 (protein modification process); GO:0016310 (phosphorylation);	0	1	0	0	0	0
isogroup00377	B7EKJ9,Q6UDF1	cDNA clone:J023009D02, full insert sequence ,Cellulose synthase catalytic subunit 10	GO:0000271 (polysaccharide biosynthetic process); GO:0044264 (cellular polysaccharide metabolic process);	0	0	0	0	0	0
isogroup00378	B6TBR8,B6TIB8	Seed specific protein Bn15D1B ,Seed specific protein Bn15D1B		0	0	1	0	0	0
isogroup00379	Q944W2,Q94GL2	Sucrose transporter ,Putative sucrose transporter (Fragment)		1	0	0	0	0	0
isogroup00380	O23824,O24626	Fatty acid desaturase ,Fatty acid desaturase (Fragment)		1	0	1	1	0	0
isogroup00381	Q2HRK3	T-snare		1	1	0	0	1	0
isogroup00382	B6TJI5,Q2QXY3,Q9FRY9	DNA-directed RNA polymerase II 23 kDa polypeptide ,A-type response regulator ,Response regulator 6	GO:0000160 (two-component signal transduction system (phosphorelay)); GO:0006351 (transcription, DNA-dependent); GO:0019219 (regulation of nucleobase, nucleoside, nucleotide and nucleic acid metabolic process); GO:0032774 (RNA biosynthetic process); GO:0034961 (cellular macromolecule biosynthetic process); GO:0045449 (regulation of transcription, DNA-dependent);	1	0	0	1	0	0
isogroup00383	B6SI39,Q6ZFJ5	60S ribosomal protein L9 ,Putative 60S ribosomal protein L9	GO:0006412 (translation); GO:0034961 (cellular macromolecule biosynthetic process);	0	0	0	0	0	0
isogroup00384	Q2QNU4,Q2QNU7,Q941Z7	NB-ARC domain containing protein, expressed ,NB-ARC domain containing protein, expressed ,BHLH transcription factor-like		0	0	1	0	0	0
isogroup00385	A0EVJ0,B0ZBI1,Q5GAS5,Q84XC2,Q8GSG7	UDPG-flavonoid 3-O-glucosyl transferase (Fragment) ,UDPG-flavonoid 3-O-glucosyl transferase ,Bz1 ,UDPglucose:flavonoid-3-oxy glucosyl transferase ,Mutant UDP-glucose flavonoid-3-O-glucosyltransferase		0	1	0	0	0	0
isogroup00386	B6TF40	ZIM motif family protein		0	0	0	0	0	0
isogroup00387	B6TWN7,B6UFS5	Elongation factor 1-alpha ,Fiber protein Fb34	GO:0006753 (nucleoside phosphate metabolic process); GO:0034961 (cellular macromolecule biosynthetic process);	0	0	0	0	0	0
isogroup00388	C5YED4	Acyl-[acyl-carrier-protein] desaturase	GO:0006631 (fatty acid metabolic process); GO:0032787 (monocarboxylic acid metabolic process); GO:0046394 (carboxylic acid biosynthetic process);	1	0	0	0	0	0
isogroup00389				0	0	0	0	1	0
isogroup00390	B6UEB0	Lipid binding protein		1	1	0	0	0	0
isogroup00391	Q9SX62	F11A17.16		1	1	0	0	0	0
isogroup00392	O23864	Polyprotein		1	0	0	0	0	0
isogroup00393	B6TU35,B6U018,B6UDV6,Q1KL28,Q5JMB5	Choline/ethanolamine kinase ,Choline/ethanolamine kinase ,Choline/ethanolamine kinase ,Choline kinase ,Choline kinase-like	GO:0016310 (phosphorylation);	1	1	0	0	0	0
isogroup00394	Q208N3,Q2RAU4	Putative ion channel protein CASTOR (Fragment) ,HEAT repeat family protein, expressed		1	1	0	0	0	0
isogroup00395				0	1	1	0	1	0
isogroup00396	B6TYB4,B9RKG8,D7LF56	Aldo-keto reductase yakc ,Transferase, transferring pentosyl groups, putative ,Initiator tRNA phosphoribosyl transferase family protein	GO:0006464 (protein modification process); GO:0016311 (dephosphorylation);	1	0	0	0	0	0
isogroup00397				0	0	0	0	0	0
isogroup00398	B6U0M5,Q4R1B1	PGR5 ,PGR5		1	1	0	0	0	0
isogroup00399	B9SMZ9,C3SAA8,Q10F47,Q6IMT1,Q6Z796	SAB, putative ,EIN3-binding F-box protein ,SABRE, putative, expressed ,SAB ,Putative F-box protein		1	1	0	0	0	0
isogroup00400	Q6K9T5,Q9LR63	Membrane-associated salt-inducible protein-like ,F21B7.22		1	1	1	0	0	0
isogroup00401	C0JAF8,Q7XZP7	Aspartic proteinase nepenthesin-1 ,Nitrate transporter NRT1;2		1	0	0	0	0	0
isogroup00402	B8BJI4,C5XVE8,C5Y6L0,Q9LLI9	DNA polymerase ,DNA polymerase ,DNA polymerase ,Cellulose synthase-1	GO:0000271 (polysaccharide biosynthetic process); GO:0006259 (DNA metabolic process); GO:0006260 (DNA replication); GO:0034961 (cellular macromolecule biosynthetic process); GO:0044264 (cellular polysaccharide metabolic process);	0	0	0	0	0	0
isogroup00403	B6TS75	Sucrose phosphate synthase	GO:0005984 (disaccharide metabolic process); GO:0005985 (sucrose metabolic process); GO:0016311 (dephosphorylation);	1	1	0	0	1	0
isogroup00404	B9SW27,Q01KQ6,Q53RM1	rRNA-processing protein UTP23, putative ,OSIGBa0110B10.2 protein ,HAT family dimerisation domain containing protein		0	1	0	0	0	0
isogroup00405				0	1	0	0	0	0
isogroup00406	D7MCG0	Microtubule-associated protein	GO:0043087 (regulation of GTPase activity);	1	0	0	1	0	0
isogroup00407	B6U7M4,B7EC78	Cycloartenol synthase ,cDNA clone:J013065K03, full insert sequence		1	1	0	0	0	0
isogroup00408	Q5MGQ8	DREB 2A	GO:0006351 (transcription, DNA-dependent); GO:0019219 (regulation of nucleobase, nucleoside, nucleotide and nucleic acid metabolic process); GO:0032774 (RNA biosynthetic process); GO:0034961 (cellular macromolecule biosynthetic process); GO:0045449 (regulation of transcription, DNA-dependent);	1	1	1	0	0	0
isogroup00409	B6SRE6,B6TZU2,Q9FZ97	Histidine-containing phosphotransfer protein 4 ,Survival motor neuron containing protein ,F3H9.11 protein	GO:0000160 (two-component signal transduction system (phosphorelay)); GO:0000245 (spliceosome assembly); GO:0006396 (RNA processing); GO:0016070 (RNA metabolic process);	1	0	0	0	0	0
isogroup00410	B6U038,B7ETN7	Thiol-disulfide isomerase and thioredoxins ,cDNA clone:J033108P05, full insert sequence	GO:0045454 (cell redox homeostasis);	0	1	0	0	0	0
isogroup00412	B4FV48,Q4A1J7,Q4FZ52	Multidomain cystatin ,Putative cystatin (Fragment) ,Putative cystatin	GO:0051346 (negative regulation of hydrolase activity); GO:0052547 (regulation of peptidase activity);	0	0	0	0	0	0
isogroup00413	B9RGA4,Q53KL9,Q53M48,Q7Y049	Exoenzymes regulatory protein aepA, putative ,Retrotransposon protein, putative, unclassified ,HAT family dimerisation domain containing protein ,LAF3 isoform 1		1	0	0	0	0	0
isogroup00414	B9F072	DNA polymerase		0	0	0	0	0	0
isogroup00415	B6T402	Endoplasmic oxidoreductin-1	GO:0006457 (protein folding); GO:0006464 (protein modification process);	0	1	0	0	0	0
isogroup00416	B6T4G7,Q01HD3,Q5VR06,Q6K701	Fibrillarin-2 ,OSIGBa0157K09-H0214G12.24 protein ,Helicase-like protein ,Putative fibrillarin	GO:0006396 (RNA processing); GO:0016070 (RNA metabolic process); GO:0034660 (ncRNA metabolic process);	1	1	0	0	0	0
isogroup00417	B6TWT8	ATPase inhibitor	GO:0019219 (regulation of nucleobase, nucleoside, nucleotide and nucleic acid metabolic process);	1	0	0	1	1	0
isogroup00418	B6ST86	SnRK1-interacting protein 1		0	1	0	0	0	0
isogroup00419	B6SUM9	Chlorophyll a-b binding protein of LHCII type III		1	1	0	0	0	0
isogroup00420				1	1	0	0	0	0
isogroup00421	B6SKI7	CrcB-like protein		1	1	0	0	0	0
isogroup00422	Q9XE83	Serine carboxypeptidase-like protein	GO:0006508 (proteolysis);	0	1	0	0	1	0
isogroup00423	B4FL59,Q10S70	Expansin-like 3 ,Expansin-like A1	GO:0019219 (regulation of nucleobase, nucleoside, nucleotide and nucleic acid metabolic process); GO:0045449 (regulation of transcription, DNA-dependent);	1	0	0	1	0	0
isogroup00424	B6TJ14,C3S3G1,Q53NK6	MYB59 ,MYB transcription factor MYBAS1 ,Myb-related protein MYBAS1		1	0	1	0	1	0
isogroup00425	Q7EYS3	Glycine/D-amino acid oxidases-like		1	0	0	0	0	0
isogroup00426	B6U0L0	Zeaxanthin epoxidase	GO:0006720 (isoprenoid metabolic process); GO:0032787 (monocarboxylic acid metabolic process); GO:0046394 (carboxylic acid biosynthetic process);	0	1	1	0	0	0
isogroup00427	A3RL57	EREB	GO:0006351 (transcription, DNA-dependent); GO:0019219 (regulation of nucleobase, nucleoside, nucleotide and nucleic acid metabolic process); GO:0032774 (RNA biosynthetic process); GO:0034961 (cellular macromolecule biosynthetic process); GO:0045449 (regulation of transcription, DNA-dependent);	1	1	0	0	0	0
isogroup00428	D7KAP0,Q7F1X3	EMB2421 ,B1065G12.11 protein		0	0	0	0	0	0
isogroup00429	Q53KL9	Retrotransposon protein, putative, unclassified		0	1	0	0	1	0
isogroup00430	B3VTB6,B6TFZ9	Amino acid selective channel protein ,Amino acid selective channel protein		1	1	0	1	1	0
isogroup00431	B6T8T9,Q10716	Transferase, transferring glycosyl groups ,Cysteine proteinase 1	GO:0006508 (proteolysis);	0	1	0	0	1	0
isogroup00432	B4FNT1,B6THU5	Elongation factor 1-delta 1 ,Elongation factor 1-delta 1	GO:0006412 (translation); GO:0034961 (cellular macromolecule biosynthetic process);	0	1	0	0	0	0
isogroup00433	B6U1Y3	Auxin transporter-like protein 1		1	1	0	0	0	0
isogroup00434	B6UG16,Q01KJ2	Deoxyribonuclease ycfH ,H0404F02.5 protein		1	1	0	0	0	0
isogroup00435	B6TBE8,Q259M7	Zinc ion binding protein ,H0723C07.4 protein		0	0	1	0	0	0
isogroup00436	Q8LR51	Casein kinase I-like		0	0	0	0	0	0
isogroup00437	Q651C2,Q7XJ13	Aspartic proteinase nepenthesin II-like ,Chloroplast nucleoid DNA-binding protein-like protein		1	1	0	1	0	0
isogroup00438	Q32SG1	Protein phosphatase 2A regulatory subunit B'		0	0	0	0	0	0
isogroup00439				1	0	0	0	0	0
isogroup00440	Q688R3	Zinc finger CCCH domain-containing protein 33		1	1	0	0	1	0
isogroup00441	B6SSH9	Extracellular ribonuclease LE		1	0	0	0	0	0
isogroup00442	Q53NN7,Q69L52	NB-ARC domain containing protein ,Putative nucleotide-binding leucine-rich-repeat protein 1		0	1	0	0	0	0
isogroup00443	Q0IZQ3,Q3E9A0	Probable anion transporter 5, chloroplastic ,Probable anion transporter 6, chloroplastic		1	1	0	0	1	0
isogroup00444	Q01MZ9,Q2QRZ5,Q2R333,Q5VMY6	OSIGBa0132I10.2 protein ,O-methyltransferase ZRP4, putative ,O-methyltransferase family protein ,Putative o-methyltransferase		1	1	0	0	0	0
isogroup00445	Q2R124	Pg1, putative, expressed		1	1	0	0	0	0
isogroup00446	P23922	Transcription factor HBP-1a	GO:0006351 (transcription, DNA-dependent); GO:0019219 (regulation of nucleobase, nucleoside, nucleotide and nucleic acid metabolic process); GO:0032774 (RNA biosynthetic process); GO:0034961 (cellular macromolecule biosynthetic process); GO:0045449 (regulation of transcription, DNA-dependent);	1	1	1	0	1	0
isogroup00447	B6TPH0	Lactoylglutathione lyase		1	0	0	0	1	0
isogroup00448	B6T5H3	Pyrimidine-specific ribonucleoside hydrolase rihA		0	0	0	0	0	0
isogroup00449	Q2QY12,Q2RAS0	Probable calcium-transporting ATPase 4, plasma membrane-type ,Probable calcium-transporting ATPase 5, plasma membrane-type		1	1	0	0	0	0
isogroup00450	B6UCX2	Chloride intracellular channel 6		1	0	0	0	1	0
isogroup00451	Q2QMY3,Q75V57	Leucine Rich Repeat family protein, expressed ,Serine/threonine-protein kinase SAPK9		0	0	0	0	0	0
isogroup00452	Q10MK4	Mitochondrial import inner membrane translocase subunit Tim17/Tim22/Tim23 family protein, putative, expressed		1	0	0	1	1	0
isogroup00453	B6ST41	RPT2-like protein		1	0	1	0	0	0
isogroup00454	B6T450	Eukaryotic translation initiation factor 4E type 3	GO:0006412 (translation); GO:0006413 (translational initiation); GO:0034961 (cellular macromolecule biosynthetic process);	1	1	0	0	1	0
isogroup00455	Q10DZ2,Q8W315	Dynamin-related protein 1C, putative, expressed ,Dynamin-related protein 1C, putative, expressed		0	1	0	0	0	0
isogroup00456	Q93WC0	Flavin containing polyamine oxidase		0	0	0	0	0	0
isogroup00457	B9SC65	Splicing factor, arginine/serine-rich, putative		1	0	0	0	0	0
isogroup00458	Q2QU48,Q6EST1	NB-ARC domain containing protein ,Putative MLA1		0	1	0	0	0	0
isogroup00459	B6TNE5	Choline-phosphate cytidylyltransferase B		1	0	0	0	0	0
isogroup00460	Q40061	Mugineic-acid 3-dioxygenase		1	0	0	0	0	0
isogroup00461				1	0	0	0	0	0
isogroup00462	Q9FLL8	Genomic DNA, chromosome 5, P1 clone:MEE6		1	1	0	1	0	0
isogroup00463	Q9M9U4	F6A14.16 protein		1	1	1	0	0	0
isogroup00464	Q10AX2,Q8LJX1,Q9LMB4	Streptomyces cyclase/dehydrase family protein, expressed ,Putative reverse transcriptase ,F14D16.29	GO:0006259 (DNA metabolic process); GO:0006260 (DNA replication); GO:0034961 (cellular macromolecule biosynthetic process);	1	0	1	0	0	0
isogroup00465				0	1	0	0	0	0
isogroup00467	B4FZ24,Q8W2X5	Gibberellin 20 oxidase 2 ,Oxidoreductase, 2OG-Fe oxygenase family protein, expressed		1	1	0	0	1	0
isogroup00468	B6U4F0,D7MBD5	SAUR11-auxin-responsive SAUR family member ,Transcription factor		1	0	0	0	0	0
isogroup00469	B6U078	F-box domain containing protein		0	1	0	0	0	0
isogroup00470	C8YJB5,D7M5W2,Q01MI4,Q66GP4	Serine carboxypeptidase-like acyltransferase SCPL1 ,Pentatricopeptide repeat-containing protein ,H0515C11.7 protein ,Pentatricopeptide repeat-containing protein At5g13770, chloroplastic	GO:0006508 (proteolysis);	1	1	0	0	0	0
isogroup00471	Q53KF7,Q5Z5G1,Q8H904	Transposon protein, putative, Mutator sub-class ,Myb protein-like ,Putative transposase		1	0	0	0	0	0
isogroup00472	Q6I614	Putative dynamin		1	0	0	0	0	0
isogroup00473	Q01MT9	OSIGBa0131J24.4 protein		0	0	0	0	0	0
isogroup00474	Q10CH6	Helix-loop-helix DNA-binding domain containing protein, expressed		1	1	0	0	0	0
isogroup00475	B6SUN2,B6TRE4	1-aminocyclopropane-1-carboxylate oxidase ,F-box domain containing protein		1	0	0	1	1	0
isogroup00476	B9SSP0,Q01JE3	P53 induced protein, putative ,H0315E07.10 protein		0	1	0	0	0	0
isogroup00477	B6TH07,B6TJ14,Q56UT4	MYB59 ,MYB59 ,MYB transcription factor		1	1	0	0	0	0
isogroup00478				0	0	0	0	0	0
isogroup00479	Q9FM81	Genomic DNA, chromosome 5, P1 clone:MDF20		1	0	0	0	0	0
isogroup00480	B6T9W6	Charged multivesicular body protein 1b		1	1	0	0	0	0
isogroup00481	B9H4R6,B9RIF0,Q6K376	White-brown-complex ABC transporter family ,ATP-binding cassette transporter, putative ,ABC transporter-like protein	GO:0006753 (nucleoside phosphate metabolic process);	0	1	0	0	0	0
isogroup00482	B6SVR8,B9R8N7	Protein binding protein ,Hedgehog receptor, putative	GO:0030301 (cholesterol transport);	0	1	1	0	1	0
isogroup00483	B6TH07,Q4JL76	MYB59 ,Myb-related protein MYBAS2		1	0	0	0	0	0
isogroup00484	Q8VWW3	Glutathione transferase		1	1	0	0	0	0
isogroup00485	Q8H7V4	Putative polyprotein from transposon TNT		1	1	0	0	0	0
isogroup00486	B9RFE2,Q9LMJ5	Pectinesterase ,F10K1.27 protein	GO:0042545 (cell wall modification);	1	1	0	0	0	0
isogroup00487	B6TMB4,C4P7U7,Q7XXQ1	SR repressor protein ,CBL-interacting protein kinase 24 ,Pre-mRNA splicing factor (Fragment)	GO:0006464 (protein modification process); GO:0016310 (phosphorylation);	1	0	0	0	0	0
isogroup00488	B4FI85	Cytidyltransferase-related		1	0	0	0	1	0
isogroup00489	B4FVQ8,B6TCZ7,C0JP13	Pathogen induced protein 2-4 ,Pathogen induced protein 2-4 ,Putative basic helix-loop-helix protein BHLH7		1	1	0	0	1	0
isogroup00490	Q10S34	Aconitate hydratase, cytoplasmic, putative, expressed		1	0	0	0	0	0
isogroup00491	B6SRQ6	TPR repeat		1	0	0	0	0	0
isogroup00492	Q5VSX3	OSIGBa0142I02-OSIGBa0101B20.4 protein		1	0	0	1	0	0
isogroup00493	B6T390,Q2QVL9	RNA binding protein ,Transposon protein, putative, Mutator sub-class, expressed	GO:0006396 (RNA processing); GO:0016070 (RNA metabolic process);	1	1	0	0	1	0
isogroup00494	B6TF90	SNF1-related protein kinase regulatory subunit beta-1	GO:0016310 (phosphorylation);	0	1	0	0	0	0
isogroup00495	B6TGY8,Q6ZJ04	Nucleotide binding protein ,Ribosomal protein		0	0	0	0	0	0
isogroup00496	O22641,Q7DMZ3,Q93VL8	Calmodulin ,Auxin-regulated calmodulin ,Calmodulin		1	0	0	0	0	0
isogroup00497	O23887,O23888,Q10C91,Q852I7	Aldehyde oxidase ,Aldehyde oxidase-2 ,Aldehyde oxidase 1, putative, expressed ,Putative aldehyde oxidase, 3-partial (Fragment)		1	0	0	0	0	0
isogroup00498	Q6Z2W3	Auxin response factor 5		1	0	0	1	0	0
isogroup00499	Q69KN1	Putative SMA-9 class B		1	1	0	0	0	0
isogroup00500	A7X9Z9,Q7XZP8	Drought-responsive factor-like transcription factor DRFL1b ,DRE binding factor 2	GO:0006351 (transcription, DNA-dependent); GO:0019219 (regulation of nucleobase, nucleoside, nucleotide and nucleic acid metabolic process); GO:0032774 (RNA biosynthetic process); GO:0034961 (cellular macromolecule biosynthetic process); GO:0045449 (regulation of transcription, DNA-dependent);	0	1	0	0	0	0
isogroup00501	Q2QMB1	Patatin-like phospholipase family protein, expressed		0	0	0	0	0	0
isogroup00502	D7M4B5	Glycine-rich protein		0	1	1	0	0	0
isogroup00503	Q10SN5,Q10SN6	Hydrolase, alpha/beta fold family protein, expressed ,Hydrolase, alpha/beta fold family protein, expressed		0	1	0	0	0	0
isogroup00504	B4FBN5	MGDG synthase type A	GO:0006643 (membrane lipid metabolic process); GO:0006664 (glycolipid metabolic process); GO:0030258 (lipid modification);	1	1	0	0	0	0
isogroup00505	B9SLY1,Q7X9J6	Zinc finger protein, putative ,S-locus protein 5 (Fragment)		0	0	0	0	0	0
isogroup00506	B6TNI1	Peptidyl-prolyl cis-trans isomerase CYP21-3	GO:0006457 (protein folding); GO:0006464 (protein modification process);	0	1	0	0	0	0
isogroup00507	B6T887	Salt tolerance protein	GO:0009269 (response to desiccation);	1	0	0	0	0	0
isogroup00508	B6U284,Q6PLR9	14-3-3-like protein ,14-3-3-like protein		0	0	0	0	0	0
isogroup00509	Q10RT4	(RAP Annotation release2) Galactose-binding like domain containing protein		1	1	0	0	0	0
isogroup00510	B6SJ19	60S ribosomal protein L30	GO:0006412 (translation); GO:0034961 (cellular macromolecule biosynthetic process);	0	0	1	0	0	0
isogroup00511	Q2QQ48,Q6S021	Eukaryotic translation initiation factor 5A-2, putative, expressed ,Eukaryotic initiation factor 5A2	GO:0006413 (translational initiation); GO:0006464 (protein modification process); GO:0010556 (regulation of macromolecule biosynthetic process); GO:0032268 (regulation of cellular protein metabolic process); GO:0034961 (cellular macromolecule biosynthetic process); GO:0043244 (regulation of protein complex disassembly); GO:0046516 (hypusine metabolic process);	1	1	0	0	0	0
isogroup00512	B6TZ45,B9RIQ4,Q9AX97	ORFX protein ,ATP binding protein, putative ,Cell division cycle gene CDC48-like	GO:0008285 (negative regulation of cell proliferation);	0	0	0	0	0	0
isogroup00513	B9SYQ1,Q56UT4,Q6TGS1	R2r3-myb transcription factor, putative ,MYB transcription factor ,Myb factor protein		0	0	0	0	0	0
isogroup00514	B6TAN9,D3GKX6,D7LC50,Q9M157	Hydrolase, hydrolyzing O-glycosyl compounds ,Trichomeless2 ,Myb family transcription factor ,MYB transcription factor		1	0	0	1	1	0
isogroup00515	B7EX96,Q10AM5,Q10AM7	cDNA clone:001-042-H09, full insert sequence ,Serine/threonine-protein kinase MHK, putative, expressed ,Serine/threonine-protein kinase MHK, putative, expressed		0	0	0	0	0	0
isogroup00516	B6SUD1,P04707,Q41767,Q7X997	Alcohol dehydrogenase 2 ,Alcohol dehydrogenase 2 ,Adh2-N protein ,Bzip-like transcription factor-like		1	0	0	0	0	0
isogroup00517	B0CBK0,P37107,Q53LU9,Q53QG0	Signal recognition particle protein ,Signal recognition particle 54 kDa protein, chloroplastic ,Signal recognition particle protein, putative ,Similar to signal recognition particle 54 kDa subunit	GO:0006605 (protein targeting);	1	1	0	0	1	0
isogroup00518	B6T669,Q9SLY9	Cysteine protease 1 ,Cysteine protease component of protease-inhibitor complex	GO:0006508 (proteolysis);	1	1	0	0	1	0
isogroup00519	C9W8C7,Q03I02	Dentin sialophosphoprotein (Fragment) ,Subtilisin-like serine protease		1	1	0	1	1	0
isogroup00520	B6TSW1	Shikimate dehydrogenase	GO:0006520 (cellular amino acid metabolic process); GO:0008652 (cellular amino acid biosynthetic process); GO:0009309 (amine biosynthetic process); GO:0043648 (dicarboxylic acid metabolic process);	0	0	0	0	0	0
isogroup00521	Q2R8U3	ABC1 family protein, expressed		1	1	0	0	0	0
isogroup00522	B9SGG8	U4/U6 small nuclear ribonucleoprotein Prp3, putative		0	0	0	0	0	0
isogroup00523	Q652N5	Probable anion transporter 4, chloroplastic		1	1	0	1	1	0
isogroup00524	Q01M50,Q69T65	H0107B07.4 protein ,Putative cyclic nucleotide-regulated ion channel		1	1	0	0	0	0
isogroup00525	Q9LLM7	Similar to mitogen-activated protein kinases		0	1	0	0	0	0
isogroup00526	B4FH08,C5XML4,Q49RB5,Q852J5	Ubiquitin carrier protein ,Ubiquitin carrier protein ,Ubiquitin carrier protein ,Leucine-rich repeat transmembrane protein kinase, putative, expressed	GO:0006464 (protein modification process);	0	1	0	0	0	0
isogroup00527	B6T7B6,Q6EQX0	Glutathione S-transferase, C-terminal-like ,Putative glutathione transferase		1	1	1	1	0	0
isogroup00528	B9SJK4,D7LGY4	Suppressor of ty, putative ,KOW domain-containing transcription factor family protein	GO:0006412 (translation); GO:0019219 (regulation of nucleobase, nucleoside, nucleotide and nucleic acid metabolic process); GO:0034961 (cellular macromolecule biosynthetic process); GO:0045449 (regulation of transcription, DNA-dependent);	1	1	1	0	0	0
isogroup00529	B6UBJ6	Gamma-glutamyl hydrolase	GO:0006520 (cellular amino acid metabolic process); GO:0009064 (glutamine family amino acid metabolic process);	0	0	0	0	0	0
isogroup00530	B6UD82,O81395,Q2R481	Bifunctional dihydrofolate reductase-thymidylate synthase ,Bifunctional dihydrofolate reductase-thymidylate synthase ,Bifunctional dihydrofolate reductase-thymidylate synthase, putative, expressed	GO:0006520 (cellular amino acid metabolic process); GO:0006753 (nucleoside phosphate metabolic process); GO:0008652 (cellular amino acid biosynthetic process); GO:0009069 (serine family amino acid metabolic process);	0	1	0	0	0	0
isogroup00531	B6TPC6	Light-inducible protein CPRF-2	GO:0006351 (transcription, DNA-dependent); GO:0019219 (regulation of nucleobase, nucleoside, nucleotide and nucleic acid metabolic process); GO:0032774 (RNA biosynthetic process); GO:0034961 (cellular macromolecule biosynthetic process); GO:0045449 (regulation of transcription, DNA-dependent);	1	1	1	0	0	0
isogroup00532	Q2QRZ9,Q2R2Q9,Q6IYE1,Q8LKP5,Q9FR64	Retrotransposon protein, putative, unclassified ,NB-ARC domain containing protein, expressed ,LZ-NBS-LRR class ,Putative NBS-LRR resistance protein ,Stripe rust resistance protein Yr10	GO:0006915 (apoptosis);	1	1	0	0	0	0
isogroup00533	Q2LC83,Q8H930	UDP-D-xylose epimerase 1 ,Probable UDP-arabinose 4-epimerase 1	GO:0005996 (monosaccharide metabolic process); GO:0019318 (hexose metabolic process);	1	0	0	0	0	0
isogroup00534	Q5JKN1	Probable protein phosphatase 2C 5		1	0	0	0	0	0
isogroup00535	Q53Q54	Major Facilitator Superfamily protein, expressed		1	1	1	0	0	0
isogroup00536	B6SMD8,B6T9P5,B6U408,Q01JF8,Q9MAY9	SAUR11-auxin-responsive SAUR family member ,Coatomer subunit zeta-1 ,SAUR11-auxin-responsive SAUR family member ,H0502G05.8 protein ,Nonclathrin coat protein zeta1-COP		0	0	0	0	0	0
isogroup00537	B9RVP8	Photosystem II 5 kDa protein, chloroplast, putative		1	0	1	0	0	0
isogroup00538	B6SS81,Q652N9	HYP1 ,Putative serine/threonine protein kinase		1	1	0	0	0	0
isogroup00539	Q2QUE7,Q53KF7	Transposon protein, putative, Mutator sub-class ,Transposon protein, putative, Mutator sub-class		1	1	0	0	0	0
isogroup00540	B6SV69,D7LM23,Q9FRD5,Q9FRE3	Serine/threonine-protein kinase NAK ,Kinase ,Putative peroxidase ,Putative peroxidase	GO:0006464 (protein modification process); GO:0016310 (phosphorylation);	0	0	0	0	0	0
isogroup00541	B6T7G7	Elongation factor 1-gamma 3	GO:0006412 (translation); GO:0034961 (cellular macromolecule biosynthetic process);	0	1	1	0	0	0
isogroup00542				1	0	0	0	0	0
isogroup00543	B6T6I2,B6TIB6,B6UBC8	F-box domain containing protein ,Glucosamine 6-phosphate N-acetyltransferase ,F-box domain containing protein		0	0	0	0	0	0
isogroup00544	B6UAH8,B6UC79	Carboxylesterase-like protein ,MPK17-1-putative MAPK	GO:0006464 (protein modification process); GO:0016310 (phosphorylation);	0	1	0	0	0	0
isogroup00545				0	0	0	0	0	0
isogroup00546	B6SNA1,B6T9T4,C5X0M7,Q9FRK5	Thioredoxin X ,ATP-dependent Clp protease proteolytic subunit ,ATP-dependent Clp protease proteolytic subunit ,Uncharacterized membrane protein At1g75140	GO:0006508 (proteolysis); GO:0045454 (cell redox homeostasis);	1	1	0	0	0	0
isogroup00547	B6T8U0,B7EE14,Q5I7K7,Q6KAJ8	Plasminogen activator inhibitor 1 RNA-binding protein ,cDNA clone:J013119G19, full insert sequence ,Ribosomal protein L39 ,Putative 60S ribosomal protein L39	GO:0006412 (translation); GO:0034961 (cellular macromolecule biosynthetic process);	0	1	0	0	1	0
isogroup00548	Q43536,Q8W0K2	ORF (Fragment) ,MtN3-like		0	0	0	0	0	0
isogroup00549				1	1	0	0	0	0
isogroup00550	A8HP06,C5JF64	Succinate dehydrogenase subunit A ,Succinate dehydrogenase flavoprotein subunit	GO:0006084 (acetyl-CoA metabolic process); GO:0009109 (coenzyme catabolic process);	1	1	0	0	0	0
isogroup00551	Q8LJZ0	Receptor-like kinase	GO:0006464 (protein modification process); GO:0016310 (phosphorylation);	1	0	0	1	0	0
isogroup00552	C5YRL0	Non-specific lipid-transfer protein		1	0	0	0	0	0
isogroup00553	Q5N7X9,Q8RY46	Putative ABC protein ,ABC transporter B family member 26, chloroplastic		1	1	0	0	0	0
isogroup00554				0	1	0	0	0	0
isogroup00555	Q9FQ99,Q9FUE3	Glutathione S-transferase GST 40 ,Glutathione S-transferase GSTU6, putative, expressed		1	0	0	0	0	0
isogroup00556				1	1	0	0	0	0
isogroup00557	Q6ZHF7,Q8LMV3	Putative KOW domain-containing transcription factor ,Putative reverse transcriptase		1	1	0	0	0	0
isogroup00558	B7E741,Q6L565	cDNA clone:001-043-A08, full insert sequence ,Putative RNA polymerase sigma factor		1	0	0	0	0	0
isogroup00559				0	0	1	0	0	0
isogroup00560	B6T9W1	Wound/stress protein		1	0	0	0	1	0
isogroup00561	B6UDT4	Splicing factor U2AF 65 kDa subunit	GO:0006396 (RNA processing); GO:0016070 (RNA metabolic process); GO:0016071 (mRNA metabolic process);	0	0	0	0	0	0
isogroup00562	Q7XZG0	ADP-ribosylation factor		0	1	0	0	0	0
isogroup00563				0	0	0	1	0	0
isogroup00564	D7LZC3	Hydrolase, alpha/beta fold family protein		1	0	0	0	0	0
isogroup00565	B7ECI1	cDNA clone:J013073G03, full insert sequence		0	0	0	0	0	0
isogroup00566	B6SVP3,Q6YU82,Q8LCX9	Structural constituent of ribosome ,Putative senescence-associated protein ,Senescence-associated protein	GO:0006412 (translation); GO:0034961 (cellular macromolecule biosynthetic process);	0	0	0	0	0	0
isogroup00567	Q01JU7	H0714H04.5 protein		1	0	0	0	0	0
isogroup00568	Q2R029	AAA-type ATPase family protein, putative, expressed		0	0	0	0	0	0
isogroup00569	Q7XU27	E3 ubiquitin-protein ligase BRE1-like 1		0	1	0	0	0	0
isogroup00571	A8XDJ2,B7EGA0,Q94I07	Ubiquitin thioesterase otubain-like ,cDNA clone:J023014N14, full insert sequence ,Putative retroelement		0	0	0	0	0	0
isogroup00572	B6T2B1,Q84YE5,Q8L4P8	Cell division control protein 2 ,Cyclin-dependent kinase-like protein ,Cyclin-dependent kinase B1-1	GO:0006464 (protein modification process); GO:0016310 (phosphorylation);	0	0	0	0	0	0
isogroup00573	B6SUL9	WRKY74-superfamily of TFs having WRKY and zinc finger domains	GO:0006351 (transcription, DNA-dependent); GO:0032774 (RNA biosynthetic process); GO:0034961 (cellular macromolecule biosynthetic process);	0	1	0	0	0	0
isogroup00574	Q84JH5	Mannose-1-phosphate guanyltransferase, putative, expressed		0	0	0	0	0	0
isogroup00575	B6U8Q5,D7MF80,Q6YUP9,Q9SS56	Oligopeptide transporter 4 ,ATOPT5 ,Putative sexual differentiation process protein isp4 ,F16G16.3 protein (Fragment)		1	1	0	1	0	1
isogroup00576	Q10P28	Nucleotide-sensitive chloride conductance regulator family protein, expressed		1	0	0	0	0	0
isogroup00577	Q5JMT9	Copine I-like		0	0	0	0	0	0
isogroup00578	O49218,Q2QNH3,Q6Z4E4	Methylmalonate semi-aldehyde dehydrogenase ,Retrotransposon protein, putative, Ty1-copia subclass ,Methylmalonate semi-aldehyde dehydrogenase		1	1	0	0	0	0
isogroup00579	Q01IH5	OSIGBa0159I10.10 protein		0	0	0	0	0	0
isogroup00580	Q337X8	Transposon protein, putative, CACTA, En/Spm sub-class, expressed		0	0	0	0	0	0
isogroup00581	Q6YVG4	Putative CLAVATA1 receptor kinase		0	0	0	0	0	0
isogroup00582	Q53P17	Protein kinase domain		0	1	0	0	0	0
isogroup00583	Q5Z990	Putative transformer-SR ribonucleoprotein		0	1	0	0	0	0
isogroup00584	B6TNT5,Q7XUP7	Peptide methionine sulfoxide reductase ,Peptide methionine sulfoxide reductase A2-1	GO:0006464 (protein modification process);	1	0	0	0	0	0
isogroup00585	B6TN60,Q8H5Z8	Protein binding protein ,RING-H2 zinc finger protein-like		0	0	0	0	1	0
isogroup00586	A9CM06,B0I503,Q6K2Y8	Nicotianamine aminotransferase ,Putative nicotianamine aminotransferase ,Nicotianamine aminotransferase	GO:0006520 (cellular amino acid metabolic process); GO:0018871 (1-aminocyclopropane-1-carboxylate metabolic process); GO:0032787 (monocarboxylic acid metabolic process); GO:0042398 (cellular modified amino acid biosynthetic process);	1	0	0	0	0	0
isogroup00587	B9S9A5,Q682W0	Catalytic, putative ,MRNA, , clone: RAFL21-57-I05		1	0	0	0	0	0
isogroup00588				0	0	0	0	0	0
isogroup00589	B6TCR8,B6TSW8	Protein binding protein ,Protein binding protein		0	1	0	0	0	0
isogroup00590	Q5N7W4	DEAD-box ATP-dependent RNA helicase 30		0	0	0	1	0	0
isogroup00591	Q6H7H8	Putative bZIP protein		1	1	0	0	0	0
isogroup00592	B6TCE1	Splicing factor U2af 38 kDa subunit		0	1	0	0	0	0
isogroup00593	Q5ZCG4	Putative ATPase		0	0	0	0	0	0
isogroup00594	B6T4P9,Q9AWW1	Esterase ,Esterase/lipase/thioesterase family protein-like		0	0	0	0	0	0
isogroup00595	A4F1S1,B6UF78	Putative acyltransferase ,10-deacetylbaccatin III 10-O-acetyltransferase		1	0	0	0	0	0
isogroup00596	A1YAQ3	Zinc finger protein		0	1	0	0	0	0
isogroup00598	Q5N8F0	MAPK activating protein-like		1	1	0	0	0	0
isogroup00599	Q10L72	Villin-3, putative, expressed		1	1	0	1	0	0
isogroup00600	Q6Z0S8	Putative PHG1A protein		1	0	0	0	0	0
isogroup00601	B4FIK5,B6TTP9,C5XKS6	Phosphatidate cytidylyltransferase ,Phosphatidate cytidylyltransferase ,Phosphatidate cytidylyltransferase		0	1	0	0	0	0
isogroup00602	B6UET7	Cytochrome P450 CYP94D27		0	0	0	0	0	0
isogroup00603	B6SQ54	Annexin A4		1	0	1	0	0	0
isogroup00604	A2ZHA2,Q8LK80	Ferritin ,Ferritin		1	1	0	0	0	0
isogroup00605	B6TDJ6,Q41829	MADS-box transcription factor 15 ,MADS box protein	GO:0006351 (transcription, DNA-dependent); GO:0019219 (regulation of nucleobase, nucleoside, nucleotide and nucleic acid metabolic process); GO:0032774 (RNA biosynthetic process); GO:0034961 (cellular macromolecule biosynthetic process); GO:0045449 (regulation of transcription, DNA-dependent);	0	1	0	0	0	0
isogroup00606	B7EL20,D2CFI5,Q968A6	cDNA clone:J023129O11, full insert sequence ,CRX like homeobox 2 ,Circumsporozoite protein		0	1	0	0	0	0
isogroup00607	B4F8L2,Q10L99	Diphthine synthase ,IQ calmodulin-binding motif family protein, expressed	GO:0006464 (protein modification process);	1	0	1	1	0	0
isogroup00608	B9R7B1,B9SC72	DNA binding protein, putative ,DNA binding protein, putative		1	1	0	1	0	0
isogroup00609	B6T692,B6T8B6	Surfactant protein B containing protein ,Surfactant protein B containing protein		0	0	0	0	0	0
isogroup00610	Q9C5G0,Q9FYI5	Putative zinc finger protein ,F17F8.14		1	0	0	0	0	0
isogroup00611	B6THC0,Q6Z8N9	AT-hook protein 1 ,Putative AT-hook DNA-binding protein		1	0	0	0	0	0
isogroup00612	Q55AH8	UPF0183 family protein		0	0	0	0	0	0
isogroup00613	B6TNB5,B6TW02,Q1EG34	Glutaryl-CoA dehydrogenase ,Serine/threonine-protein kinase 19 ,Telomerase reverse transcriptase catalytic subunit	GO:0006259 (DNA metabolic process); GO:0006260 (DNA replication); GO:0016310 (phosphorylation); GO:0034961 (cellular macromolecule biosynthetic process);	0	1	0	0	0	0
isogroup00614	B6TB75,B9S6H0	Aldo-keto reductase/ oxidoreductase ,Aldo/keto reductase, putative		1	1	0	0	0	0
isogroup00615	B3TLS7,B9RDN0,C5WWE2	Senescence-associated protein ,Malic enzyme ,Malic enzyme	GO:0043648 (dicarboxylic acid metabolic process);	1	1	0	0	0	0
isogroup00616	Q2QLI7	Protein kinase domain containing protein, expressed		1	1	0	0	0	0
isogroup00617	Q2QMJ7,Q2QMJ8	BZIP transcription factor family protein, expressed ,BZIP transcription factor family protein, expressed		0	1	1	0	1	0
isogroup00618	Q01KM8,Q84PB8,Q8L6I0	OSIGBa0158D24.1 protein ,Plasma membrane H+-ATPase-like protein (Fragment) ,Plasma membrane H+ ATPase		1	1	0	0	0	0
isogroup00619	C0LIF9,Q67V40	Leucine-rich repeat protein (Fragment) ,Putative leucine-rich repeat transmembrane protein kinase 1	GO:0006464 (protein modification process); GO:0016310 (phosphorylation);	0	0	0	0	0	0
isogroup00620	Q10BK1,Q53LF3,Q7G4P0	Transposon protein, putative, CACTA, En/Spm sub-class ,Transposon protein, putative, CACTA, En/Spm sub-class ,Transposase family IS4, putative		0	1	0	0	0	0
isogroup00621	Q0PCF2	Deoxymugineic acid synthase1		0	0	0	0	0	0
isogroup00623	B9V0F9,B9V0H3,Q2R8X9	Protein kinase domain containing protein-2 ,Protein kinase domain containing protein ,Protein kinase domain containing protein, expressed		1	1	0	0	1	0
isogroup00624	B9SKM7	Pre-mRNA-processing protein prp39, putative	GO:0006396 (RNA processing); GO:0016070 (RNA metabolic process);	0	0	1	0	0	0
isogroup00625	Q01L60	OSIGBa0111I14.6 protein		1	0	0	0	0	0
isogroup00626	B6TQI5	Nuclear transcription factor Y subunit A-3	GO:0006351 (transcription, DNA-dependent); GO:0019219 (regulation of nucleobase, nucleoside, nucleotide and nucleic acid metabolic process); GO:0032774 (RNA biosynthetic process); GO:0034961 (cellular macromolecule biosynthetic process); GO:0045449 (regulation of transcription, DNA-dependent);	0	0	0	0	0	0
isogroup00627	D7LMP7,Q9LSS9	RNA recognition motif-containing protein ,General negative transcription regulator-like		0	1	0	0	0	0
isogroup00628	Q948G6	Putative epsin		1	1	0	0	0	0
isogroup00629	A3CB05,C5Y297	Serine hydroxymethyltransferase ,Serine hydroxymethyltransferase	GO:0006520 (cellular amino acid metabolic process); GO:0009069 (serine family amino acid metabolic process);	0	1	1	0	0	0
isogroup00630	B4FYT5	Protein Kinase C630.09c	GO:0016310 (phosphorylation);	1	0	1	0	0	0
isogroup00631	B6T383,Q10EJ2	Cytoplasm protein ,Integral membrane protein, putative, expressed		1	1	0	0	0	0
isogroup00632	Q6YZD5,Q8S7E7	Class III peroxidase 119 ,Putative transposase		0	0	0	0	0	0
isogroup00633	B6T8B0	Mcb1 protein		1	1	0	0	0	0
isogroup00634				1	1	0	0	1	0
isogroup00635	B6THG9,B6TYP7	60S ribosomal protein L5-1 ,60S ribosomal protein L5-1	GO:0006412 (translation); GO:0034961 (cellular macromolecule biosynthetic process);	0	0	0	0	0	0
isogroup00636	Q84TA8,Q9FJP7	Ethylene-responsive small GTP-binding protein ,Genomic DNA, chromosome 5, P1 clone:MQN23		0	0	0	0	0	0
isogroup00637	Q9FKI1	Similarity to zinc metalloproteinase		0	0	0	0	0	0
isogroup00638	C9DI41,C9DI42	Small uORF ,S-adenosylmethionine decarboxylase 3	GO:0006576 (cellular biogenic amine metabolic process);	1	0	0	0	1	0
isogroup00639	B6U0J0,D7LFN9	Endoglucanase 1 ,Glycosyl hydrolase family 9 protein		0	0	0	0	0	0
isogroup00640	B6TAM4	Zinc finger C-x8-C-x5-C-x3-H type family protein		0	0	0	0	0	0
isogroup00641	B6TJ78	3-N-debenzoyl-2-deoxytaxol N-benzoyltransferase		0	1	0	0	0	0
isogroup00642	Q94HF3	Putative AP2 domain containing protein		1	0	0	0	0	0
isogroup00643	B6SKT6,B6T7H7,Q8GYH6	Protein LRP16 ,Protein LRP16 ,Reticulon-like protein B16		0	0	1	0	0	0
isogroup00644	B6T4C2,Q6K9S2,Q6V9H6	CBS domain containing protein ,Putative brown planthopper-induced resistance protein 1 ,Brown planthopper-induced resistance protein 1		0	0	1	1	0	0
isogroup00645	Q69VG1	Chitin-inducible gibberellin-responsive protein 1		1	0	0	0	0	0
isogroup00646	B6T0F0	Trehalose-6-phosphate synthase	GO:0005984 (disaccharide metabolic process); GO:0005991 (trehalose metabolic process);	1	0	0	1	0	0
isogroup00647	B6T4N6	RING finger and CHY zinc finger domain-containing protein 1		0	1	1	0	1	0
isogroup00648	Q259J3,Q9LJ20	H0402C08.5 protein ,Putative subtilisin-like protein		0	1	0	0	0	0
isogroup00649	O04123	Calcium-dependent protein kinase	GO:0006464 (protein modification process); GO:0016310 (phosphorylation);	0	1	1	0	1	0
isogroup00650	Q2QY97,Q2RB09	F-box domain containing protein, expressed ,F-box domain containing protein, expressed		1	0	0	0	0	0
isogroup00651	B6TT27,B9TST3,Q9AQU4	Glutamate decarboxylase ,Glutamate decarboxylase ,Glutamate decarboxylase	GO:0006520 (cellular amino acid metabolic process); GO:0009064 (glutamine family amino acid metabolic process);	1	0	0	0	1	0
isogroup00652	B6T9I2,D0ABC3	USP6 N-terminal-like protein ,OO Ba0005L10-OO Ba0081K17.19 protein	GO:0043087 (regulation of GTPase activity);	0	0	0	0	0	0
isogroup00653				1	0	0	0	0	0
isogroup00654	B6UCX5,C5Z7A3,Q651V2,Q851C0	BGGP Beta-1-3-galactosyl-O-glycosyl-glycoprotein ,Ubiquitin carrier protein ,Ubiquitin carrier protein ,Putative mutator-like transposase	GO:0006464 (protein modification process);	1	1	0	0	0	0
isogroup00655				1	1	0	0	0	0
isogroup00656	B9V0H5,Q2R8W6,Q2R8W7,Q84KC6	NBS-LRR disease resistance protein family-3 ,NB-ARC domain containing protein, expressed ,Leucine Rich Repeat family protein, expressed ,NBS-LRR disease resistance protein homologue	GO:0006915 (apoptosis);	1	1	0	0	0	0
isogroup00657	Q7XQQ0	OSIGBa0160I14.5 protein		1	1	0	0	0	0
isogroup00658	B6T4P5,Q7X7E3	GPI transamidase subunit PIG-U family protein ,WRKY transcription factor 16	GO:0006464 (protein modification process); GO:0006643 (membrane lipid metabolic process);	0	1	0	0	0	0
isogroup00659	B6SXY1,Q9SWW5	Anthranilate N-benzoyltransferase protein 1 ,Glutathione gamma-glutamylcysteinyltransferase 1	GO:0046938 (phytochelatin biosynthetic process);	1	1	0	0	0	0
isogroup00660	B6TXR3,Q6Z790	Calcium-binding mitochondrial carrier F55A11.4 ,Putative Mcsc-pending-prov protein		0	0	0	0	0	0
isogroup00661	Q8LHR9	Putative aldehyde oxidase		1	0	0	0	0	0
isogroup00662	Q5I204	Brain acid soluble protein 1		1	0	0	1	1	0
isogroup00663	B6TQD5	50S ribosomal protein L40		1	1	0	0	0	0
isogroup00664				1	1	0	0	0	0
isogroup00665	B6T648,B6TL37	SWIb domain-containing protein ,Cytokinin-O-glucosyltransferase 2		1	0	1	0	0	0
isogroup00666				0	0	0	0	0	0
isogroup00667	Q64HC3	ASF/SF2-like pre-mRNA splicing factor SRP32		0	0	0	0	0	0
isogroup00668	B9S6G4	Sugar transporter, putative		0	1	0	0	0	0
isogroup00669	B4FJQ7,B8B5I4	Thioredoxin reductase ,Thioredoxin reductase	GO:0019430 (removal of superoxide radicals); GO:0045454 (cell redox homeostasis);	1	1	0	0	0	0
isogroup00670				1	1	1	0	0	0
isogroup00671	B6SI40	mTERF family protein		0	0	1	0	0	0
isogroup00672	B9T0L3,Q9ZSN8	Monoxygenase, putative ,CTF2A (Fragment)		1	1	0	0	0	0
isogroup00673	Q9LQ79	T1N6.18 protein		1	1	0	0	0	0
isogroup00674	B4G0K4	Phosphoglycerate kinase	GO:0005996 (monosaccharide metabolic process); GO:0016310 (phosphorylation); GO:0019318 (hexose metabolic process);	0	1	0	0	0	0
isogroup00675	Q84NF5	ABI3-interacting protein 3		1	0	0	0	0	0
isogroup00676	B6U6D0	BHLH transcription factor		1	1	1	1	0	0
isogroup00677	B4F820,B4FDF4	Triosephosphate isomerase ,Triosephosphate isomerase		1	0	0	0	0	0
isogroup00678	A9UKC3	Chloroplast phytoene synthase 3		1	0	0	1	1	0
isogroup00679				0	1	0	0	0	0
isogroup00680	D2XV83,D7LAT3,Q8L9C2	Universal stress protein 9308 ,Universal stress protein family protein ,Ethylene-responsive protein, putative		1	1	0	0	0	0
isogroup00681	Q01J61	H0418A01.7 protein		0	1	0	0	0	0
isogroup00682	Q2QW16,Q53LP5,Q9AY40	Retrotransposon protein, putative, unclassified ,Retrotransposon protein, putative, Ty1-copia sub-class ,Putative gag-pol polyprotein		0	0	0	0	0	0
isogroup00683				0	0	1	0	0	0
isogroup00684	B6SX20	Thioredoxin H-type 5	GO:0045454 (cell redox homeostasis);	1	0	0	0	0	0
isogroup00685	Q9FLV6	Emb|CAB61996.1		0	1	1	0	0	0
isogroup00686	B6UI45	Peroxidase 16		1	0	0	0	0	0
isogroup00687	D7L9T8	Steroid hormone receptor/ transcription factor		1	0	0	1	0	0
isogroup00688	B7F0F3,Q9LUV5	cDNA clone:002-130-E01, full insert sequence ,Genomic DNA, chromosome 3, P1 clone: MCB17		0	1	0	0	0	0
isogroup00689	Q49U73	Zinc finger protein F35		1	0	0	0	0	0
isogroup00690	Q5N7K2	Zinc finger protein-like		1	1	0	0	0	0
isogroup00691	Q5ZE73	Putative calcium-dependent protein kinase		0	1	0	0	0	0
isogroup00692	Q10LP4,Q8L5H0,Q8LPU9,Q93WS3	Sucrose synthase 2, putative, expressed ,Sucrose synthase 3 ,Sucrose synthase (Fragment) ,Sucrose synthase (Fragment)	GO:0005984 (disaccharide metabolic process); GO:0005985 (sucrose metabolic process);	1	0	0	0	1	0
isogroup00693	Q69WE1	Plastid-lipid associated protein PAP/fibrillin family-like		1	1	0	0	0	0
isogroup00694				0	1	0	0	0	0
isogroup00695	C3SA69	Serine/threonine protein kinase (Fragment)	GO:0006464 (protein modification process); GO:0016310 (phosphorylation);	0	1	0	0	0	0
isogroup00696	Q9FGI1	Genomic DNA, chromosome 5, P1 clone:MQJ2		0	0	0	0	0	0
isogroup00697	Q01I65	H0315A08.7 protein		0	1	0	0	1	0
isogroup00698	B9SKB5	Nucleic acid binding protein, putative		1	0	0	1	0	0
isogroup00699	B6D1Q6,D2CFI1	Salt responsive protein 2 ,R111		1	0	0	0	0	0
isogroup00700				1	0	0	0	0	0
isogroup00701	B6TK61	26S proteasome non-ATPase regulatory subunit 4	GO:0006259 (DNA metabolic process); GO:0006281 (DNA repair);	0	0	0	0	0	0
isogroup00702	Q10LJ9	Heavy metal-associated domain containing protein, expressed		1	0	0	0	0	0
isogroup00703	B4FER8,B6SRG5,B6UB43,Q75G87	Acyl-CoA-binding protein ,Acyl-CoA-binding protein ,Acyl-CoA-binding protein ,Acyl-CoA-binding protein, putative		1	1	0	0	0	0
isogroup00704				1	1	0	0	0	0
isogroup00705	A2Q3T8,B6UH56,B9T7N9	Ribosomal protein S7 ,Virulent strain associated lipoprotein ,Arginine/serine-rich coiled coil protein, putative		0	1	0	0	0	0
isogroup00706	Q5SMJ0	Putative salt-inducible protein kinase		1	0	0	0	0	0
isogroup00707	Q2R1J5	Kelch repeat-containing F-box family protein, putative, expressed		0	0	0	0	0	0
isogroup00709	B6THZ0	Transcriptional activator FHA1		1	1	0	0	0	0
isogroup00710	Q8LNH1	CBS domain-containing protein, putative, expressed		0	1	1	0	0	0
isogroup00711	B6TAB8,O04882	Farnesyl pyrophosphate synthetase ,Farnesyl diphosphate synthase	GO:0006720 (isoprenoid metabolic process); GO:0008299 (isoprenoid biosynthetic process);	0	0	0	0	0	0
isogroup00712	Q10L59	PWWP domain containing protein, expressed		0	0	0	0	0	0
isogroup00713	Q6ZBT0,Q6ZBT2	Putative RGH1A ,Putative NBS-LRR disease resistance protein homologue		1	1	0	0	0	0
isogroup00714	O49524,Q5VQ78	Pherophorin - like protein ,Coatomer subunit beta'-1		0	1	0	0	0	0
isogroup00715	Q8LN78	Putative DNA mismatch repair protein		1	1	0	0	0	0
isogroup00716	Q2R8J8,Q53NZ3	NB-ARC domain containing protein, expressed ,NB-ARC domain containing protein, expressed		1	1	0	0	0	0
isogroup00717	B6T3T4,B6TFD8	DNA-binding protein ,Pantothenate kinase 4	GO:0016310 (phosphorylation);	1	1	0	0	0	0
isogroup00718	Q653D8	LEM3 (Ligand-effect modulator 3)-like		1	1	0	0	1	0
isogroup00719	B6T289	Glucan endo-1,3-beta-glucosidase 7		1	1	0	0	0	0
isogroup00720	B9T226	Geranylgeranyl transferase type I beta subunit, putative		1	0	0	0	0	0
isogroup00721	Q6Z4E4,Q84MJ5	Methylmalonate semi-aldehyde dehydrogenase ,Methylmalonate semialdehyde dehydrogenase (Fragment)		1	1	0	0	1	0
isogroup00722	Q9FGK9	Dbj|BAA90625.1		0	0	0	0	0	0
isogroup00723	B6U1S0	ATMAP70-3		0	0	0	0	0	0
isogroup00724	B4FWG7,Q9AYM0	AT-hook protein 1 ,Putative AT-Hook DNA-binding protein		0	1	0	0	0	0
isogroup00725	A3FPG3	Serine/threonine protein kinase	GO:0006464 (protein modification process); GO:0016310 (phosphorylation);	1	1	0	0	0	0
isogroup00726				0	1	1	1	0	0
isogroup00727	B6TQ08,D0NRP9	Actin-1 ,Actin-like protein		1	1	0	0	0	0
isogroup00728	B7T1K8,Q01IS0	Protection of telomeres 1a protein ,OSIGBa0128P10.4 protein	GO:0000723 (telomere maintenance); GO:0032200 (telomere organization);	0	0	0	0	0	0
isogroup00729				0	0	0	0	0	0
isogroup00730	Q01IR1	OSIGBa0103O01.12 protein		0	0	0	0	0	0
isogroup00731	B9H498,Q01HQ6	White-brown-complex ABC transporter family ,OSIGBa0153E02-OSIGBa0093I20.19 protein	GO:0006753 (nucleoside phosphate metabolic process);	0	0	0	0	0	0
isogroup00732	Q9LI75	Dbj|BAA17888.1		1	0	0	0	0	0
isogroup00733	Q75IT2	putative pentatricopeptide (PPR) repeat-containing protein, PF01535'		0	0	0	0	0	0
isogroup00734	B9RM60	Glucosamine-fructose-6-phosphate aminotransferase, putative		1	0	0	0	0	0
isogroup00735	B9SR49,B9SZB8,D7LJU5,Q6JJ55,Q9ZQA2	DNA binding protein, putative ,DNA binding protein, putative ,PHD finger family protein ,Putative PHD zinc finger protein ,Putative PHD-type zinc finger protein		0	0	0	0	0	0
isogroup00736	A1C0M0,Q5ZA51	Putative b-keto acyl reductase ,Putative b-keto acyl reductase		0	0	0	0	0	0
isogroup00737	Q7X7X4	Cytochrome P450 99A2		0	0	0	0	0	0
isogroup00738	B9RTG0	Serine-threonine protein kinase, plant-type, putative	GO:0006464 (protein modification process); GO:0010382 (cellular cell wall macromolecule metabolic process); GO:0016310 (phosphorylation);	0	1	1	0	0	0
isogroup00739	B6TQG2	Stress-related protein		0	1	0	0	1	0
isogroup00740	B6SWY2	Protein binding protein		1	1	0	0	0	0
isogroup00741	Q2QYF8	Cytidylyltransferase family protein, expressed		1	0	0	1	1	0
isogroup00742	Q0ZUN5,Q43594,Q43697,Q65C77	Beta-tubulin (Fragment) ,Tubulin beta-1 chain ,Tubulin beta-5 chain ,Beta tubulin	GO:0006753 (nucleoside phosphate metabolic process); GO:0007017 (microtubule-based process); GO:0007018 (microtubule-based movement); GO:0051258 (protein polymerization);	0	0	0	1	0	0
isogroup00743	B4FFZ6,Q7X748	60S ribosomal protein L3 ,Ribosomal protein L3	GO:0006412 (translation); GO:0034961 (cellular macromolecule biosynthetic process);	0	0	1	0	0	0
isogroup00744	B6T4U3,Q9ZTP5	Ribulose-phosphate 3-epimerase ,Ribulose-phosphate 3-epimerase, chloroplastic		1	0	0	0	0	0
isogroup00745	Q7XZQ2	UDP-glucose-4-epimerase	GO:0005996 (monosaccharide metabolic process); GO:0019318 (hexose metabolic process);	1	1	0	1	0	0
isogroup00746	B9GWX1	Chromatin remodeling complex subunit		0	0	0	0	0	0
isogroup00747	B6TA12	Peptidase M48, Ste24p	GO:0006508 (proteolysis);	1	1	0	0	0	0
isogroup00748	B9RMT9,Q2QTN7,Q8L455	Copine, putative ,Copine, putative, expressed ,P0497A05.19 protein		1	0	0	0	0	0
isogroup00749	C0LGD7	Probable LRR receptor-like serine/threonine-protein kinase At1g06840		0	0	1	0	0	0
isogroup00750	Q0J951,Q258Y5	Auxin response factor 12 ,Auxin response factor 12		0	0	0	0	0	0
isogroup00751	B9RY53	Gcn4-complementing protein, putative	GO:0043087 (regulation of GTPase activity);	0	1	0	0	0	0
isogroup00752	B6UDK8	Nucleic acid binding protein		0	1	0	0	0	0
isogroup00753	B3GCL1	Mitogen activated protein kinase 20-1		0	1	0	0	0	0
isogroup00754	Q25AG9,Q53MP2,Q53MP9	B1011H02.4 protein ,Beta-D-xylosidase ,Beta-D-xylosidase, putative, expressed		1	0	0	1	0	0
isogroup00755	B6TMF8	VTC2		1	1	1	0	0	0
isogroup00756	B6TI36	Transporter, folate-biopterin transporter		1	1	0	0	0	0
isogroup00757				0	1	0	0	0	0
isogroup00758	B9RS95,D6RU92	Ring finger protein, putative ,RING finger family protein		0	0	0	0	0	0
isogroup00759	Q52MZ2,Q8W5R7	TGA10 transcription factor ,BZIP transcription factor	GO:0006351 (transcription, DNA-dependent); GO:0019219 (regulation of nucleobase, nucleoside, nucleotide and nucleic acid metabolic process); GO:0032774 (RNA biosynthetic process); GO:0034961 (cellular macromolecule biosynthetic process); GO:0045449 (regulation of transcription, DNA-dependent);	1	0	0	0	0	0
isogroup00760	B6TXM6	10-deacetylbaccatin III 10-O-acetyltransferase		0	0	0	0	0	0
isogroup00761	B6SSR3	Solute carrier family 2, facilitated glucose transporter member 8		0	0	0	0	0	0
isogroup00762	Q25AN5	H0811D08.10 protein		0	0	0	0	0	0
isogroup00763				0	0	0	0	0	0
isogroup00764	B9TAU0,Q10NM2,Q84QA6	NADH-ubiquinone oxidoreductase mitochondrial, putative ,RNA recognition motif family protein, expressed ,Putative transformer serine/arginine-rich ribonucleoprotein		1	1	1	1	1	0
isogroup00765	Q01LK3,Q2L3S6	OSIGBa0130K07.4 protein ,Putative serine/threonine kinase	GO:0006464 (protein modification process); GO:0016310 (phosphorylation);	0	0	0	0	0	0
isogroup00766	B9RM51,Q9SRN8	ATP binding protein, putative ,T21P5.24 protein		0	0	0	0	0	0
isogroup00767	B6TEE6,B9SGN9	Esterase ,Optic atrophy 3 protein, putative		0	0	0	0	0	0
isogroup00768	P15543,Q6ZJI9	Acyl carrier protein 3, chloroplastic ,Acyl carrier protein	GO:0006631 (fatty acid metabolic process); GO:0032787 (monocarboxylic acid metabolic process); GO:0046394 (carboxylic acid biosynthetic process);	1	0	0	0	0	0
isogroup00769	B6SSB9	Plastocyanin		1	0	0	0	0	0
isogroup00770	Q6YWF9	Nucleoporin-like protein		1	1	0	0	0	0
isogroup00771	B6T287,B9SJW6,Q5N7R4	Protein binding protein ,Catalytic, putative ,RING-H2 finger protein RHG1a-like		1	1	0	0	0	0
isogroup00772	Q575Z6	Alkaline alpha galactosidase 3		1	1	1	0	0	0
isogroup00773	B6SWM6,Q2QM58	Exo70 exocyst complex subunit family protein ,Cation/hydrogen exchanger, putative, expressed		0	0	0	0	0	0
isogroup00774	B6U752	Heterogeneous nuclear ribonucleoprotein R		0	1	0	0	0	0
isogroup00775	B6SH62	von Willebrand factor type A domain containing protein		0	0	0	0	0	0
isogroup00776	Q7XTF4,Q9FRZ9	OJ991214 12.13 protein ,E2F homolog		1	1	0	0	0	0
isogroup00777	B6TAL8,Q8LCE7	Retinol dehydrogenase 12 ,Putativepod-specific dehydrogenase SAC25		1	1	0	1	1	0
isogroup00778	P93359,Q10717	Putative pre-pro-cysteine proteinase (Fragment) ,Cysteine proteinase 2	GO:0006508 (proteolysis);	1	1	0	0	1	0
isogroup00779	Q6ES23	Putative glyoxalase I		1	1	1	0	0	0
isogroup00780	Q2QQD1	DnaJ domain containing protein, expressed		1	1	0	0	0	0
isogroup00781	Q6JAG2,Q6JAG3	Putative copper-exporting ATPase ,Putative copper-exporting ATPase	GO:0006753 (nucleoside phosphate metabolic process); GO:0030001 (metal ion transport); GO:0060003 (copper ion export);	0	0	0	0	0	0
isogroup00782	B6TZB6	Chlorophyllide a oxygenase		1	1	0	1	0	0
isogroup00783	B3RFK0,B7E6Q0,B9IC23,Q2MJ01	Cytochrome P450 monooxygenase ,cDNA clone:001-036-C03, full insert sequence ,Cytochrome P450 ,Cytochrome P450 monooxygenase CYP704G7		1	1	1	0	0	0
isogroup00784	B6TSE1	PRP38 pre-mRNA processing factor 38 domain containing B		0	0	0	0	0	0
isogroup00785	B6T9J5	Beta-1,4-mannosyltransferase		1	0	0	0	0	0
isogroup00786	B6UCR5	ATP binding protein		0	1	0	0	0	0
isogroup00787	B6STJ6,B9SEF3	Flavonol 4-sulfotransferase ,Flavonol 4'-sulfotransferase, putative		0	0	0	0	0	0
isogroup00788				1	1	0	0	0	0
isogroup00789	B0ZBJ0,Q8W1C4	Ubiquitin conjugating enzyme 2 ,Ubiqutin conjugating enzyme 2 (Fragment)	GO:0006464 (protein modification process);	0	1	0	0	0	0
isogroup00790				0	1	0	0	0	0
isogroup00791	B6UDK7	CBF1 interacting corepressor		0	0	0	0	0	0
isogroup00792	Q2QTR1	Transposon protein, putative, Mutator sub-class, expressed		1	1	0	0	0	0
isogroup00793	Q5SN37	TA9 protein-like		1	1	0	0	0	0
isogroup00794	B7EKR7,Q01HS0	cDNA clone:J023088J02, full insert sequence ,OSIGBa0153E02-OSIGBa0093I20.5 protein		1	0	0	0	0	0
isogroup00795	B6T453,Q2QKC1	Splicing factor, arginine/serine-rich 6 ,Alternative splicing regulator		1	1	0	0	0	0
isogroup00796	B6U8W0	Auxin efflux carrier component 1c		0	1	0	0	1	0
isogroup00797	B4FBB2	Lipase		1	0	0	1	0	0
isogroup00798				1	1	1	0	0	0
isogroup00799	Q0IMG9	Protein spotted leaf 11		1	0	0	1	0	1
isogroup00800	Q01K17	OSIGBa0126B18.1 protein		0	1	0	0	1	0
isogroup00801	Q9FHS9	Genomic DNA, chromosome 5, P1 clone:MNJ8		1	1	1	0	0	0
isogroup00802	B6U7Z6,Q1T722	Potassium transporter 2 ,Potassium transporter	GO:0015672 (monovalent inorganic cation transport); GO:0030001 (metal ion transport);	0	0	1	0	0	0
isogroup00803	B6TKT3	Calcineurin B-like protein 4		1	1	1	0	0	0
isogroup00804	B9RY35	Cgi-62, putative		0	0	0	0	0	0
isogroup00805	Q9FL44	Genomic DNA, chromosome 5, P1 clone:MOJ9		1	1	1	0	0	0
isogroup00806	B6TXR7	Carboxylic ester hydrolase		0	0	0	0	0	0
isogroup00807	B6TG33	DnaJ domain containing protein		1	1	0	0	0	0
isogroup00808	Q6H8D5,Q6H8D6	Coatomer subunit beta'-2 ,Putative coatomer subunit beta'-3		1	0	0	0	0	0
isogroup00809	B6T3P2	Nucleic acid binding protein	GO:0006396 (RNA processing); GO:0016070 (RNA metabolic process); GO:0016071 (mRNA metabolic process);	0	1	0	1	0	0
isogroup00810	B6TVC1,Q01I29	Nudix hydrolase 8 ,OSIGBa0106P14.1 protein		1	1	1	0	0	0
isogroup00811	P49080	Bifunctional aspartokinase/homoserine dehydrogenase 2, chloroplastic	GO:0000096 (sulfur amino acid metabolic process); GO:0000097 (sulfur amino acid biosynthetic process); GO:0006520 (cellular amino acid metabolic process); GO:0008652 (cellular amino acid biosynthetic process); GO:0009066 (aspartate family amino acid metabolic process); GO:0009309 (amine biosynthetic process); GO:0016310 (phosphorylation);	0	0	0	1	0	1
isogroup00812	Q9LH72,Q9LPG1	Genomic DNA, chromosome 3, BAC clone: T21E2 ,T3F20.23 protein		1	0	0	0	0	0
isogroup00813	Q5EC57,Q5EC58,Q94EN6	Phosphoenolpyruvate carboxylase kinase 3 ,Phosphoenolpyruvate carboxylase kinase 2 ,Phosphoenolpyruvate carboxylase kinase	GO:0006464 (protein modification process); GO:0016310 (phosphorylation);	0	1	1	0	0	0
isogroup00814	Q75IR5	Putative PRP8 protein		0	1	0	0	0	0
isogroup00815	Q84MP1	Putative Sec63 domain containing protein		0	0	0	0	0	0
isogroup00816	Q9FXF8	F1N18.13 protein		1	0	0	0	1	0
isogroup00817	B6SYF0	Serine/threonine-protein kinase receptor	GO:0006464 (protein modification process); GO:0016310 (phosphorylation);	0	1	0	0	0	0
isogroup00818				1	1	0	0	0	0
isogroup00820	B4FUE0,Q9M7P3	GTP-binding protein PTD004 ,GTP-binding protein		0	1	1	0	0	0
isogroup00821	B0FYE8,Q84TM1	Flavonol synthase ,Flavonol synthase		0	0	0	0	0	0
isogroup00823	A6MZ96	Splicing factor (Fragment)		0	1	0	0	0	0
isogroup00824	A6N0Q9,B4FCK9,B6U998	60S ribosomal protein l22-2 (Fragment) ,60S ribosomal protein L22-2 ,60S ribosomal protein L22-2	GO:0006412 (translation); GO:0034961 (cellular macromolecule biosynthetic process);	0	0	0	0	0	0
isogroup00825	B9S8S6	Protein binding protein, putative		1	0	0	0	0	0
isogroup00826	B6SYA5	Protein binding protein		1	1	0	1	0	0
isogroup00827	B6TS42	ADP-ribosylation factor	GO:0007242 (intracellular signal transduction); GO:0007264 (small GTPase mediated signal transduction);	1	0	0	0	0	0
isogroup00828	B6TD71	THO complex subunit 4		0	0	0	0	0	0
isogroup00829	B6SRH9	Peroxidase 24		0	1	0	0	0	0
isogroup00830	Q2QY95	Ulp1 protease family, C-terminal catalytic domain containing protein, expressed		0	0	0	0	0	0
isogroup00831	B6U4A9	Armadillo/beta-catenin-like repeat family protein		0	1	0	0	0	0
isogroup00832	B6U5I1	Peptidyl-prolyl cis-trans isomerase	GO:0006457 (protein folding); GO:0006464 (protein modification process);	1	0	0	0	1	0
isogroup00833	A3F4K2,Q9SM39	Protein phosphatase type 2-C ,Putative serine/threonine phosphatase type 2c (Fragment)	GO:0006464 (protein modification process); GO:0016311 (dephosphorylation);	1	0	0	0	0	0
isogroup00834	B9ST69,B9ST75,O49506,Q677H0	(S)-2-hydroxy-acid oxidase, putative ,(S)-2-hydroxy-acid oxidase, putative ,Glycolate oxidase - like protein ,Glycolate oxidase (Fragment)		1	1	0	0	1	0
isogroup00835	B6U9Z7	EMB2219		1	1	0	0	0	0
isogroup00836	Q67V32	NAM-like protein		0	1	0	0	0	0
isogroup00837				0	1	0	0	0	0
isogroup00838	B9A9C9,Q9AR64	Urease accessory protein ureG ,Urease accessory protein G		1	0	0	0	0	0
isogroup00839	Q9ZS85	T4B21.1 protein		0	1	0	0	0	0
isogroup00840	B6U0P5	Ubiquitin family protein		0	1	0	0	0	0
isogroup00841	Q6Z3V6	Putative transducin / WD-40 repeat protein		1	1	0	0	1	0
isogroup00842	B7EXV4	cDNA clone:001-118-H01, full insert sequence		1	1	1	0	0	0
isogroup00843	B9RAU4,B9S662	Protein kinase atn1, putative ,Protein kinase atn1, putative	GO:0006464 (protein modification process); GO:0016310 (phosphorylation);	1	1	0	0	0	0
isogroup00844	Q10NM2,Q84QA6	RNA recognition motif family protein, expressed ,Putative transformer serine/arginine-rich ribonucleoprotein		1	1	1	0	1	0
isogroup00845	B6SHS1,B6TZ64,Q7F1K5	Zn-finger, RanBP-type, containing protein ,Zn-finger, RanBP-type, containing protein ,cDNA clone:001-038-H09, full insert sequence		1	0	0	0	0	0
isogroup00846	B6T746,B6TB83	Vesicle-associated membrane protein 725 ,Vesicle-associated membrane protein 725		1	1	0	0	0	0
isogroup00847	A0ZS65,A0ZS66,C3TX70	Na+/H+ antiporter ,Na+/H+ antiporter ,Protein kinase	GO:0006464 (protein modification process); GO:0015672 (monovalent inorganic cation transport); GO:0016310 (phosphorylation); GO:0030001 (metal ion transport);	1	0	0	0	0	0
isogroup00848	P49086	Phytoene dehydrogenase, chloroplastic/chromoplastic	GO:0006720 (isoprenoid metabolic process); GO:0006721 (terpenoid metabolic process); GO:0016109 (tetraterpenoid biosynthetic process); GO:0016117 (carotenoid biosynthetic process);	1	1	0	0	0	0
isogroup00849	B9RVZ9,Q8VZR8	Structural constituent of cell wall, putative ,Putative proline-rich protein		1	0	0	1	1	0
isogroup00850	B6TW73,Q6K4P5	Diacylglycerol kinase ,Diacylglycerol kinase-like	GO:0016310 (phosphorylation); GO:0043549 (regulation of kinase activity); GO:0051347 (positive regulation of transferase activity);	0	0	0	0	0	0
isogroup00851	B6TND2,B6TTY2	DNA binding protein ,DNA binding protein		1	1	0	0	0	0
isogroup00852	B6UDX2	Remorin		1	1	1	0	1	0
isogroup00853	B6SNX9	Grancalcin		1	0	0	0	0	0
isogroup00854	Q658G7	Putative transmembrane protein kinase		0	0	0	0	0	0
isogroup00855	B6U1V3,B9SPN8	Methylase ,S-adenosylmethionine-dependent methyltransferase, putative		1	0	0	0	0	0
isogroup00856	Q9XGU8	NADP-specific isocitrate dehydrogenase		1	0	0	0	0	0
isogroup00857				1	0	0	0	0	0
isogroup00858	B6SI81,B6THZ6	Ubiquitin-conjugating enzyme E2 W ,Ubiquitin-conjugating enzyme E2 W	GO:0006464 (protein modification process);	0	1	0	0	0	0
isogroup00859	B4FGM4	Endothelial differentiation-related factor 1		0	1	0	0	0	0
isogroup00860	B6TNX0	Annexin A7		0	1	0	0	0	0
isogroup00861	B9RRK9	Pitrilysin, putative	GO:0006508 (proteolysis);	1	1	0	0	1	0
isogroup00862	Q7G8Y3	Probable chromatin-remodeling complex ATPase chain		1	0	0	0	0	0
isogroup00863	Q84UP7	Probable mixed-linked glucan synthase 6		0	0	0	1	0	0
isogroup00864	Q5NB82	Nodule inception protein-like		1	1	0	0	0	0
isogroup00865				0	0	0	0	0	0
isogroup00866	A3C053,Q0D4R9,Q53NF0	Beta-glucosidase 29 ,HAP2 subunit of HAP complex ,Putative beta-glucosidase 35		0	0	0	0	0	0
isogroup00867	B6U281	Fatty acid elongase	GO:0006631 (fatty acid metabolic process); GO:0032787 (monocarboxylic acid metabolic process); GO:0046394 (carboxylic acid biosynthetic process);	1	0	0	0	1	0
isogroup00868	Q9LH72	Genomic DNA, chromosome 3, BAC clone: T21E2		0	0	0	1	0	0
isogroup00869	B7F9F7,Q6ER42	cDNA, clone: J075193C19, full insert sequence ,Brassinosteroid LRR receptor kinase-like		1	0	0	0	0	0
isogroup00870	B6T5H4	Rhomboid-like protein		1	1	0	0	0	0
isogroup00871	Q5N9F8	Beta-glucanase-like protein		0	0	0	0	0	0
isogroup00872	B6UCS8	Anthranilate N-benzoyltransferase protein 2		0	0	0	0	0	0
isogroup00873	B6TDZ3	Serine/threonine-protein kinase AFC3	GO:0006464 (protein modification process); GO:0016310 (phosphorylation);	0	0	0	0	0	0
isogroup00874	B6TPL0	Pre-mRNA-splicing factor SF2		1	1	0	0	1	0
isogroup00875	B6TUL7	CMV 1a interacting protein 1		1	1	0	0	0	0
isogroup00876	Q7F270,Q7XZG0	ADP-ribosylation factor 1 ,ADP-ribosylation factor		1	1	0	0	0	0
isogroup00877	B4FA06	APx4-Peroxisomal Ascorbate Peroxidase		1	1	0	0	0	0
isogroup00878				1	1	0	0	0	0
isogroup00879	B6TS26	Serine/threonine-protein kinase WNK4	GO:0006464 (protein modification process); GO:0016310 (phosphorylation);	0	0	0	0	0	0
isogroup00880	B6SQS0	40S ribosomal protein S18	GO:0006412 (translation); GO:0034961 (cellular macromolecule biosynthetic process);	1	0	0	0	0	0
isogroup00881	Q8GU81	MDR-like ABC transporter		0	0	0	0	0	0
isogroup00882	Q6Z8S8	Putative receptor protein kinase		0	1	0	0	0	0
isogroup00883	B9SBM9	Glucosidase II beta subunit, putative		0	0	0	0	0	0
isogroup00884	Q10PP8	Metal tolerance protein C3, putative, expressed		1	0	0	0	0	0
isogroup00885	Q67V32	NAM-like protein		1	1	0	0	1	0
isogroup00886	Q6IEQ3	WRKY transcription factor 28		0	0	0	0	0	0
isogroup00887	Q851N5	Putative oxygenase		0	0	0	0	0	0
isogroup00888	C3SA43,Q2QQ89	Ureide permease 4 ,Ureide permease 4, putative, expressed		1	0	0	0	0	0
isogroup00889	Q6RUS5,Q7XS74	Transducin/WD-40 repeat protein (Fragment) ,Putative B3 domain-containing protein Os04g0347400/Os04g0347500		1	1	0	0	0	0
isogroup00890				0	1	0	0	0	0
isogroup00891	Q8LDY5	40S ribosomal protein S2		0	1	0	0	0	0
isogroup00892	A2ZRY8,B7EVA0	Auxin-responsive protein IAA4 ,cDNA clone:J033149F09, full insert sequence		1	0	0	0	0	0
isogroup00893	O22575,Q38766,Q6V9T1	Glycine decarboxylase P subunit ,Victorin binding protein ,Glycine dehydrogenase P protein	GO:0006520 (cellular amino acid metabolic process); GO:0009063 (cellular amino acid catabolic process); GO:0009069 (serine family amino acid metabolic process);	1	0	0	0	0	0
isogroup00894	Q2QW32	Leucine Rich Repeat family protein, expressed		1	0	0	0	0	0
isogroup00895	Q9SGX1	F1N19.1		1	0	0	0	0	0
isogroup00896	Q5QM90	RNA polymerase III subunit-like protein		0	1	0	0	0	0
isogroup00897	B6SZF0,Q8W372	Metal-dependent phosphohydrolase, HD subdomain ,Putative cytochrome P450 protein		0	1	0	0	0	0
isogroup00898	B6U0R4	Casein kinase I isoform delta-like	GO:0006464 (protein modification process); GO:0016310 (phosphorylation);	1	1	0	1	0	0
isogroup00899	B6SVM3,Q5JNC6	6-phosphofructokinase ,Putative pyrophosphate-dependent phosphofructo-1-kinase	GO:0005996 (monosaccharide metabolic process); GO:0016310 (phosphorylation); GO:0019318 (hexose metabolic process);	1	0	0	0	0	0
isogroup00900	C5XSA5,P18123	Catalase ,Catalase isozyme 3	GO:0042542 (response to hydrogen peroxide);	1	1	0	1	1	0
isogroup00901	B9RFM2,D7KJP2	NAD dependent epimerase/dehydratase, putative ,Catalytic/ coenzyme binding protein		1	0	0	0	1	0
isogroup00902	B6SSX2	Gamma-glutamyltranspeptidase 1		0	0	0	0	0	0
isogroup00903	Q8H5X7	Putative RSH, disease resistance-related protein		1	1	0	0	1	0
isogroup00904	P41347,Q6LBH9	Ferredoxin-thioredoxin reductase catalytic chain, chloroplastic ,Ferredoxin-thioredoxin reductase (Fragment)		1	1	0	0	0	0
isogroup00905	B9SJK4,Q65WY8,Q6ZHF7	Suppressor of ty, putative ,FACT complex subunit SSRP1-B ,Putative KOW domain-containing transcription factor	GO:0006412 (translation); GO:0019219 (regulation of nucleobase, nucleoside, nucleotide and nucleic acid metabolic process); GO:0034961 (cellular macromolecule biosynthetic process); GO:0045449 (regulation of transcription, DNA-dependent);	0	1	0	0	0	0
isogroup00906	B6TFK0,D7MM66,Q2XP03,Q337U3,Q6PWU0	Pollen-specific protein SF21 ,Ndr family protein ,SF21D2 splice variant protein (Fragment) ,Splicing factor, CC1-like family protein, expressed ,SF21C1 protein		0	1	0	0	0	0
isogroup00907	B4FAZ6	Adaptin ear-binding coat-associated protein 2	GO:0006897 (endocytosis);	1	1	0	0	0	0
isogroup00908	B6SUP6	Mitochondrial import inner membrane translocase subunit Tim17		1	0	0	0	0	0
isogroup00909	Q53PQ6,Q8H992	Ribosome inactivating protein ,Retrotransposon Karma DNA, complete sequence		0	0	0	0	0	0
isogroup00910	P46420	Glutathione S-transferase 4		1	1	0	0	0	0
isogroup00911	Q8LCA1	Thylakoid membrane phosphoprotein 14 kDa, chloroplastic		1	1	0	1	1	0
isogroup00912				0	0	0	0	0	0
isogroup00913	Q2HV05	Peptidase S8 and S53, subtilisin, kexin, sedolisin; WD40-like		1	0	0	0	0	0
isogroup00914	D7KGC3	Ketose-bisphosphate aldolase class-II family protein	GO:0005996 (monosaccharide metabolic process); GO:0006520 (cellular amino acid metabolic process); GO:0006733 (oxidoreduction coenzyme metabolic process); GO:0009081 (branched chain family amino acid metabolic process); GO:0019318 (hexose metabolic process);	0	1	0	0	0	0
isogroup00915				1	1	0	0	0	0
isogroup00916	B4FG74,B4FSK3	Esterase ,Esterase		1	0	0	0	0	0
isogroup00917	Q6ESH9	Mitochondrial substrate carrier protein-like		0	1	0	0	0	0
isogroup00918	B7F1I2,B9RMJ5,Q7F1X5	cDNA clone:002-148-E06, full insert sequence ,AMP dependent CoA ligase, putative ,4-coumarate--CoA ligase-like 5		1	1	0	0	0	0
isogroup00919	B6U2N4,B9RXE4,Q10QA5	E2F-related protein ,Heat shock protein 70 (HSP70)-interacting protein, putative ,Dwarf 88 esterase	GO:0006351 (transcription, DNA-dependent); GO:0019219 (regulation of nucleobase, nucleoside, nucleotide and nucleic acid metabolic process); GO:0032774 (RNA biosynthetic process); GO:0034961 (cellular macromolecule biosynthetic process); GO:0045449 (regulation of transcription, DNA-dependent);	0	1	0	0	0	0
isogroup00920	B7E4L2,B7EQF1	cDNA clone:001-038-D11, full insert sequence ,cDNA clone:J023088C01, full insert sequence		1	1	0	0	0	0
isogroup00921	B6T842,Q25A19	Leucoanthocyanidin reductase ,H0105C05.4 protein		1	0	0	0	0	0
isogroup00922	B6TIB2	Calmodulin binding protein		0	1	0	0	0	0
isogroup00923	B6TW07	Metal ion binding protein	GO:0030001 (metal ion transport);	0	0	0	0	0	0
isogroup00924	B6T753	Dehydrogenase/reductase SDR family member 7		1	0	0	0	0	0
isogroup00925	B6T2Z8,B7F956,Q1KSC2,Q8W0B4	Pollen allergen Phl p 11 ,cDNA, clone: J075083L18, full insert sequence ,Putative non-LTR retroelement reverse transcriptase ,Putative Cytochrome P450 71A1	GO:0006259 (DNA metabolic process); GO:0006260 (DNA replication); GO:0034961 (cellular macromolecule biosynthetic process);	1	1	0	1	0	0
isogroup00926	B9S449,Q9ZVS6	Phenazine biosynthesis protein, putative ,F15K9.15 protein		1	1	1	0	0	0
isogroup00927	Q1G171,Q9FR85,Q9XJ60	MADS-box transcription factor TaAGL38 ,M5 protein ,MADS-box transcription factor 50	GO:0006351 (transcription, DNA-dependent); GO:0019219 (regulation of nucleobase, nucleoside, nucleotide and nucleic acid metabolic process); GO:0032774 (RNA biosynthetic process); GO:0034961 (cellular macromolecule biosynthetic process); GO:0045449 (regulation of transcription, DNA-dependent);	1	1	1	0	0	0
isogroup00928	D3JUX1	Ferredoxin-3		1	0	1	0	0	0
isogroup00929	Q53MK8	Ulp1 protease family, C-terminal catalytic domain containing protein, expressed		0	0	0	0	0	0
isogroup00930				0	0	0	0	0	0
isogroup00931	B9S555	Serine/threonine protein kinase, putative	GO:0006464 (protein modification process); GO:0016310 (phosphorylation);	1	1	0	0	0	0
isogroup00932	B9SJP9,Q6K9I9,Q6K9J0	Serine/threonine protein kinase, putative ,Protein kinase-like ,Protein kinase-like	GO:0006464 (protein modification process); GO:0016310 (phosphorylation);	1	1	1	0	0	0
isogroup00933	B7FAK7,Q5ZB64	cDNA, clone: J100082C16, full insert sequence ,Glycine-rich protein-like		0	0	0	0	0	0
isogroup00934	B6TC70	Acid phosphatase		1	0	0	0	0	0
isogroup00935	Q2QRB9	NB-ARC domain containing protein, expressed		0	0	0	0	0	0
isogroup00936	B6TII3	ADP-ribosylation factor GTPase-activating protein 3	GO:0043087 (regulation of GTPase activity);	0	0	0	0	0	0
isogroup00937	B6SS20	Phototropin-1	GO:0000160 (two-component signal transduction system (phosphorelay)); GO:0006464 (protein modification process); GO:0016310 (phosphorylation); GO:0019219 (regulation of nucleobase, nucleoside, nucleotide and nucleic acid metabolic process); GO:0045449 (regulation of transcription, DNA-dependent);	1	1	0	0	0	0
isogroup00938	B6TK06	Lymphoid organ expressed yellow head virus receptor protein		0	1	0	0	0	0
isogroup00939	Q9SGN6	F3M18.18		0	1	0	0	1	0
isogroup00940	B9RRL9,Q10RM6	Splicing factor, putative ,Transposon protein, putative, CACTA, En/Spm sub-class, expressed	GO:0006396 (RNA processing); GO:0016070 (RNA metabolic process); GO:0016071 (mRNA metabolic process);	0	1	0	0	0	0
isogroup00941	C4P7S2,Q9MAM1	CBL-interacting protein kinase 23 ,CBL-interacting serine/threonine-protein kinase 9	GO:0006464 (protein modification process); GO:0016310 (phosphorylation);	1	0	0	0	0	0
isogroup00942	B6T8X5,Q2R399,Q6AV23	T-complex protein 1 subunit beta ,GRF zinc finger family protein ,Putative TCP-1/cpn60 chaperonin family protein	GO:0006457 (protein folding);	1	0	0	0	0	0
isogroup00943	Q01KR7,Q25AN6,Q60D97	OSIGBa0111E13.1 protein ,H0811D08.9 protein ,Putative polyprotein		0	0	0	0	0	0
isogroup00944				0	0	0	0	0	0
isogroup00945	B6SHD2	Terpene synthase 6		0	0	0	0	0	0
isogroup00946	B9R8F9,Q7XJ06,Q8H6B9,Q9C5Y0	Phospholipase d delta, putative ,Putative phospholipase D beta 1 ,Phospholipase D delta isoform ,Phospholipase D delta	GO:0006643 (membrane lipid metabolic process); GO:0006644 (phospholipid metabolic process);	1	0	0	0	0	0
isogroup00947	B6T2K9,B9S046,Q9SQR0	Protein aq 1857 ,Ubiquitin carboxyl-terminal hydrolase isozyme L5, putative ,T11I18.13 protein	GO:0006508 (proteolysis); GO:0031163 (metallo-sulfur cluster assembly); GO:0043632 (modification-dependent macromolecule catabolic process);	0	0	0	0	0	0
isogroup00948	B6TUA5,B9RMI0,Q7F1Y0	Helix-loop-helix DNA-binding domain containing protein ,OTU domain-containing protein 6B, putative ,B1065G12.4 protein		1	1	0	0	1	0
isogroup00949	Q40784,Q6Z3M0	Putative glucose-6-phosphate 1-epimerase ,Putative Aldose 1-epimerase		1	1	1	0	0	0
isogroup00950	B6SS87	Glutathione S-transferase GSTU6		0	1	1	1	1	0
isogroup00951				1	0	1	1	0	0
isogroup00952	B6TH17,Q01KK3	Xyloglucan endotransglucosylase/hydrolase protein 15 ,OSIGBa0118P15.8 protein	GO:0044264 (cellular polysaccharide metabolic process);	0	1	0	1	0	0
isogroup00953	Q7XI43	Metal-transporting P-type ATPase-like protein		1	0	0	0	0	0
isogroup00954	B1P759,B7F4N2,P00228	Chloroplast ferredoxin 1 ,cDNA clone:001-041-D12, full insert sequence ,Ferredoxin, chloroplastic		1	0	0	0	0	0
isogroup00955	Q5XLE1	Immunophilin	GO:0006457 (protein folding); GO:0006464 (protein modification process);	1	0	0	0	0	0
isogroup00956	B6T2K5	60S ribosomal protein L35	GO:0006412 (translation); GO:0034961 (cellular macromolecule biosynthetic process);	0	1	1	0	0	0
isogroup00957	Q6H8E1	PHD finger protein-like		1	1	0	0	1	0
isogroup00958	B9SVA9,B9T7C4	Protein binding protein, putative ,Protein binding protein, putative		1	1	1	0	0	0
isogroup00959	B6TLP0,B9FDD7,C5YAP1	DNA binding protein ,Glutathione peroxidase ,Glutathione peroxidase		1	0	0	0	1	0
isogroup00960	B6TVK5,Q10PG3	Peptide transporter PTR2 ,Peptide transporter PTR2, putative, expressed		0	0	0	0	0	0
isogroup00961	B6TJS7	Mov34/MPN/PAD-1 family protein		1	1	0	0	0	0
isogroup00962	B6TVF3	Protein alx		1	0	0	0	0	0
isogroup00963	B9S3M0	Protein C9orf41, putative		0	1	0	0	1	0
isogroup00964	B8K1X3	Putative receptor kinase	GO:0016310 (phosphorylation);	1	1	0	1	1	0
isogroup00965	B9HHX9	AP2 domain-containing transcription factor	GO:0006351 (transcription, DNA-dependent); GO:0019219 (regulation of nucleobase, nucleoside, nucleotide and nucleic acid metabolic process); GO:0032774 (RNA biosynthetic process); GO:0034961 (cellular macromolecule biosynthetic process); GO:0045449 (regulation of transcription, DNA-dependent);	0	0	0	0	0	0
isogroup00966	B6TSB3	Glucose-6-phosphate 1-dehydrogenase	GO:0005996 (monosaccharide metabolic process); GO:0019318 (hexose metabolic process);	1	0	0	0	0	0
isogroup00967	D7F4H6	MATE transporter 2		0	0	0	1	0	0
isogroup00968	B9R951,D1KKB2	Isochorismate synthase, putative ,Isochorismate synthase		1	0	0	1	1	0
isogroup00969	C5WWU4,Q8S7T9	Serine/threonine-protein phosphatase ,Male sterility protein 2, putative, expressed		1	1	0	0	1	0
isogroup00970	Q9SF22	F26K24.5 protein		0	1	0	0	0	0
isogroup00971	B6T5I0,B6TJ67	Replication factor C subunit 5 ,Speckle-type POZ protein	GO:0006259 (DNA metabolic process); GO:0006260 (DNA replication); GO:0034961 (cellular macromolecule biosynthetic process);	0	0	0	0	0	0
isogroup00972	B6U6A3,Q7XQG1	F-box domain containing protein ,OJ000114 01.16 protein		1	0	1	0	0	0
isogroup00973				1	1	0	0	1	0
isogroup00974	B4FKD5	Eukaryotic translation initiation factor 6	GO:0006413 (translational initiation); GO:0042255 (ribosome assembly);	0	0	1	0	0	0
isogroup00975				0	1	0	0	0	0
isogroup00976	Q8S4P3	Enhancer of polycomb-like protein		0	0	0	0	0	0
isogroup00977	B6SY01	Ferredoxin--nitrite reductase		0	0	0	1	0	0
isogroup00978	A9XHW6	NOD26-like major intrinsic protein		0	1	1	0	1	0
isogroup00979	B8BAA3	Ubiquitin carrier protein		0	1	0	0	0	0
isogroup00980	B6TTA1	Cellulase containing protein		1	0	0	0	0	0
isogroup00981	Q53RB6	Prp18 domain containing protein, expressed		0	1	1	0	1	0
isogroup00982	C0LIG1,C4PFJ4	Putative Pto kinase interactor 1 ,Pti1-like S/T protein kinase	GO:0006464 (protein modification process); GO:0016310 (phosphorylation);	0	1	0	0	0	0
isogroup00983	B6SSZ0	Proline oxidase	GO:0006520 (cellular amino acid metabolic process); GO:0008652 (cellular amino acid biosynthetic process); GO:0009063 (cellular amino acid catabolic process); GO:0009064 (glutamine family amino acid metabolic process);	1	1	0	0	0	0
isogroup00984	C3SA82	System N amino acid transporter		1	1	0	0	0	0
isogroup00985	A3FK65	Mitogen-activated protein kinase kinase 3		0	0	0	0	0	0
isogroup00986	B6SXJ1	Flavonoid 3-monooxygenase		1	0	0	0	0	0
isogroup00987	A2WV31	Defense-responsive protein WRKY13		0	1	0	0	0	0
isogroup00988	A9XG44,Q19KC1	NOD26-like major intrinsic protein ,Aquaporin NIP2-1		0	1	1	0	1	0
isogroup00989	B6SHY0	ATOZI1		0	0	0	0	0	0
isogroup00990	Q00NU6,Q69VA2	AIR9 protein ,Putative leucine rich repeat protein		1	0	0	0	0	0
isogroup00991	A9RRH2	Transcription elongation factor SPT6 (Fragment)	GO:0019219 (regulation of nucleobase, nucleoside, nucleotide and nucleic acid metabolic process); GO:0034961 (cellular macromolecule biosynthetic process); GO:0045449 (regulation of transcription, DNA-dependent);	0	1	0	0	0	0
isogroup00992	Q2QQM3	Ubiquitin-specific protease 12, putative, expressed		0	0	0	0	0	0
isogroup00993	B9R6W2,B9S7Z7	Protein binding protein, putative ,Protein binding protein, putative		1	0	0	0	0	0
isogroup00994	B9SWK1	Kinesin heavy chain, putative	GO:0007017 (microtubule-based process); GO:0007018 (microtubule-based movement);	0	0	0	0	0	0
isogroup00995	Q10RJ0	3'-5' exonuclease family protein, expressed		0	1	0	0	0	0
isogroup00996	B6UBW7	Stachyose synthase		1	1	1	0	1	0
isogroup00997	B6SV31	Symbiotic ammonium transporter		0	1	0	0	0	0
isogroup00998	B6T9P4	Inositol-3-phosphate synthase	GO:0006020 (inositol metabolic process); GO:0006643 (membrane lipid metabolic process); GO:0006644 (phospholipid metabolic process); GO:0046173 (polyol biosynthetic process);	1	1	1	0	1	0
isogroup00999	B6TMX1,Q5JK83	N-rich protein ,Putative GDA2 protein		1	1	0	0	0	0
isogroup01000				0	1	0	0	1	0
isogroup01001	B6UA14	Integral membrane protein like		0	0	0	0	0	0
isogroup01002	B6TA76,Q1XG32,Q58IJ7	UDP-glucose 4-epimerase ,UDP-galactose epimerase ,UDP-D-glucose epimerase 3	GO:0005996 (monosaccharide metabolic process); GO:0019318 (hexose metabolic process);	1	0	1	0	0	0
isogroup01003	B6SPG4	Ubiquinol-cytochrome c reductase complex 8.0 kDa protein	GO:0006122 (mitochondrial electron transport, ubiquinol to cytochrome c); GO:0022904 (respiratory electron transport chain);	0	0	0	0	0	0
isogroup01004	B9S7L2	Protein farnesyltransferase alpha subunit, putative	GO:0006464 (protein modification process);	0	1	0	0	0	0
isogroup01005	Q109D4	Transposon protein, putative, unclassified, expressed		0	0	0	0	0	0
isogroup01006	B6T3X1,Q9ZRZ3	NAC domain-containing protein 67 ,GRAB1 protein		1	1	0	0	1	0
isogroup01007	B6SUS8	18S subunit ribosomal protein		1	1	0	0	0	0
isogroup01008	Q8S2Z8	Putative C4 phosphoenolpyruvate carboxylase	GO:0006084 (acetyl-CoA metabolic process); GO:0009109 (coenzyme catabolic process); GO:0043648 (dicarboxylic acid metabolic process);	1	0	1	0	0	0
isogroup01009	B7F8T4	cDNA, clone: J065162G03, full insert sequence		1	1	0	0	0	0
isogroup01010	Q10CV6,Q8W302	Helicase associated domain family protein, expressed ,Putative helicase		0	0	0	0	0	0
isogroup01011	B6TB15,Q6ZFC1	EMB1417 ,Pentatricopeptide (PPR) repeat-containing protein-like protein		1	0	0	0	0	0
isogroup01012	Q6E5A3	Phycoerythrobilin ferredoxin oxidoreductase	GO:0010024 (phytochromobilin biosynthetic process);	0	1	1	1	0	0
isogroup01013	Q337P5	Pleckstriny domain-containing protein, putative, expressed		1	0	0	0	0	0
isogroup01014	D7LYL8	Carbohydrate kinase family	GO:0016310 (phosphorylation);	0	0	0	0	1	0
isogroup01015	B4FZ60,Q9AV08	Disulfide oxidoreductase/ monooxygenase ,Putative flavin-containing monooxygenase		1	1	0	0	0	0
isogroup01016	B4F7V3	Protein phosphatase 2C isoform epsilon		0	1	0	0	0	0
isogroup01017	Q6ZIV7,Q94JS7	Hypersensitive-induced response protein ,Hypersensitive-induced response protein		1	1	0	0	0	0
isogroup01018				0	1	0	0	0	0
isogroup01019				1	1	0	0	0	0
isogroup01020				1	1	0	0	0	0
isogroup01021	D4N2J5,Q69S49	Eukaryotic translation initiation factor 4g (Fragment) ,Putative eukaryotic translation initiation factor 4G		0	1	0	0	0	0
isogroup01022	B9T3J5	Nfrkb, putative		0	1	0	0	0	0
isogroup01023	B9HKJ8,B9HVG7,B9RL26	Aminophospholipid ATPase ,Aminophospholipid ATPase ,Phospholipid-transporting atpase, putative	GO:0006753 (nucleoside phosphate metabolic process);	0	0	0	0	0	0
isogroup01024	Q6S534	Phytochrome A	GO:0000160 (two-component signal transduction system (phosphorelay)); GO:0006464 (protein modification process); GO:0009583 (detection of light stimulus); GO:0009584 (detection of visible light); GO:0016310 (phosphorylation); GO:0019219 (regulation of nucleobase, nucleoside, nucleotide and nucleic acid metabolic process); GO:0045449 (regulation of transcription, DNA-dependent);	1	1	0	0	0	0
isogroup01025	Q6S4Q9,Q6XFQ1	Phytochrome C ,Phytochrome C1 apoprotein	GO:0000160 (two-component signal transduction system (phosphorelay)); GO:0006464 (protein modification process); GO:0009583 (detection of light stimulus); GO:0009584 (detection of visible light); GO:0016310 (phosphorylation); GO:0019219 (regulation of nucleobase, nucleoside, nucleotide and nucleic acid metabolic process); GO:0045449 (regulation of transcription, DNA-dependent);	0	0	0	0	0	0
isogroup01026	Q8GU54	SMC3 protein		1	0	0	0	0	0
isogroup01027	Q6K624	BRI1-KD interacting protein 135		1	1	0	0	0	0
isogroup01028	Q9LQU6	F10B6.25		0	1	0	0	0	0
isogroup01029	Q01IY3	OSIGBa0106G07.14 protein		0	0	0	0	0	0
isogroup01030	Q9LVI0	Genomic DNA, chromosome 3, P1 clone: MEB5		0	0	0	0	0	0
isogroup01031	B9SH94,P42347	Phosphatidylinositol 3-kinase class, putative ,Phosphatidylinositol 3-kinase, root isoform	GO:0006643 (membrane lipid metabolic process); GO:0006644 (phospholipid metabolic process); GO:0007242 (intracellular signal transduction); GO:0016310 (phosphorylation); GO:0019932 (second-messenger-mediated signaling);	0	0	0	0	0	0
isogroup01032	Q8H6B3	Cryptochrome 2 apoprotein	GO:0006259 (DNA metabolic process); GO:0006281 (DNA repair);	1	0	0	0	0	0
isogroup01033	O82762,Q6Z8B6	F17H15.1/F17H15.1 ,High molecular weight glutenin subunit x-like protein		0	0	1	0	0	0
isogroup01036	B6TDN9	Amino acid binding protein		1	1	0	0	0	0
isogroup01037	Q6H5H4	Putative AAK1 protein		0	0	0	0	0	0
isogroup01038	Q309F9	Molybdenum cofactor biosynthesis protein	GO:0009108 (coenzyme biosynthetic process); GO:0042559 (pteridine-containing compound biosynthetic process); GO:0043545 (molybdopterin cofactor metabolic process);	0	1	0	0	0	0
isogroup01039	B0JD73,Q93VB5,Q9ZVS6	Heat shock factor A4d ,Heat stress transcription factor A-4d ,F15K9.15 protein		0	1	0	0	0	0
isogroup01040	B6T3M2	Cysteine desulfurase	GO:0000096 (sulfur amino acid metabolic process); GO:0006520 (cellular amino acid metabolic process); GO:0006534 (cysteine metabolic process); GO:0009069 (serine family amino acid metabolic process);	0	1	1	0	0	0
isogroup01041	Q00GA5	Putative Pti1-like kinase	GO:0006464 (protein modification process); GO:0016310 (phosphorylation);	1	0	0	1	0	0
isogroup01042	B4FMX3,Q01JP0	Membrane protein ,OSIGBa0139P06.8 protein		0	1	0	0	0	0
isogroup01043	B9T1C0	Polysialic acid capsule expression protein kpsF, putative		0	0	0	0	0	0
isogroup01044	B6SY45	Ca2+/calmodulin-dependent protein kinase phosphatase	GO:0006464 (protein modification process); GO:0016310 (phosphorylation); GO:0016311 (dephosphorylation);	1	1	0	0	0	0
isogroup01045	B6TS84	Transaldolase 2	GO:0005996 (monosaccharide metabolic process); GO:0006733 (oxidoreduction coenzyme metabolic process); GO:0019318 (hexose metabolic process);	1	0	0	0	0	0
isogroup01046	A6MZY1,D7KDN6	Serine incorporator 3 (Fragment) ,TMS membrane family protein		1	1	1	0	1	0
isogroup01047	B6U6B7	Thioredoxin-like 1	GO:0045454 (cell redox homeostasis);	1	0	0	1	1	0
isogroup01048	Q01LJ4	OSIGBa0092E09.4 protein		1	0	0	0	0	0
isogroup01049				0	1	1	1	1	0
isogroup01050	Q01IQ4	OSIGBa0159F11.10 protein		0	1	0	0	0	0
isogroup01051	B6TBK8	SC3 protein		1	0	0	0	0	0
isogroup01052	B6SUD3,B6SZ03	Meiosis 5 ,Meiosis 5		0	0	0	0	0	0
isogroup01053	B6T6J7	E2 protein isoform 5		0	0	0	0	0	0
isogroup01055	Q10QA3	Calcium-transporting ATPase 2, plasma membrane-type, putative, expressed		0	0	0	0	0	0
isogroup01056	B6SS74	ATP binding protein	GO:0006464 (protein modification process); GO:0016310 (phosphorylation);	1	0	0	0	0	0
isogroup01057	Q01IY5	OSIGBa0106G07.12 protein		0	0	0	0	0	0
isogroup01058				0	0	0	0	0	0
isogroup01059	D7MJX8	Rhomboid family protein		1	1	0	0	0	0
isogroup01060	B6U8Q7,Q8LNI7	Membrane protein ,Putative membrane protein		1	0	0	0	0	0
isogroup01061	B9S2C2,Q5VRX1	Twin lov protein, putative ,Putative phototropin	GO:0000160 (two-component signal transduction system (phosphorelay)); GO:0019219 (regulation of nucleobase, nucleoside, nucleotide and nucleic acid metabolic process); GO:0045449 (regulation of transcription, DNA-dependent);	0	1	1	0	0	0
isogroup01063	B6SZE9	Catalytic/ hydrolase		0	0	0	0	0	0
isogroup01064	B6T4L8	Amelogenin like protein		1	1	1	0	0	0
isogroup01065	Q6DBN5	U-box domain-containing protein 62		0	0	0	0	0	0
isogroup01066	B6T599	Protein usf		1	0	0	0	0	0
isogroup01067	Q6K6B1	CLIP-associating protein-like		0	1	0	0	0	0
isogroup01068	B6TLC7,B6TUU4	Phospholipase A2 ,Phospholipase A2	GO:0006643 (membrane lipid metabolic process); GO:0006644 (phospholipid metabolic process);	0	0	0	0	0	0
isogroup01069	B6SHU1	Vacuolar protein sorting protein 25		0	1	0	0	0	0
isogroup01070				0	0	0	0	0	0
isogroup01071	Q5I3F5	Peroxidase 3		1	0	0	1	0	1
isogroup01072	B6SHY0,Q53K35,Q6ASU8	ATOZI1 ,HEAT repeat, putative ,Putative translational activator		1	1	0	0	0	0
isogroup01073	Q688Q3,Q8S565	Unknow protein ,Guanine nucleotide-exchange protein GEP2		1	1	0	0	1	0
isogroup01074	Q9LUG9	Gb|AAD13716.2		0	0	0	0	0	0
isogroup01075	A5H448,B6SRE7,B9T847	Rootless concerning crown and seminal lateral roots ,Peptidyl-prolyl cis-trans isomerase ,LOB domain-containing protein, putative	GO:0006457 (protein folding); GO:0006464 (protein modification process);	1	1	1	0	0	0
isogroup01076	Q6ZBI6	Putative NBS-LRR resistance protein RGH1		1	1	0	0	0	0
isogroup01077	Q01HS6	B0403H10-OSIGBa0105A11.22 protein		0	0	0	0	0	0
isogroup01078	Q10LJ0	Nuclear cap-binding protein subunit 1		0	1	1	0	0	0
isogroup01079	B6TK43	Pyruvate kinase	GO:0005996 (monosaccharide metabolic process); GO:0016310 (phosphorylation); GO:0019318 (hexose metabolic process);	1	1	0	0	0	0
isogroup01080	Q10QV0,Q94HE9	SacIy domain containing protein, expressed ,Putative phosphoinositide phosphatase		0	1	0	0	1	0
isogroup01081	Q7XJB5,Q852N7	Putative RING-H2 zinc finger protein ,Putative zinc finger protein		0	0	0	0	0	0
isogroup01082	Q7XI09	COP1-interacting protein 7 (CIP7)-like protein		0	0	0	0	0	0
isogroup01083	Q2RAL3	Heavy metal-associated domain containing protein, expressed		0	0	0	0	0	0
isogroup01084	Q9FUZ7	Protein SCARECROW	GO:0006351 (transcription, DNA-dependent); GO:0019219 (regulation of nucleobase, nucleoside, nucleotide and nucleic acid metabolic process); GO:0032774 (RNA biosynthetic process); GO:0034961 (cellular macromolecule biosynthetic process); GO:0045449 (regulation of transcription, DNA-dependent);	0	1	0	0	0	0
isogroup01085	B8BBY6,Q2QPB6	Putative LSU ribosomal protein L15P ,Metalloenzyme superfamily protein, expressed		1	0	0	0	0	0
isogroup01086	Q6L4B3	Polyprotein, putative	GO:0006259 (DNA metabolic process); GO:0006260 (DNA replication); GO:0034961 (cellular macromolecule biosynthetic process);	1	1	0	0	0	0
isogroup01087	B6TJJ4	RNA binding protein		0	1	0	0	0	0
isogroup01088	Q10ND7	Laccase-10		0	0	0	0	0	0
isogroup01089	Q2QWV7,Q69MT7	TRAF-type zinc finger family protein ,C2 domain-containing protein-like		0	0	0	0	0	0
isogroup01090				0	0	0	0	0	0
isogroup01091	B4FSE2	Protochlorophyllide reductase B		1	1	1	0	1	0
isogroup01092	B6TFH8	Pinin/SDK/memA/ protein conserved region containing protein		0	1	0	0	0	0
isogroup01093	Q9FIV1	Gb|AAF02153.1		0	1	0	1	1	0
isogroup01094	B9SXE4,Q337X8	Retinoblastoma-binding protein, putative ,Transposon protein, putative, CACTA, En/Spm sub-class, expressed		1	0	0	0	0	0
isogroup01095	B6T786,B9SZX7	Protein binding protein ,Nucleolar essential protein, putative		1	0	0	1	1	0
isogroup01096				0	0	0	0	0	0
isogroup01097	Q4G2J3,Q851X7	Derlin-2.2 ,Derlin-2		0	1	0	0	0	0
isogroup01098	Q1G158	MADS-box transcription factor TaAGL12 (Fragment)	GO:0006351 (transcription, DNA-dependent); GO:0019219 (regulation of nucleobase, nucleoside, nucleotide and nucleic acid metabolic process); GO:0032774 (RNA biosynthetic process); GO:0034961 (cellular macromolecule biosynthetic process); GO:0045449 (regulation of transcription, DNA-dependent);	1	1	0	0	0	0
isogroup01099	Q6EPD4	Epstein-Barr virus EBNA-1-like protein		1	1	0	0	0	0
isogroup01100	Q9LPF4	T12C22.4 protein		0	1	1	0	0	0
isogroup01101	B9RHD7	Salt-tolerance protein, putative		1	1	0	0	1	0
isogroup01102	B6T2M0	Nucleic acid binding f		0	0	0	0	0	0
isogroup01103	B6TSL8,Q6H4N6	Nudix hydrolase 13 ,MutT-like protein		0	0	0	0	0	0
isogroup01104	Q6L564	Putative MYB transcription factor		0	0	0	0	0	0
isogroup01105	B6THV1,C0JA76	ZAC ,ZAC	GO:0043087 (regulation of GTPase activity);	1	1	0	0	0	0
isogroup01106	Q94JH8	Cold induced protein-like		1	1	0	1	0	0
isogroup01108				1	1	0	0	0	0
isogroup01110				0	0	0	0	0	0
isogroup01111	C6ZDC7,Q6H7U1	Mot1 ,Putative SNF2 domain-containing protein		0	1	0	0	0	0
isogroup01112	Q8S7M6	Putative DNA-binding protein, 5'-partial (Fragment)		1	0	0	0	0	0
isogroup01113	Q8LNH8	Putative glycine-rich protein		0	0	0	0	0	0
isogroup01114	Q10M50	Magnesium-chelatase subunit H family protein, expressed		1	0	0	0	0	0
isogroup01115	D7L4Y9	Phox domain-containing protein		0	1	1	0	0	0
isogroup01116	Q2A0M6	Root uracil permease 1		1	1	1	0	0	0
isogroup01117	Q8SB10	Putative crp1 protein		1	1	0	0	0	0
isogroup01118	B3GLZ5,C4P7T1	CBL-interacting protein kinase 1 ,CBL-interacting protein kinase 21	GO:0006464 (protein modification process); GO:0016310 (phosphorylation);	1	0	0	1	1	0
isogroup01119	B6U4I4	Microtubule-associated protein MAP65-1a		0	0	0	0	0	0
isogroup01120	B7EH87	cDNA clone:J023036E09, full insert sequence (Fragment)		1	0	0	0	0	0
isogroup01121				0	1	1	0	1	0
isogroup01122	Q8RV75	Putative polyprotein		1	1	1	0	0	0
isogroup01123	B6SZ15	BEL1-related homeotic protein 14	GO:0006351 (transcription, DNA-dependent); GO:0019219 (regulation of nucleobase, nucleoside, nucleotide and nucleic acid metabolic process); GO:0032774 (RNA biosynthetic process); GO:0034961 (cellular macromolecule biosynthetic process); GO:0045449 (regulation of transcription, DNA-dependent);	1	0	0	1	0	0
isogroup01124	Q6Z339	BHLH protein-like		1	1	0	0	1	0
isogroup01125	B1PHV2,Q1T6Y2	Fatty acid desaturase ,Delta-12 fatty acid desaturase		1	1	0	1	1	0
isogroup01126	B6TAW2,Q7F1J8	Chaperone protein dnaJ 10 ,DnaJ protein family-like	GO:0006457 (protein folding);	1	1	1	0	0	0
isogroup01127	Q2R2Z0	Aspartyl/glutamyl-tRNA amidotransferase subunit B, putative, expressed		1	0	0	1	1	0
isogroup01128	Q9SRY8	F22D16.4 protein		0	0	0	0	0	0
isogroup01129	B6UE51,D7MNB6,Q41796	Calmodulin binding protein ,Calmodulin-binding protein ,Calmodulin-binding protein (Fragment)		1	1	0	0	0	0
isogroup01130	B6THB1	Histone mRNA exonuclease 1		0	0	0	0	0	0
isogroup01131	B6SQF2,B6TQ05	Catalytic/ hydrolase ,Catalytic/ hydrolase		0	0	1	0	0	0
isogroup01132	B6T623	Arginine/serine-rich splicing factor 10		0	0	0	0	0	0
isogroup01133	D2IX46	Cinnamoyl CoA reductase 2b		0	1	1	1	1	0
isogroup01134	B6SM26	3-oxoacyl-synthase III	GO:0006631 (fatty acid metabolic process); GO:0032787 (monocarboxylic acid metabolic process); GO:0046394 (carboxylic acid biosynthetic process);	0	0	0	0	0	0
isogroup01135	A3FPG3	Serine/threonine protein kinase	GO:0006464 (protein modification process); GO:0016310 (phosphorylation);	0	0	0	1	0	0
isogroup01136	A2EJ43,Q688L2	Viral A-type inclusion protein, putative ,Putative polyprotein		0	0	0	0	0	0
isogroup01137	B9R9V4,Q01LA8	DNA binding protein, putative ,H0718E12.6 protein	GO:0006351 (transcription, DNA-dependent); GO:0032774 (RNA biosynthetic process); GO:0034961 (cellular macromolecule biosynthetic process);	0	1	0	0	0	0
isogroup01138	B8Q959,Q9FU67	Ulp1 (Fragment) ,Glucosyl transferase		0	0	0	0	0	0
isogroup01139	D2Y4P1	Flavanone 3-hydroxylase		0	0	0	0	0	0
isogroup01140	Q41857	Transposable element Ac		0	0	0	0	0	0
isogroup01141				1	0	0	0	0	0
isogroup01142	Q2R0D1	UPF0497 membrane protein Os11g0649700		1	1	1	0	0	0
isogroup01143				0	0	0	0	0	0
isogroup01144	Q2QN64	Transposon protein, putative, CACTA, En/Spm sub-class		1	0	0	0	0	0
isogroup01145				0	0	0	0	0	0
isogroup01146	Q75J40	Putative kinase interacting protein		0	0	0	0	0	0
isogroup01147	Q6Z8M8	Squamosa promoter-binding-like protein 15		0	1	0	0	1	0
isogroup01148	B6U0V3	Galactosylgalactosylxylosylprotein 3-beta-glucuronosyltransferase 1		1	1	0	0	0	0
isogroup01149	Q258Z8	H0322F07.2 protein		0	1	0	0	0	0
isogroup01150	B7EUE5	cDNA clone:J033124M18, full insert sequence		1	0	0	0	0	0
isogroup01151	Q259Y5	B0414F07.3 protein		1	0	0	0	0	0
isogroup01152	Q2QNU9	Leucine Rich Repeat family protein, expressed		1	1	0	0	0	0
isogroup01153	Q6Z2A2	Putative histone-lysine N-methyltransferase		0	0	0	0	0	0
isogroup01154	B9HNV9	GTP-binding protein engA (Fragment)		1	1	0	0	0	0
isogroup01155	Q59A29,Q9NYP3	DONSON protein ,Protein downstream neighbor of Son		0	0	0	0	0	0
isogroup01156	Q67UU0,Q7XAP3	Putative plastid (P)ppGpp synthase ,Plastid (P)ppGpp synthase		1	1	0	0	1	0
isogroup01157	A2XEN9,B7EDJ0,C5WQU7	Beta-galactosidase ,Beta-galactosidase ,Beta-galactosidase		1	0	0	0	0	0
isogroup01158	B6TPR3,Q10P44	ACR8 ,ACT domain containing protein, expressed		1	0	0	0	0	0
isogroup01159	B6SSA8	Helix-loop-helix DNA-binding domain containing protein		0	1	0	0	0	0
isogroup01160	Q9LMX1	F21F23.21 protein		1	0	0	0	0	0
isogroup01161	A7DZU9,B3D9S5,B6BR57,B8R0Y6,D0BJ57	Hypothetical CTC00065-like protein ,Cell wall-associated hydrolase ,Cell wall-associated hydrolase ,Glycerol kinase ,Cell wall-associated hydrolase	GO:0016310 (phosphorylation);	0	0	0	0	0	0
isogroup01162	B4FZ10,B6TBX5	Dolichyl-diphosphooligosaccharide--protein glycosyltransferase 48 kDasubunit ,Dolichyl-diphosphooligosaccharide--protein glycosyltransferase 48 kDasubunit	GO:0006464 (protein modification process); GO:0043413 (macromolecule glycosylation);	1	1	0	0	0	0
isogroup01163	A4GWV0,Q769E5	Ca2+/H+-exchanging protein ,Vacuolar cation/proton exchanger 1a		1	1	0	0	0	0
isogroup01164	Q7F2F7	P0402A09.9 protein		0	1	0	0	0	0
isogroup01165	B6SZS0	Exodeoxyribonuclease V		1	0	0	0	1	0
isogroup01166	Q06979	Ocs-element binding factor 3.2	GO:0006351 (transcription, DNA-dependent); GO:0019219 (regulation of nucleobase, nucleoside, nucleotide and nucleic acid metabolic process); GO:0032774 (RNA biosynthetic process); GO:0034961 (cellular macromolecule biosynthetic process); GO:0045449 (regulation of transcription, DNA-dependent);	1	0	0	0	0	0
isogroup01167	A6N065,B9RQ63,Q9C8I0	NADP-specific glutamate dehydrogenase (Fragment) ,Glutamate dehydrogenase, putative ,NADP-specific glutatamate dehydrogenase, putative	GO:0006520 (cellular amino acid metabolic process);	0	1	0	0	0	0
isogroup01168	B6TQK5,B6TSQ1	Adenylate cyclase ,Adenylate cyclase	GO:0006753 (nucleoside phosphate metabolic process);	0	1	0	0	0	0
isogroup01169				0	0	0	0	0	0
isogroup01170	B6UGD5,Q304Z5	Spermidine synthase 1 ,Spermidine synthase	GO:0006576 (cellular biogenic amine metabolic process);	1	1	0	0	1	0
isogroup01171	B6TZQ3	Nucleolar GTP-binding protein 1	GO:0015674 (cation transport); GO:0030001 (metal ion transport);	0	0	1	0	0	0
isogroup01172	B4FRG1	14-3-3-like protein		1	0	0	0	1	0
isogroup01173	B6SWP5,Q5CCK1,Q5CCK2	Cytochrome P450 CYP90A21 ,Cytochrome P450 ,Cytochrome P450		0	1	0	0	1	0
isogroup01174	B4FK23	FK506 binding protein	GO:0006457 (protein folding); GO:0006464 (protein modification process);	1	1	0	0	0	0
isogroup01175				1	1	0	0	0	0
isogroup01176	A8JF69,B6T9S9,B6U8U2,Q10C64	MUT9-related serine/threonine protein kinase ,Peroxisomal carrier protein ,ATP binding protein ,Protein kinase family protein, putative, expressed	GO:0006464 (protein modification process); GO:0016310 (phosphorylation);	0	0	0	0	0	0
isogroup01177	Q9FI34	Emb|CAB68190.1		0	0	0	0	0	0
isogroup01178				0	0	0	0	0	0
isogroup01179				0	0	0	0	0	0
isogroup01180				0	0	0	0	0	0
isogroup01181	B6TNI6,B6UG58,D2EDB7	DREPP4 protein ,DREPP4 protein ,Putative salt-stress root protein		1	0	0	0	0	0
isogroup01182	B6TLB5,Q5JK20	Catalytic/ hydrolase ,Auxin response factor 4		0	1	0	0	0	0
isogroup01183				0	1	0	0	0	0
isogroup01184				0	0	0	0	0	0
isogroup01185	Q01K10,Q69NI6	OSIGBa0126B18.8 protein ,Flavin-containing monooxygenase 3-like		1	1	1	0	0	0
isogroup01186	Q10SS6	Adaptin N terminal region family protein, expressed		0	0	0	0	0	0
isogroup01187	B9RFQ6	Nucleic acid binding protein, putative		0	1	0	0	0	0
isogroup01188	Q84XZ4	Mitogen-activated protein kinase	GO:0006464 (protein modification process); GO:0016310 (phosphorylation);	0	0	1	0	0	0
isogroup01189	Q338I5,Q94I27	Colon cancer-associated protein Mic1-like containing protein, expressed ,Putative Mic1 homolog		0	0	0	0	0	0
isogroup01190	Q32Y71,Q6ZKM1	Peroxisomal targeting signal 1 receptor long form ,Putative peroxisomal targeting signal 1 receptor		0	0	0	0	0	0
isogroup01191	A5A364,Q01JW8	SPX129 ,OSIGBa0147H17.5 protein		1	1	1	1	0	0
isogroup01192	B6TE36	CTD-phosphatase-like protein	GO:0016311 (dephosphorylation);	1	1	0	0	0	0
isogroup01193	Q2QZW8,Q5ZCK2	NB-ARC domain containing protein, expressed ,Rust resistance protein Rp1-dp8-like		0	0	0	0	0	0
isogroup01194	Q25AG1,Q32SF8,Q53P77,Q5JKV6	H0512B01.3 protein ,Serine/threonine kinase ,Retrotransposon protein, putative, unclassified ,Putative LRK1 protein	GO:0006464 (protein modification process); GO:0016310 (phosphorylation);	1	0	0	0	1	0
isogroup01195	Q5JMF3	Homeobox-leucine zipper protein ROC9		1	0	0	0	0	0
isogroup01196	B9SM97	mRNA splicing factor, putative		0	1	1	0	0	0
isogroup01197	Q75KA9,Q8SA93	Cytochrome c biogenesis protein CCS1, chloroplastic ,Putative polyprotein	GO:0006259 (DNA metabolic process); GO:0006260 (DNA replication); GO:0006325 (chromatin organization); GO:0015074 (DNA integration); GO:0034961 (cellular macromolecule biosynthetic process);	1	0	0	0	1	0
isogroup01198	Q5Z6M0	NHL repeat-containing protein-like		1	1	0	0	1	0
isogroup01199	Q67X77	Putative phi-1		0	1	0	0	0	0
isogroup01200	B9RIL8	RNA polymerase sigma factor rpoD, putative	GO:0006352 (transcription initiation, DNA-dependent); GO:0019219 (regulation of nucleobase, nucleoside, nucleotide and nucleic acid metabolic process); GO:0045449 (regulation of transcription, DNA-dependent);	1	1	0	0	1	0
isogroup01201	Q2R998	F-box domain containing protein		1	0	0	0	0	0
isogroup01202	Q2HU54,Q84MV3	SAM (And some other nucleotide) binding motif; WW/Rsp5/WWP ,Putative PRIP-interacting protein, 5'-partial (Fragment)	GO:0006396 (RNA processing); GO:0009451 (RNA modification); GO:0016070 (RNA metabolic process); GO:0043414 (macromolecule methylation);	0	0	0	0	0	0
isogroup01203	Q10KC0	Phospho-2-dehydro-3-deoxyheptonate aldolase 1, chloroplast, putative, expressed		0	0	0	0	0	0
isogroup01204	B6TQK5	Adenylate cyclase	GO:0006753 (nucleoside phosphate metabolic process);	0	1	0	0	0	0
isogroup01205				0	0	0	0	0	0
isogroup01206	Q7F951	OSIGBa0157A06.4 protein		1	0	0	0	0	0
isogroup01207	B4F825,B6SZW9,B9RKA9	Phosphatase phospho1 ,Phosphoethanolamine/phosphocholine phosphatase ,Pyridoxal phosphate phosphatase PHOSPHO2, putative	GO:0016311 (dephosphorylation);	1	0	0	0	0	0
isogroup01208	Q0P187,Q8H7V5	Mutator-like transposase ,Putative mutator-like transposase		1	1	0	0	0	0
isogroup01209	B6TNL1	Protein disulfide isomerase	GO:0045454 (cell redox homeostasis);	1	0	0	1	1	0
isogroup01210				1	1	0	0	0	0
isogroup01211	B6UGS3,C5YDE5	Oleosin ,Oleosin		1	0	0	0	0	0
isogroup01212				0	1	0	1	1	0
isogroup01213	Q6K819	MADS box interactor-like		0	0	0	0	0	0
isogroup01214				1	0	1	0	0	0
isogroup01215	B6T245	Zn-finger, RanBP-type, containing protein		0	0	0	0	0	0
isogroup01216	B6TSG9	Phytol kinase 2	GO:0016310 (phosphorylation);	1	1	0	0	0	0
isogroup01219				0	1	0	0	0	0
isogroup01220	B3TM15	Translationally controlled tumor protein		1	0	0	0	0	0
isogroup01221				1	0	0	0	0	0
isogroup01222	A3AB67,D5KXN1	Formin-like protein 16 ,Increased size exclusion limit 2		1	1	0	1	1	0
isogroup01223	B9RZ91,Q10G20,Q1L5Z3,Q9SBW9	DNA-directed RNA polymerase ,DNA-directed RNA polymerase ,DNA-directed RNA polymerase ,Anther specific protein (Ltp-like protein)	GO:0006351 (transcription, DNA-dependent); GO:0032774 (RNA biosynthetic process); GO:0034961 (cellular macromolecule biosynthetic process);	1	0	0	0	0	0
isogroup01224	B9SGL2	Bromodomain-containing protein, putative	GO:0006325 (chromatin organization); GO:0006464 (protein modification process);	0	1	0	0	0	0
isogroup01225	Q2QNA3	GRAS family transcription factor containing protein, expressed		0	0	0	0	0	0
isogroup01226	Q1KMT9,Q6J9W0	Putative stress resistance-related protein ,Putative RNA-binding protein		1	1	0	0	0	0
isogroup01227	A0EXR2,B9R7B4	Cold-induced protein ,Fms interacting protein, putative		1	0	0	0	0	0
isogroup01228				0	1	0	0	0	0
isogroup01229	D7MHB8,Q6YWQ4	RabGAP/TBC domain-containing protein ,Potassium transporter 25	GO:0043087 (regulation of GTPase activity);	1	1	0	0	0	0
isogroup01230	Q5SN76	Putative acyl-CoA synthetase		0	1	0	0	0	0
isogroup01231	B6TY43,B6UE61,Q9FMG2	APRL3-Zea mays adenosine 5'-phosphosulfate reductase-like ,Fibroin heavy chain ,Genomic DNA, chromosome 5, P1 clone:MSJ1	GO:0045454 (cell redox homeostasis);	0	1	0	0	1	0
isogroup01232	B6TQ25	RNA-binding protein-like		1	1	0	0	0	0
isogroup01233	B6TTJ7,B7EH38	Thaumatin-like protein 1 ,cDNA clone:J023036P12, full insert sequence		1	1	1	0	0	0
isogroup01234	Q53PQ6	Ribosome inactivating protein		0	0	0	0	0	0
isogroup01235	C5IG71,Q53M34,Q8H957	Xyloglucan xyloglucosyl transferase ,Transposon protein, putative, ping/pong/SNOOPY sub-class ,A protein	GO:0044264 (cellular polysaccharide metabolic process);	1	1	0	0	0	0
isogroup01236	Q5SNE4	Ankyrin-like protein-like		0	0	0	0	0	0
isogroup01237	B6SLT6,B6TRN6	RNA recognition motif-containing protein ,RNA recognition motif-containing protein		1	1	0	0	1	0
isogroup01238	C5X6U8	Peptidyl-prolyl cis-trans isomerase	GO:0006457 (protein folding); GO:0006464 (protein modification process);	1	0	0	0	0	0
isogroup01239	B6T9L8,Q2L3B1	WD-repeat protein-like ,Gibberellin MYB transcription factor (Fragment)		1	0	0	0	0	0
isogroup01240				1	0	1	0	0	0
isogroup01241	B6TCG7,B6TIV9	Transposon protein Pong sub-class ,Transposon protein Pong sub-class		0	0	0	0	0	0
isogroup01242	B6SXJ5,Q198I2	Protein BABY BOOM 2 ,MADS-box protein 84	GO:0006351 (transcription, DNA-dependent); GO:0019219 (regulation of nucleobase, nucleoside, nucleotide and nucleic acid metabolic process); GO:0032774 (RNA biosynthetic process); GO:0034961 (cellular macromolecule biosynthetic process); GO:0045449 (regulation of transcription, DNA-dependent);	0	0	0	0	0	0
isogroup01243	Q655S2	Nucleotidyltransferase-like		0	1	0	0	0	0
isogroup01244	Q3S4H4,Q8LPX2	Dual-specificity protein-like phosphatase 4 ,36I5.7	GO:0006464 (protein modification process); GO:0016311 (dephosphorylation);	1	0	0	0	1	0
isogroup01245				0	0	0	0	0	0
isogroup01246	B4FUP5	Chorismate mutase	GO:0006520 (cellular amino acid metabolic process); GO:0008652 (cellular amino acid biosynthetic process); GO:0009309 (amine biosynthetic process); GO:0043648 (dicarboxylic acid metabolic process);	1	0	0	0	0	0
isogroup01247	B4FZJ1	Polyadenylate-binding protein 2		0	1	0	0	1	0
isogroup01248	Q38888	OBP32pep (Fragment)		1	0	0	0	0	0
isogroup01249	B9RBH9,D7L9K0	Sua5, putative ,YrdC family protein		0	1	0	0	0	0
isogroup01250	Q9VWH8	Protein kish		0	0	0	0	0	0
isogroup01251	Q01KM0	OSIGBa0147J19.9 protein		0	1	0	0	0	0
isogroup01252	C0P3R8	Glutathione peroxidase		0	1	1	0	0	0
isogroup01253				0	0	0	0	0	0
isogroup01254	B6VC47,D7M503	Ubiquitin family protein (Fragment) ,Ubiquitin family protein		0	1	0	0	0	0
isogroup01255				1	0	0	0	0	0
isogroup01256	B6SNH4,B6U291	NudC domain-containing protein 2 ,NudC domain-containing protein 2		0	0	0	0	0	0
isogroup01257				0	1	0	0	0	0
isogroup01258	B9SSQ8,Q01J03,Q6YY46	Glycerophosphoryl diester phosphodiesterase, putative ,B0806H07.1 protein ,Glycerophosphoryl diester phosphodiesterase 2-like protein	GO:0006071 (glycerol metabolic process);	1	1	0	0	0	0
isogroup01260	Q67W57	Putative ATP synthase delta chain		0	0	0	0	0	0
isogroup01261	B6TR53,B6TVX9	Defense-related protein ,Defense-related protein		0	0	0	0	0	0
isogroup01262	Q9M4C6	VIP1 protein		0	1	0	0	0	0
isogroup01263	Q53LH8	DNA-directed RNA polymerase II 8.2 kDa polypeptide, putative, expressed		0	0	0	0	0	0
isogroup01264				0	1	0	0	0	0
isogroup01265				1	0	0	0	0	0
isogroup01266				1	0	0	0	0	0
isogroup01267	A5HUP5,C5YAX8	Malate synthase ,Malate synthase	GO:0006084 (acetyl-CoA metabolic process); GO:0006097 (glyoxylate cycle); GO:0009109 (coenzyme catabolic process);	1	0	0	0	0	0
isogroup01268	B6U4F7	Acylamino-acid-releasing enzyme	GO:0006508 (proteolysis);	1	0	0	0	0	0
isogroup01269	B6T983,D7KVC4,Q10N91	RHM1 ,RHM1/ROL1 ,Rhamnose biosynthetic enzyme 1, putative, expressed	GO:0000271 (polysaccharide biosynthetic process); GO:0033692 (cellular polysaccharide biosynthetic process); GO:0044264 (cellular polysaccharide metabolic process);	1	0	0	0	0	0
isogroup01270	D7LYJ3,Q8LIE4	Binding protein ,BLE2 protein-like protein		1	1	0	0	0	0
isogroup01271	B7EBJ6,Q8VYJ1	cDNA clone:J013044N22, full insert sequence ,Acyl-activating enzyme 14		1	1	1	0	0	0
isogroup01272	A5HJS4	Scarecrow	GO:0006351 (transcription, DNA-dependent); GO:0019219 (regulation of nucleobase, nucleoside, nucleotide and nucleic acid metabolic process); GO:0032774 (RNA biosynthetic process); GO:0034961 (cellular macromolecule biosynthetic process); GO:0045449 (regulation of transcription, DNA-dependent);	1	0	0	0	0	0
isogroup01273				1	0	0	0	0	0
isogroup01274	B4G0B1,B6TAC3	F-box/LRR-repeat protein 2 ,F-box/LRR-repeat protein 2		1	0	0	0	0	0
isogroup01275	Q41739	Thiazole biosynthetic enzyme 1-2, chloroplastic	GO:0042723 (thiamine-containing compound metabolic process);	0	1	1	0	1	0
isogroup01276	Q01HQ8	OSIGBa0153E02-OSIGBa0093I20.17 protein		1	0	0	0	0	0
isogroup01277	B7EIN4,D5FGN7	(RAP Annotation release2) Serine/threonine-protein kinase SAPK2 ,SnRK2.2	GO:0006464 (protein modification process); GO:0016310 (phosphorylation);	1	0	0	0	0	0
isogroup01278	Q6YXY0	Putative UOS1		1	1	0	0	0	0
isogroup01279	B6TJQ1,Q6EP91	ATPP2-A13 ,F-box protein-like		1	1	0	0	0	0
isogroup01280	Q1HTV4	Green ripe-like 1		1	1	0	0	0	0
isogroup01281	B6SU45	Nudix hydrolase 4		1	0	0	0	0	0
isogroup01282	B9VRL0	Putative zinc ion binding protein		1	1	1	0	0	0
isogroup01283	B6T2Z5	Cyclase/dehydrase		1	1	0	0	0	0
isogroup01284	B6SRB1,Q2R3W9	HVA22-like protein e ,HVA22-like protein e, putative, expressed		1	0	0	1	1	0
isogroup01285	B9S1Y2,D7LWX8	Electron transporter, putative ,Rubredoxin family protein		1	0	0	0	0	0
isogroup01286	B6SKN3,Q0DBS1,Q10RE5	1,2-dihydroxy-3-keto-5-methylthiopentene dioxygenase 2 ,Putative DEAD-box ATP-dependent RNA helicase 51 ,1,2-dihydroxy-3-keto-5-methylthiopentene dioxygenase 2	GO:0000096 (sulfur amino acid metabolic process); GO:0006520 (cellular amino acid metabolic process); GO:0006555 (methionine metabolic process); GO:0009066 (aspartate family amino acid metabolic process); GO:0043102 (amino acid salvage);	1	1	0	0	0	0
isogroup01287	Q9SGP2	Receptor-like protein kinase HSL1		1	0	0	0	0	0
isogroup01288	B9SU08	RNA recognition motif-containing protein, putative		0	0	0	0	0	0
isogroup01289	Q69TB2	Transducin family protein-like		0	1	0	0	0	0
isogroup01290	B8QTP3,C4QZC5	Dentin sialophosphoprotein variant E (Fragment) ,Mucin-like protein		1	0	0	1	1	0
isogroup01291	B9HSV4	SET domain-containing protein (Fragment)	GO:0006325 (chromatin organization); GO:0006464 (protein modification process); GO:0043414 (macromolecule methylation);	0	0	0	0	0	0
isogroup01292	Q2QY33	Mpp10 protein, expressed		0	1	1	0	1	0
isogroup01293	Q2QZL4	Splicing factor U2af large subunit B		0	0	1	0	0	0
isogroup01294	B6THE8	Chaperone protein dnaJ 16	GO:0006457 (protein folding);	0	0	0	0	0	0
isogroup01295	Q6K3R5	Putative drought-induced protein RDI		1	0	0	1	1	0
isogroup01296	Q5VNZ1	Nucleoporin-like protein		0	1	0	0	0	0
isogroup01297	B9T2G9	Transcription factor, putative		0	1	0	0	0	0
isogroup01298	Q5N7Q7	(Rice Genome Annotation Project) OsWAK10a - OsWAK receptor-like cytoplasmic kinase		1	1	1	0	0	0
isogroup01299	B6SUA8,B6TYH1	Alpha-L-fucosidase 2 ,Alpha-L-fucosidase 2		0	0	0	0	0	0
isogroup01300	B6SWS1,D4N3R9	BRASSINOSTEROID INSENSITIVE 1-associated receptor kinase 1 ,Putative somatic embryogenesis protein kinase 1	GO:0006464 (protein modification process); GO:0016310 (phosphorylation);	0	0	0	0	0	0
isogroup01301	B4FRR8	6b-interacting protein 1		0	0	0	0	0	0
isogroup01302	Q6YZ94	Putative RNA Binding Protein 45		0	1	1	0	0	0
isogroup01303	B7F9A7,Q9ZR99	cDNA, clone: J075153F01, full insert sequence ,Gb|AAD00543.1		1	0	0	0	0	0
isogroup01304	B6UA12,Q10QN3	1,4-dihydroxy-2-naphthoate octaprenyltransferase ,1,4-dihydroxy-2-naphthoate phytyltransferase family protein, expressed		1	0	0	0	1	0
isogroup01305	B6T791	Hydrolase		0	0	0	0	0	0
isogroup01306	Q2QP88	CHY zinc finger family protein, expressed		0	0	0	0	0	0
isogroup01307	B6TS72,D6N3G9	U2 small nuclear ribonucleoprotein A ,U2 small nuclear ribonucleoprotein A		0	0	1	0	0	0
isogroup01308	Q01MR9,Q6IVC8,Q6IVD0,Q6IVD5	H0716A07.4 protein ,Arginine/serine-rich splicing factor 2 variant 2 ,Arginine/serine-rich splicing factor 2 ,Arginine/serine-rich splicing factor 1		1	0	0	0	0	0
isogroup01309	Q49HE0	12-oxo-phytodienoic acid reductase		1	0	0	0	0	0
isogroup01310				1	0	0	0	0	0
isogroup01311	B6TUX2	Uncharacterized secreted protein		1	0	0	1	0	0
isogroup01313	B6UEH3	Mitotic spindle checkpoint protein MAD2		0	0	0	0	0	0
isogroup01314				1	0	0	0	0	0
isogroup01315	B6TLG2,Q8LCA1	Thylakoid membrane phosphoprotein 14 kDa ,Thylakoid membrane phosphoprotein 14 kDa, chloroplastic		0	1	0	1	1	0
isogroup01316	B9SIA7,B9SUS4	Syntaxin, putative ,Syntaxin, putative		0	1	0	0	0	0
isogroup01317	B6T426,Q0DBL6	Heat shock factor protein 3 ,Heat stress transcription factor C-2b	GO:0006351 (transcription, DNA-dependent); GO:0019219 (regulation of nucleobase, nucleoside, nucleotide and nucleic acid metabolic process); GO:0032774 (RNA biosynthetic process); GO:0034961 (cellular macromolecule biosynthetic process); GO:0045449 (regulation of transcription, DNA-dependent);	1	1	0	1	1	0
isogroup01318	B6TI20	Oxygen-evolving enhancer protein 3-1		1	0	1	0	0	0
isogroup01319	Q01HE6	OSIGBa0157K09-H0214G12.11 protein		1	0	1	0	0	0
isogroup01320	B6TNV4	RNA binding protein		0	0	0	0	1	0
isogroup01321	Q8W0R4	Putative cytochrome P450-like protein		0	0	0	0	0	0
isogroup01322	B6UAV4	Thiol disulfide interchange protein txlA	GO:0045454 (cell redox homeostasis);	1	0	0	0	0	0
isogroup01323	B6TXX8,B6U9L8,Q8SAY9	Epoxide hydrolase 2 ,Epoxide hydrolase 2 ,Putative hydrolase		0	1	0	1	0	0
isogroup01324	B4FTQ9	AP-4 complex subunit sigma-1		1	0	0	0	0	0
isogroup01325				0	0	1	0	0	0
isogroup01326	Q94AH8	Alpha,alpha-trehalose-phosphate synthase [UDP-forming] 6		1	1	0	1	0	0
isogroup01327	Q259F9	H0124B04.17 protein		1	0	0	0	0	0
isogroup01328	B1B5A8,Q7XSA2	Argonaute1 ,Protein argonaute 1B		1	1	0	1	0	0
isogroup01329	Q3T5W0,Q6H5A9	Ternary complex factor MIP1-like ,Putative taxane 10-beta-hydroxylase (5-alpha-taxadienol-10-beta-hydroxylase) (Cytochrome P450 725A1)		0	1	0	0	0	0
isogroup01330	B3GCL3	Mitogen activated protein kinase 20-5		1	0	0	0	1	0
isogroup01331	B6T8I5	Pre-mRNA-splicing factor ATP-dependent RNA helicase		0	0	0	0	0	0
isogroup01332	Q2R941	G-protein alpha subunit, putative, expressed		1	1	0	0	0	0
isogroup01333	B9RKW2,D3YP04	Voltage-gated clc-type chloride channel, putative ,Chloride channel E	GO:0015698 (inorganic anion transport);	1	0	0	0	0	0
isogroup01334	Q6L516	Putative GANP protein		1	0	0	0	0	0
isogroup01335	B6SJI7	Splicing factor, arginine/serine-rich 7		0	1	0	0	1	0
isogroup01336	Q8LRC7	Arm repeat protein		0	0	0	0	0	0
isogroup01337	Q6STH5,Q8LD16,Q9LK00	Putative mrp protein ,Mrp protein, putative ,Similarity to nucleotide-binding protein		1	0	0	0	0	0
isogroup01338	B7ELY0	cDNA clone:J033025F17, full insert sequence		0	0	0	0	0	0
isogroup01339	B6U0Y9	ATP binding protein	GO:0006464 (protein modification process); GO:0016310 (phosphorylation);	0	0	0	0	0	0
isogroup01340	Q9FXZ7	1-deoxy-D-xylulose 5-phosphate reductoisomerase	GO:0006720 (isoprenoid metabolic process); GO:0006721 (terpenoid metabolic process); GO:0008299 (isoprenoid biosynthetic process);	0	1	0	1	0	0
isogroup01341	B6T559	RING finger protein 126		1	1	0	0	0	0
isogroup01342	Q8S7G1	Putative nucleic acid binding protein		0	1	0	0	0	0
isogroup01343	O22470	GDP dissociation inhibitor protein OsGDI1		1	1	0	0	0	0
isogroup01344	B6TUA5	Helix-loop-helix DNA-binding domain containing protein		1	1	0	0	0	0
isogroup01345	Q69TZ2	Putative zinc-binding protein		0	0	0	1	1	0
isogroup01346	Q10T42	(RAP Annotation release2) Formyltetrahydrofolate deformylase family protein		0	0	0	0	0	0
isogroup01347	Q2QWN0	Las1-like family protein, expressed		0	0	0	0	0	0
isogroup01348	Q688L2,Q6ZK48	Putative polyprotein ,Pre-mRNA-splicing factor SLU7		0	1	0	0	0	0
isogroup01349	Q00531	60 kDa jasmonate-induced protein	GO:0010556 (regulation of macromolecule biosynthetic process); GO:0031324 (negative regulation of cellular metabolic process); GO:0032268 (regulation of cellular protein metabolic process);	1	1	0	0	0	0
isogroup01350	B9SCV7,Q8GT88	Ef-hand calcium binding protein, putative ,Fiber protein Fb1		1	0	0	1	0	0
isogroup01351	Q69MP4	Organic cation transporter-like protein		0	0	0	0	0	0
isogroup01352	Q6ASY7	WD domain, G-beta repeat containing protein		1	1	0	1	0	0
isogroup01353	B6TN77,B7U627,Q41824,Q6ESR4	Dehydrin COR410 ,DHN2-like protein ,Dehydrin ,Dehydration-stress inducible protein 1		1	0	0	1	1	0
isogroup01354	D2IX46	Cinnamoyl CoA reductase 2b		1	0	0	0	0	0
isogroup01355	B4FX59,Q2QTY5	Cystinosin ,Lysosomal Cystine Transporter family protein, expressed		1	0	0	0	0	0
isogroup01356	B6UCF2,Q9FN11	Seed specific protein Bn15D17A ,LOB domain-containing protein 37		0	0	0	0	0	0
isogroup01357	Q2QNM5,Q9SDK4	GTP-binding protein SAR1A, putative, expressed ,GTP-binding protein		1	1	0	0	0	0
isogroup01358				1	0	1	0	0	0
isogroup01359	B0LT90,B4FNW1,B6SIG5	Triosephosphate isomerase ,Triosephosphate isomerase ,Triosephosphate isomerase		0	1	0	0	0	0
isogroup01360	Q9LTP9	Genomic DNA, chromosome 3, P1 clone: MQC12		0	1	0	0	0	0
isogroup01361	B6TLB5,Q8SA93	Catalytic/ hydrolase ,Putative polyprotein	GO:0006259 (DNA metabolic process); GO:0006260 (DNA replication); GO:0006325 (chromatin organization); GO:0015074 (DNA integration); GO:0034961 (cellular macromolecule biosynthetic process);	1	0	0	0	0	0
isogroup01362	Q9ZQX9	Ribosomal protein S27	GO:0006412 (translation); GO:0034961 (cellular macromolecule biosynthetic process);	0	0	0	0	0	0
isogroup01363	B6TMB3	Photosystem II reaction center W protein		1	1	0	0	0	0
isogroup01364	Q2Q1D4,Q76H00	Hybrid type histidine kinase isoform a ,Histidine kinase 2	GO:0000160 (two-component signal transduction system (phosphorelay)); GO:0006464 (protein modification process); GO:0016310 (phosphorylation); GO:0019219 (regulation of nucleobase, nucleoside, nucleotide and nucleic acid metabolic process); GO:0045449 (regulation of transcription, DNA-dependent);	1	0	0	1	0	0
isogroup01365	Q6K9R1	Pumilio-like		0	0	0	0	0	0
isogroup01366	B9SJ00	DNA double-strand break repair rad50 ATPase, putative		0	0	0	0	0	0
isogroup01367	Q8W3G5	Putative retinoblastoma binding protein		0	1	0	0	0	0
isogroup01368	O24421,Q9SXI9	Starch branching enzyme IIa (Fragment) ,H0321H01.10 protein		1	1	0	0	0	0
isogroup01369	Q10NF9,Q84JX7	Retrotransposon protein, putative, unclassified, expressed ,SR-rich pre-mRNA splicing activator		0	1	0	0	0	0
isogroup01370	D7L5Y8	Binding protein		0	0	0	0	0	0
isogroup01371	B9T2N7	Scythe/bat3, putative		0	0	0	0	0	0
isogroup01372	A0B9X9	OSIGBa0135C09.5 protein		1	1	1	0	0	0
isogroup01373	Q01MF9	OSIGBa0125J07.5 protein		1	0	0	0	0	0
isogroup01374	Q25AE9	H0525G02.14 protein		0	1	0	0	0	0
isogroup01375				0	1	0	0	0	0
isogroup01376	Q6Z973	GTPase activator protein-like		0	0	0	0	0	0
isogroup01377	Q6Z225,Q6Z954	F-box protein family-like protein ,F-box protein family-like protein		0	0	0	0	0	0
isogroup01378	Q10LH4	Nucleolar protein NOP5, putative, expressed		1	1	1	0	1	0
isogroup01379	B6TEC8	GTP cyclohydrolase I 1		1	1	0	0	0	0
isogroup01380	B6T963	Homeodomain leucine zipper protein CPHB-5	GO:0006351 (transcription, DNA-dependent); GO:0019219 (regulation of nucleobase, nucleoside, nucleotide and nucleic acid metabolic process); GO:0032774 (RNA biosynthetic process); GO:0034961 (cellular macromolecule biosynthetic process); GO:0045449 (regulation of transcription, DNA-dependent);	1	0	0	1	0	0
isogroup01381	B6U626	Secondary cell wall-related glycosyltransferase family 47		0	0	0	0	0	0
isogroup01382	Q2L3U2	FIMBRIATA-like protein (Fragment)		0	0	0	0	0	0
isogroup01383	Q5ZAY9	Cytokinin dehydrogenase 5		1	1	0	1	1	1
isogroup01384	B6SI86	TPR domain containing protein		0	1	0	0	0	0
isogroup01385	B6U0X3,D7NLA9	Cytokinin-O-glucosyltransferase 1 ,UDP glucosyltransferase-1		0	0	0	0	0	0
isogroup01386	B6T446	RING finger and CHY zinc finger domain-containing protein 1		1	0	0	0	0	0
isogroup01387	B4FI81	Genetic modifier		1	0	1	1	0	0
isogroup01388	B6TD84,P49249	Auxin-induced protein PCNT115 ,IN2-2 protein		1	0	0	1	0	0
isogroup01390	Q9AUT6	Putative quinone oxidoreductase		0	0	0	0	0	0
isogroup01391	B6SKP4,Q65X70	Glycerol-3-phosphate dehydrogenase ,Putative glycerol-3-phosphate dehydrogenase	GO:0006071 (glycerol metabolic process);	0	0	0	0	0	0
isogroup01392				1	1	0	0	0	0
isogroup01393	B9T7Z4,Q6ZXK6	Kelch domain-containing protein, putative ,Kelch repeat containing protein		0	0	0	0	1	0
isogroup01394	B6UIE2	Fiber protein Fb38		1	0	0	0	0	0
isogroup01395	B6TNC2,B6UCV4	BHLH transcription factor ,BHLH transcription factor		1	1	0	0	0	0
isogroup01396	B9ST58	Chaperone protein dnaJ, putative	GO:0006457 (protein folding);	1	1	0	0	0	0
isogroup01397				0	0	1	0	0	0
isogroup01398				0	1	0	0	0	0
isogroup01399	B6T0U0	Wound induced protein		0	0	1	0	0	0
isogroup01400	B3W6G6	Putative transcriptional activator DEMETER	GO:0006259 (DNA metabolic process); GO:0006281 (DNA repair); GO:0006284 (base-excision repair);	0	0	0	0	0	0
isogroup01401	Q8GRM2	COP1-interacting protein 7 (CIP7)-like		0	0	1	0	0	0
isogroup01402	Q8GU65,Q8GU66	MRP-like ABC transporter ,MRP-like ABC transporter		0	1	0	0	0	0
isogroup01403	Q7F2F5	P0402A09.11 protein		1	0	0	0	0	0
isogroup01404	Q2R178	Lipin, N-terminal conserved region family protein, expressed		1	0	0	0	0	0
isogroup01405	D0VLV2,Q6YZW8	P30Sh115J16 ,Putative pumilio-family RNA-binding domain-containing protein(PPD1)		1	1	0	0	0	0
isogroup01406	Q5U2R9	Similar to Sec1 family domain containing protein 2 (Syntaxin binding protein 1-like 1) (Neuronal Sec1)		0	0	0	0	0	0
isogroup01407	Q7PC69	Probable xyloglucan glycosyltransferase 3		0	0	0	0	0	0
isogroup01408	Q7XVM8	Transport inhibitor response 1-like protein Os04g0395600		1	1	0	0	0	0
isogroup01409	Q6Z3U3	B3 domain-containing protein Os07g0679700		0	0	0	0	0	0
isogroup01410	Q0DVX2,Q6ZND7	DEAD-box ATP-dependent RNA helicase 50 ,cDNA FLJ16192 fis, clone BRTHA2017364, weakly similar to ATP-DEPENDENT RNA HELICASE T26G10.1 IN CHROMOSOME III		1	0	0	0	1	0
isogroup01411	C8TFD5	Putative threonyl-tRNA synthetase		0	0	0	0	1	0
isogroup01412	B6SKZ4	Nucleotide binding protein		0	1	0	0	0	0
isogroup01413	Q84NP6	Leaf senescence related protein-like		0	0	0	0	0	0
isogroup01414	Q6YRM5	Zinc finger (C3HC4-type RING finger) protein family-like		1	0	0	0	0	0
isogroup01415	B9RS95	Ring finger protein, putative		0	0	0	0	0	0
isogroup01416	B9SDI5	Protein binding protein, putative		0	0	0	0	0	0
isogroup01417	B6TBN6	Pyruvate kinase	GO:0005996 (monosaccharide metabolic process); GO:0016310 (phosphorylation); GO:0019318 (hexose metabolic process);	0	0	0	0	0	0
isogroup01418	B6U0P6	XBAT32		0	1	0	0	0	0
isogroup01419	B6U875	tRNA methyltransferase	GO:0006396 (RNA processing); GO:0009451 (RNA modification); GO:0016070 (RNA metabolic process); GO:0034660 (ncRNA metabolic process);	0	0	0	0	0	0
isogroup01420	Q9ZP27	Beta-D-glucosidase beta subunit		0	0	0	0	0	0
isogroup01421	B9G6G0,Q337H6	DNA-directed RNA polymerase ,DNA-directed RNA polymerase		1	0	0	0	0	0
isogroup01422	B4F927	Acetylglucosaminyltransferase		0	0	0	0	0	0
isogroup01423	B7EMK6	cDNA clone:J033059P06, full insert sequence		0	0	0	1	0	0
isogroup01424	B6T7E3,Q94DS1	Long-chain-fatty-acid-CoA ligase-like protein ,P0460E08.27 protein		0	1	1	0	1	0
isogroup01425	B6TCC9	Dolichyl-diphosphooligosaccharide--protein glycosyltransferase 67 kDasubunit	GO:0006464 (protein modification process); GO:0043413 (macromolecule glycosylation);	1	1	0	0	0	0
isogroup01426	B6TNN1	Aspartic proteinase nepenthesin-2	GO:0006508 (proteolysis);	1	0	0	0	0	0
isogroup01427	B6SL44	Heat shock factor protein HSF30	GO:0006351 (transcription, DNA-dependent); GO:0019219 (regulation of nucleobase, nucleoside, nucleotide and nucleic acid metabolic process); GO:0032774 (RNA biosynthetic process); GO:0034961 (cellular macromolecule biosynthetic process); GO:0045449 (regulation of transcription, DNA-dependent);	0	1	0	0	0	0
isogroup01428	B6TUB8	Phospho-2-dehydro-3-deoxyheptonate aldolase 1	GO:0006520 (cellular amino acid metabolic process); GO:0008652 (cellular amino acid biosynthetic process); GO:0009309 (amine biosynthetic process); GO:0043648 (dicarboxylic acid metabolic process);	1	0	0	0	0	0
isogroup01429	Q2QNL8	PAPA-1-like conserved region family protein, expressed		0	0	0	0	0	0
isogroup01430	B6TDX3,B6UFW3,Q40625	Transcription factor HBP-1a ,Transcription factor HBP-1a ,DNA-binding factor of bZIP class	GO:0006351 (transcription, DNA-dependent); GO:0019219 (regulation of nucleobase, nucleoside, nucleotide and nucleic acid metabolic process); GO:0032774 (RNA biosynthetic process); GO:0034961 (cellular macromolecule biosynthetic process); GO:0045449 (regulation of transcription, DNA-dependent);	1	0	0	0	0	0
isogroup01431	B6SZL1	Tropinone reductase 2		1	1	0	0	0	0
isogroup01432	Q5EUD9	Protein disulfide isomerase	GO:0045454 (cell redox homeostasis);	1	0	0	0	0	0
isogroup01433	B6TB76,B6TD27	Plastidic phosphate translocator-like protein1 ,Plastidic phosphate translocator-like protein1		1	1	0	0	0	0
isogroup01434	C5X302	Phosphoribosylaminoimidazole-succinocarboxamide synthase	GO:0006753 (nucleoside phosphate metabolic process);	1	0	0	0	0	0
isogroup01435	B6TRT5	Maspardin		1	1	0	0	0	0
isogroup01436	B4FQJ3,Q852L8	N-acetyltransferase ,Acetyltransferase, GNAT family protein, expressed		0	1	1	0	0	0
isogroup01437	B4F8L1,B6TWS1	COP9 signalosome complex subunit 7 ,COP9 signalosome complex subunit 7	GO:0030030 (cell projection organization);	0	0	0	0	0	0
isogroup01438	B6T0R9	Calcium binding EF-hand protein		0	0	1	0	0	0
isogroup01439	B9RC71	Transcription initiation factor IIE subunit beta, putative	GO:0006352 (transcription initiation, DNA-dependent); GO:0006413 (translational initiation);	0	0	0	1	0	0
isogroup01440	Q8SB32	Putative zinc finger protein		1	0	0	0	0	0
isogroup01441	Q2RB97	Harpin-induced protein 1 containing protein, expressed		1	1	0	1	0	0
isogroup01442				1	0	0	0	0	0
isogroup01443	Q7XXR9	Katanin		0	0	0	0	0	0
isogroup01444	B6TGB9	Heterogeneous nuclear ribonucleoprotein A3		0	1	1	0	0	0
isogroup01445	B6UFK1,Q337B1	Mating-type switching protein swi10 ,DNA excision repair protein ERCC-1, putative, expressed	GO:0006259 (DNA metabolic process); GO:0006281 (DNA repair);	1	0	0	0	0	0
isogroup01446	B4F9S5,C5WTT3	Adenylyl-sulfate kinase ,Adenylyl-sulfate kinase	GO:0000103 (sulfate assimilation); GO:0016310 (phosphorylation);	1	0	0	0	1	0
isogroup01448	C5Y6F3	Proteasome subunit alpha type	GO:0006508 (proteolysis); GO:0043632 (modification-dependent macromolecule catabolic process); GO:0044257 (cellular protein catabolic process);	0	0	0	0	0	0
isogroup01449				0	1	0	0	0	0
isogroup01450	B4F8K1	60S ribosomal protein L7-2	GO:0006412 (translation); GO:0034961 (cellular macromolecule biosynthetic process);	0	1	1	1	1	0
isogroup01451	B6TM40,Q75G91	40S ribosomal protein S3 ,40S ribosomal protein S3, putative, expressed	GO:0006412 (translation); GO:0034961 (cellular macromolecule biosynthetic process);	0	0	0	0	0	0
isogroup01452	B6SQM6	Pathogenesis-related protein 10		1	0	0	0	0	0
isogroup01453	B6T2K5	60S ribosomal protein L35	GO:0006412 (translation); GO:0034961 (cellular macromolecule biosynthetic process);	0	1	0	0	0	0
isogroup01454	B6UGJ4	Seed maturation protein		1	0	0	0	0	0
isogroup01455	Q94ED6	Ubiquitin carboxyl-terminal hydrolase		1	1	0	0	0	0
isogroup01456	Q8S856	Putative calcium-transporting ATPase		1	0	0	0	0	0
isogroup01457	B9T4L3	ATP binding protein, putative		1	0	0	0	0	0
isogroup01458	Q7G793	Putative transposase		1	1	0	0	0	0
isogroup01459	B7F3Y9	cDNA clone:J013108P20, full insert sequence		0	0	0	1	0	0
isogroup01460	Q6YVG8,Q6YVG9	Putative thromboxane-A synthase ,Calcium-binding EF hand family protein-like		1	1	0	0	0	0
isogroup01461	Q01L46,Q7F8W1	H0502B11.5 protein ,OJ000315 02.12 protein		1	1	0	0	0	0
isogroup01462	Q5Z5Z4	Putative Pib		1	1	0	0	0	0
isogroup01463	B6SVY7,D2XP29	ATATH13 ,ABC1 protein		1	1	1	0	0	0
isogroup01464	Q94LR9	3-ketoacyl-CoA thiolase 2, peroxisomal, putative, expressed		1	0	0	0	0	0
isogroup01465	Q32SG2	Protein phosphatase 2A regulatory subunit A		0	0	0	0	0	0
isogroup01466	Q8SA91	Putative gag-pol polyprotein	GO:0006259 (DNA metabolic process); GO:0006260 (DNA replication); GO:0006325 (chromatin organization); GO:0006508 (proteolysis); GO:0015074 (DNA integration); GO:0034961 (cellular macromolecule biosynthetic process);	0	1	0	0	0	0
isogroup01467	Q6I576	Squamosa promoter-binding-like protein 9		1	1	0	0	0	0
isogroup01468	B7F483	cDNA clone:J013094C18, full insert sequence		1	1	0	0	1	0
isogroup01469	B4FBA4	9,10-9,10 carotenoid cleavage dioxygenase 1		1	1	0	0	1	0
isogroup01470	B6RF08,Q5JKA2	Brassinosteroid insensitive1-associated receptor kinase 1 ,KI domain interacting kinase 1-like protein	GO:0006464 (protein modification process); GO:0016310 (phosphorylation);	1	1	0	0	0	0
isogroup01471	O64780,Q2QUZ1,Q5VMJ7	T1F9.11 ,Protein kinase domain containing protein ,Cytokinin-regulated kinase-like		1	0	0	0	0	0
isogroup01472				1	0	0	0	0	0
isogroup01473	Q2QVB4	Aspartyl aminopeptidase, putative, expressed		0	0	0	0	0	0
isogroup01474	Q10DL9	Dehydrogenase, putative, expressed		1	1	0	0	1	0
isogroup01475	Q00YQ5	Chromosome 11 contig 1, DNA sequence		1	0	0	0	0	0
isogroup01476	Q0E474	Cyclin-T1-1		1	0	0	0	0	0
isogroup01477	Q7XAN6	Putative sex determination protein tasselseed 2		1	0	0	0	0	0
isogroup01478	B6TF69	Ketol-acid reductoisomerase	GO:0006520 (cellular amino acid metabolic process); GO:0008652 (cellular amino acid biosynthetic process); GO:0009081 (branched chain family amino acid metabolic process); GO:0009309 (amine biosynthetic process);	1	0	0	0	0	0
isogroup01479	Q8LKT6	Putative glucosyl transferase		0	0	0	0	0	0
isogroup01480	B9RB11,C3W8P5	Triose phosphate/phosphate translocator, non-green plastid, chloroplast, putative ,Disproportionating enzyme (Fragment)		0	1	0	0	0	0
isogroup01481	B6SUI9,Q53M48	Thiamin pyrophosphokinase 1 ,HAT family dimerisation domain containing protein	GO:0009108 (coenzyme biosynthetic process); GO:0016310 (phosphorylation); GO:0042723 (thiamine-containing compound metabolic process);	0	0	0	0	0	0
isogroup01482	B6TD02	RNA-binding protein containing a PIN domain		1	1	0	0	0	0
isogroup01483	Q9FXT4	Alpha-galactosidase		1	0	0	1	0	1
isogroup01484	B6UEY2	Vacuolar processing enzyme, beta-isozyme	GO:0006508 (proteolysis);	0	1	0	0	1	0
isogroup01485	Q94EV6	Cytochrome P450		1	0	0	0	0	0
isogroup01486	B8K1X3	Putative receptor kinase	GO:0016310 (phosphorylation);	0	1	0	0	0	0
isogroup01487				0	0	0	0	0	0
isogroup01488	Q9LG65	EST D48432(S14625) corresponds to a region of the predicted gene		1	1	0	0	1	0
isogroup01489	B6T0F4	Tonoplast dicarboxylate transporter	GO:0015672 (monovalent inorganic cation transport); GO:0030001 (metal ion transport);	1	1	0	1	0	1
isogroup01491	B6TFC2	Selenium-binding protein		1	0	0	0	0	0
isogroup01492	B6T9W0	6b-interacting protein 1		0	0	0	0	0	0
isogroup01493	B6UDV1	Catalytic/ hydrolase		1	1	0	0	0	0
isogroup01494	Q9AV77	60S ribosomal protein L17		0	0	1	0	0	0
isogroup01495	B6TRP3	Nodulin-like protein		1	1	1	0	0	0
isogroup01496	Q01LS4	OSIGBa0113C11.1 protein		1	0	0	0	0	0
isogroup01497				1	1	0	0	1	0
isogroup01499	Q2QT96,Q2R238	MAR-binding protein, putative, expressed ,Nucleolar protein NOP5, putative		0	1	0	0	0	0
isogroup01500				1	0	0	0	0	0
isogroup01501	D2KZ17,D3XDI3	Putative chitinase ,Class I chitinase (Fragment)	GO:0000272 (polysaccharide catabolic process); GO:0006040 (amino sugar metabolic process); GO:0006041 (glucosamine metabolic process); GO:0010382 (cellular cell wall macromolecule metabolic process); GO:0044264 (cellular polysaccharide metabolic process);	1	1	1	0	0	0
isogroup01502	B6T8M4,B6TV04	Protein yippee-like ,Protein yippee-like		0	1	1	0	0	0
isogroup01503	B6ST87	Protein mago nashi		0	0	0	0	0	0
isogroup01504	B4FBW1,B6TDQ5	NADH-ubiquinone oxidoreductase 20 kDa subunit ,NADH-ubiquinone oxidoreductase 20 kDa subunit		1	0	0	0	1	0
isogroup01505				1	1	0	0	0	0
isogroup01506	B6SS56	Isomerase		1	0	0	0	1	0
isogroup01507	B6T2C0	COX VIIa-like protein		0	0	0	0	0	0
isogroup01508	O21360,Q01307,Q7GI75,Q9MFC7	NADH dehydrogenase subunit 2 ,Petunia mitochondrial nad1 NADH dehydrogenase subunit 1, exon d ,ORF256 ,Orf300 protein	GO:0022904 (respiratory electron transport chain); GO:0042773 (ATP synthesis coupled electron transport);	0	0	0	0	0	0
isogroup01509	Q6H4V9	Putative RNA-binding protein 10		0	0	0	0	0	0
isogroup01510	D7M4W3,Q8L838	Pentatricopeptide repeat-containing protein ,Conserved oligomeric Golgi complex subunit 4		1	0	1	0	0	0
isogroup01511	B9R8L9	Ribosome biogenesis protein tsr1, putative		0	1	1	0	1	0
isogroup01512	Q69IN3	ARIADNE-like protein		1	0	0	1	0	0
isogroup01513	B6SVE4,Q7X992	MAPKKK5 ,Putative MAP3K protein kinase(Mitogen-activated protein kinase)	GO:0006464 (protein modification process); GO:0016310 (phosphorylation);	0	0	0	0	0	0
isogroup01514	Q10PJ6,Q9M7P4	Helix-loop-helix DNA-binding domain containing protein, expressed ,ADP-ribosylation factor	GO:0007242 (intracellular signal transduction); GO:0007264 (small GTPase mediated signal transduction);	0	0	0	0	0	0
isogroup01515	B6TEE7	VIP2 protein		0	0	0	0	0	0
isogroup01516	Q2R316	Transposon protein, putative, CACTA, En/Spm sub-class		1	0	0	0	0	0
isogroup01517	A6MZW8,B9S516,Q9LRX3	DNA binding protein (Fragment) ,DNA binding protein, putative ,Genomic DNA, chromosome 3, TAC clone:K7P8		0	0	0	0	0	0
isogroup01518	B6TZ59,Q7Y157	Cationic amino acid transporter ,Glycosyl hydrolases family 17 protein, expressed	GO:0006865 (amino acid transport);	1	0	0	1	1	0
isogroup01519	B6TU64	ATP-dependent RNA helicase		0	0	0	0	0	0
isogroup01520	Q53PH2	Transcription factor PCF3		1	0	0	0	0	0
isogroup01521	B9SRF4,Q7EZQ0	Ran GTPase binding protein, putative ,OJ1005 B10.1 protein		1	0	0	0	0	0
isogroup01522	Q6Z806	Putative DegP2 protease		0	0	0	0	0	0
isogroup01524	B6TAK5	Receptor-type tyrosine-protein phosphatase S	GO:0006464 (protein modification process); GO:0016311 (dephosphorylation);	0	1	0	0	0	0
isogroup01525	C0P758	Malic enzyme	GO:0043648 (dicarboxylic acid metabolic process);	1	0	0	0	0	0
isogroup01526	B6THB4,Q10L40	Protein Mo25 ,HEAT repeat family protein, expressed		0	0	0	0	0	0
isogroup01527	B6TIH0	Casein kinase II subunit beta-4	GO:0016310 (phosphorylation);	0	0	0	1	0	0
isogroup01528	B6TKR2	Nuf2 family protein		1	0	0	0	0	0
isogroup01529				1	1	0	0	0	0
isogroup01530	Q7F453	P0696G06.1 protein		1	1	1	0	1	0
isogroup01531				0	1	0	0	0	0
isogroup01532	B6TG01	Reticulon		1	1	1	1	1	1
isogroup01533	Q8L5V3,Q9ST63	Putative NADH dehydrogenase (Ubiquinone oxidoreductase) ,Putative internal rotenone-insensitive NADH dehydrogenase		1	0	0	0	0	0
isogroup01534	Q941Y7	RING finger-like protein		0	1	0	0	1	0
isogroup01535	B4FFK7,B6U886	GTPase activating protein ,GTPase activating protein		0	1	1	0	1	0
isogroup01536	Q5ZC51	Cis,cis-muconate cycloisomerase-like		1	0	0	0	0	0
isogroup01537	B6SHE5	Pescadillo	GO:0006396 (RNA processing); GO:0016070 (RNA metabolic process); GO:0034660 (ncRNA metabolic process);	1	1	0	0	0	0
isogroup01538	B6TDT3	Alpha-L-fucosidase 2		0	1	0	0	0	0
isogroup01539	B6TNF1,C5ML26	Calnexin ,Calnexin	GO:0006457 (protein folding);	0	1	0	1	0	0
isogroup01540	B6UGE4	Peroxisomal membrane protein 2		1	0	0	0	0	0
isogroup01541				0	0	0	0	0	0
isogroup01542				0	0	0	0	0	0
isogroup01543	B4FRH9	Fiber protein Fb2		0	0	0	0	0	0
isogroup01544	B6SZ37	Chlorophyll a-b binding protein 4		1	0	0	0	0	0
isogroup01545	A2TJU6	Aluminum-induced protein-like protein		1	0	0	0	0	0
isogroup01546	B9STF2,Q6Z021,Q9ZUY3	Single-stranded DNA-binding protein, mitochondrial, putative ,Putative RGH1A ,Arogenate dehydratase 3, chloroplastic	GO:0006259 (DNA metabolic process); GO:0006260 (DNA replication); GO:0034961 (cellular macromolecule biosynthetic process);	1	0	0	0	0	0
isogroup01547	B6SXD6,B6TLJ7	50S ribosomal protein L28 ,Acyl-CoA thioesterase/ catalytic/ hydrolase, acting on ester bonds	GO:0006412 (translation); GO:0034961 (cellular macromolecule biosynthetic process);	1	1	0	0	0	0
isogroup01548	B6T3D1,B7FAA7	Homeobox protein knotted-1-like 3 ,cDNA, clone: J100060L07, full insert sequence	GO:0006351 (transcription, DNA-dependent); GO:0019219 (regulation of nucleobase, nucleoside, nucleotide and nucleic acid metabolic process); GO:0032774 (RNA biosynthetic process); GO:0034961 (cellular macromolecule biosynthetic process); GO:0045449 (regulation of transcription, DNA-dependent);	0	0	0	0	0	0
isogroup01549	B7E924,Q67YQ9	cDNA clone:001-121-G01, full insert sequence ,MRNA, complete cds, clone: RAFL24-13-K22		1	0	0	0	0	0
isogroup01550	B6TC68	Peroxisomal biogenesis factor 19		0	1	0	0	0	0
isogroup01551	B6T849	Cycloartenol-C-24-methyltransferase 1	GO:0006694 (steroid biosynthetic process); GO:0008202 (steroid metabolic process);	1	1	1	0	0	0
isogroup01552				1	1	0	0	1	0
isogroup01553	B9R872,Q84M85	Carboxy-lyase, putative ,Probable cytokinin riboside 5'-monophosphate phosphoribohydrolase LOGL5		0	1	0	0	0	0
isogroup01554	B6TS25	Zinc-finger protein 1		1	0	0	0	0	0
isogroup01555	D7KCF2,Q6L4B3,Q9LR76	Kinase interacting family protein ,Polyprotein, putative ,F21B7.9	GO:0006259 (DNA metabolic process); GO:0006260 (DNA replication); GO:0016310 (phosphorylation); GO:0034961 (cellular macromolecule biosynthetic process);	0	0	0	1	1	0
isogroup01556	B4FUY2,B6SST8	DNA binding protein ,DNA binding protein		0	0	0	0	0	0
isogroup01557				1	1	1	0	0	0
isogroup01558				1	0	0	0	0	0
isogroup01559	B6SIG8,Q9SM26	60S acidic ribosomal protein P2A ,60S acidic ribosomal protein P2A	GO:0034961 (cellular macromolecule biosynthetic process);	0	0	1	0	0	0
isogroup01560				1	0	0	0	0	0
isogroup01561				0	1	0	0	0	0
isogroup01562	Q5YJQ6	F12E4.230-like protein (Fragment)		1	0	0	0	0	0
isogroup01563				0	0	0	0	0	0
isogroup01564	B9I2N3	Aminophospholipid ATPase (Fragment)	GO:0006753 (nucleoside phosphate metabolic process);	0	1	0	0	0	0
isogroup01565	B8QQD4,C5WUR6	Protein pyrophosphatase ,Non-specific lipid-transfer protein		1	0	0	0	1	0
isogroup01566	B6SJ98,B6SZ98	S-ribonuclease binding protein SBP1 ,S-ribonuclease binding protein SBP1		0	1	0	0	0	0
isogroup01567	B6SXY0,D7MWD6	Heat shock 70 kDa protein 1 ,HSP70T-2		1	1	1	0	1	0
isogroup01568	Q2Q4X7	Dicer-like protein		0	0	0	0	0	0
isogroup01569	D7LZ27,Q9FI89	Transducin family protein ,Similarity to regulatory protein Nedd1		0	0	0	0	0	0
isogroup01570	B6TY40	Bromodomain containing protein		0	1	0	0	0	0
isogroup01571	B6TWZ4	SNAP25 homologous protein SNAP30		1	1	0	0	0	0
isogroup01572	B7F1B2	cDNA clone:002-143-C11, full insert sequence		1	1	1	0	0	0
isogroup01573	B6TRX2,B9RYS8	F-box domain containing protein ,Protein MYG1, putative		0	1	0	0	0	0
isogroup01574	D6MKH3,Q0VJB4	Transcription factor ,Putative zinc-binding protein		1	1	0	0	1	0
isogroup01575	Q7XH55,Q7XH57	Leucine Rich Repeat family protein ,Leucine Rich Repeat family protein		0	1	0	0	0	0
isogroup01576	B6SUM2,B6T224	Annexin-like protein RJ4 ,Mitochondria fission 1 protein		1	0	0	0	0	0
isogroup01577	Q43057,Q43305,Q6EUS6	Aspartate aminotransferase ,Aspartate aminotransferase ,Aspartate aminotransferase	GO:0006520 (cellular amino acid metabolic process);	1	0	0	0	0	0
isogroup01578	Q7Y1F8	Putative reverse transcriptase		1	1	0	0	1	0
isogroup01579	B6STM0	Pre-mRNA-splicing factor PRP17		0	1	0	0	0	0
isogroup01580	B6TVP3,Q6K3E9	Phloem-specific lectin ,F-box family protein-like		1	0	0	0	0	0
isogroup01581	B9RQ93	RNA polymerase II mediator complex subunit, putative	GO:0019219 (regulation of nucleobase, nucleoside, nucleotide and nucleic acid metabolic process); GO:0045449 (regulation of transcription, DNA-dependent);	0	0	0	0	0	0
isogroup01582	B6UF40	Aminotransferase y4uB		0	0	0	0	0	0
isogroup01583	B6T3N5	Protein-tyrosine phosphatase mitochondrial 1	GO:0006464 (protein modification process); GO:0016311 (dephosphorylation);	0	1	0	0	0	0
isogroup01584	Q2R1T1	Sugar transporter family protein, expressed		1	1	0	0	1	0
isogroup01585	B6TCM9	Spermidine synthase 1	GO:0006576 (cellular biogenic amine metabolic process);	0	0	0	0	0	0
isogroup01586	Q2QNX7,Q6YYW9	Transposon protein, putative, Pong sub-class, expressed ,Ribosomal protein-like		1	1	0	0	1	0
isogroup01587	D7L8H9	Tetratricopeptide repeat-containing protein		1	0	0	0	0	0
isogroup01588	A9LY26	F-box GID2-like protein		0	0	0	0	0	0
isogroup01589	B6U4A7	RING-H2 finger protein		1	1	0	1	0	0
isogroup01590	B4FU90	60S ribosomal protein L18a	GO:0006412 (translation); GO:0034961 (cellular macromolecule biosynthetic process);	0	1	1	0	1	0
isogroup01591				1	0	0	0	0	0
isogroup01592				0	1	0	0	0	0
isogroup01593	B6SIP2	Hydrogen-transporting ATP synthase, rotational mechanism	GO:0006753 (nucleoside phosphate metabolic process); GO:0015985 (energy coupled proton transport, down electrochemical gradient);	0	1	0	0	0	0
isogroup01594				0	1	0	0	0	0
isogroup01596	B6T559	RING finger protein 126		1	0	0	1	0	0
isogroup01597	D7KZS2	ATELC	GO:0006464 (protein modification process);	0	1	0	0	0	0
isogroup01598				0	0	0	0	0	0
isogroup01599	B4FLC5,Q5N9Q7	Peptidyl-tRNA hydrolase ,Peptidyl-tRNA hydrolase, mitochondrial	GO:0006412 (translation); GO:0034961 (cellular macromolecule biosynthetic process);	0	1	0	0	0	0
isogroup01600	Q01LK9,Q2L3S0,Q2R1E0	H0607F01.7 protein ,Putative vesicle associated membrane protein ,Jacalin-like lectin domain containing protein	GO:0006464 (protein modification process); GO:0016310 (phosphorylation);	0	0	0	0	0	0
isogroup01601	Q9FFZ5	Gb|AAF00669.1		1	0	0	0	0	0
isogroup01602	Q69MC2	Putative ubiquitin-specific protease		1	1	0	0	0	0
isogroup01603	B6T983,D2D336,D7KVC4	RHM1 ,Rhamnose synthase ,RHM1/ROL1	GO:0000271 (polysaccharide biosynthetic process); GO:0033692 (cellular polysaccharide biosynthetic process); GO:0044264 (cellular polysaccharide metabolic process);	0	0	0	0	0	0
isogroup01604	B9RVW9	Protein binding protein, putative		0	0	0	0	0	0
isogroup01605	C5WU56	Lysyl-tRNA synthetase	GO:0006412 (translation); GO:0016070 (RNA metabolic process); GO:0034660 (ncRNA metabolic process); GO:0034961 (cellular macromolecule biosynthetic process); GO:0043038 (amino acid activation);	0	1	1	0	0	0
isogroup01606				0	1	0	0	0	0
isogroup01607	B4FR08	Cysteine synthase	GO:0000096 (sulfur amino acid metabolic process); GO:0000097 (sulfur amino acid biosynthetic process); GO:0006520 (cellular amino acid metabolic process); GO:0008652 (cellular amino acid biosynthetic process); GO:0009069 (serine family amino acid metabolic process); GO:0009309 (amine biosynthetic process);	1	1	0	0	1	0
isogroup01608	B6SSA5,Q01ME2	DNA binding like ,H0215E01.1 protein		0	1	0	0	0	0
isogroup01609	B6TRW7	Sigma factor sigB regulation protein rsbQ		1	0	0	0	0	0
isogroup01610	B6SZG1	CONSTANS-like protein CO6		1	1	0	0	0	0
isogroup01611	B6SUE3	TCP family transcription factor containing protein		0	1	0	0	0	0
isogroup01612	Q6AVI8	Calcium-dependent protein kinase, isoform 2, putative, expressed		1	1	0	0	0	0
isogroup01613	B6SUG7	Mannitol dehydrogenase		0	0	1	0	1	0
isogroup01614	B5RHT0,B6TE71,Q9LFH3	Putative lysine decarboxylase ,Lysine decarboxylase-like protein ,Cytokinin riboside 5'-monophosphate phosphoribohydrolase LOG4		1	1	0	0	1	0
isogroup01615	B6SHR5	Ethylene-responsive factor-like protein 1	GO:0006351 (transcription, DNA-dependent); GO:0019219 (regulation of nucleobase, nucleoside, nucleotide and nucleic acid metabolic process); GO:0032774 (RNA biosynthetic process); GO:0034961 (cellular macromolecule biosynthetic process); GO:0045449 (regulation of transcription, DNA-dependent);	0	0	0	0	0	0
isogroup01616				0	1	0	1	0	0
isogroup01617	B4G0G9,Q852C9	Nitrate-induced NOI protein ,Nitrate-induced NOI protein, expressed		1	0	0	0	0	0
isogroup01618	B6TSE6	SAM domain family protein		0	0	0	0	0	0
isogroup01619	B7F7K7	Beta-glucosidase 31		0	1	0	0	0	0
isogroup01620	Q94JH8	Cold induced protein-like		1	0	0	1	0	0
isogroup01621	B4FVZ7	AIG2-like protein		1	0	0	0	0	0
isogroup01622	A1E9R4,C5XLA4	DNA-directed RNA polymerase subunit beta ,DNA-directed RNA polymerase	GO:0006351 (transcription, DNA-dependent); GO:0032774 (RNA biosynthetic process); GO:0034961 (cellular macromolecule biosynthetic process);	0	1	0	0	0	0
isogroup01623	Q6K708,Q944U1	Putative ethylene receptor-like protein 2 ,Ethylene receptor-like protein 2		0	1	0	0	0	0
isogroup01624				0	1	0	0	0	0
isogroup01625	O04981,Q10KP4,Q9FR94	Cystathionine gamma-synthase ,Cys/Met metabolism PLP-dependent enzyme family protein, expressed ,Cystathionine gamma-synthase (Fragment)	GO:0006520 (cellular amino acid metabolic process);	1	1	1	0	0	0
isogroup01626	Q10P20,Q10P21,Q8SAU4	39 kDa EF-Hand containing protein, putative, expressed ,39 kDa EF-Hand containing protein, putative, expressed ,Putative calcium-binding protein		1	1	0	1	1	0
isogroup01627	B6TD71	THO complex subunit 4		0	0	0	0	0	0
isogroup01628	Q9ZSD7	Actin		0	1	1	0	0	0
isogroup01629	B6T5A8,B6UAN6	Glucan endo-1,3-beta-glucosidase 3 ,Glucan endo-1,3-beta-glucosidase 3		1	0	0	0	0	0
isogroup01630				1	0	0	0	0	0
isogroup01631	B6TIJ9,B7EU31	Cyclin-dependent kinase inhibitor 2 ,cDNA clone:J033118G18, full insert sequence	GO:0016310 (phosphorylation);	0	1	1	0	0	0
isogroup01632				0	1	0	0	0	0
isogroup01633	B4FHB3,Q6Z7V3	Polyadenylate-binding protein 2 ,Putative poly(A) binding protein		1	0	0	1	1	0
isogroup01634	B9S1U1	ATP-dependent clp protease ATP-binding subunit clpx, putative	GO:0006457 (protein folding);	0	0	0	0	0	0
isogroup01635				0	0	0	0	0	0
isogroup01636	Q9FG89	Genomic DNA, chromosome 5, P1 clone:MQD19		1	1	1	0	0	0
isogroup01637				0	0	0	0	0	0
isogroup01638	Q5VMX7	Putative multidrug-resistance associated protein		0	1	0	0	0	0
isogroup01639	Q8GU69	MDR-like ABC transporter		0	1	0	0	0	0
isogroup01640	Q6Z4U3,Q6ZBT0	Putative CC-NBS-LRR resistance protein MLA13 ,Putative RGH1A		0	1	0	0	0	0
isogroup01641	B5TM95,D5I3D0,D5I3D8,Q9MF86	NADH dehydrogenase subunit 7 ,NADH dehydrogenase subunit 7 ,NADH dehydrogenase subunit 7 ,NADH dehydrogenase subunit 7		0	0	0	0	0	0
isogroup01642	Q9FF91	Genomic DNA, chromosome 5, P1 clone:MRO11		0	0	0	0	0	0
isogroup01643	Q6K5G3	Ankyrin repeat-like protein		0	1	0	0	0	0
isogroup01644	Q8W2Z2,Q9XE93	Putative exohydrolase ,Exhydrolase II		1	1	0	0	0	0
isogroup01645	B6T4S9,B6TXI3	Gamma response I protein ,Gamma response I protein	GO:0006396 (RNA processing); GO:0016070 (RNA metabolic process);	0	1	0	0	0	0
isogroup01646	B9T183,D4ZZS7,Q015X9	Threonyl-tRNA synthetase, putative ,Threonyl-tRNA synthetase ,Putative threonyl-tRNA synthetase (ISS) (Fragment)	GO:0006412 (translation); GO:0016070 (RNA metabolic process); GO:0034660 (ncRNA metabolic process); GO:0034961 (cellular macromolecule biosynthetic process); GO:0043038 (amino acid activation);	1	1	0	0	0	0
isogroup01647	Q9LU29,Q9M9N3	Gb|AAF26110.1 ,T17B22.17 protein		0	0	0	0	0	0
isogroup01648	Q6K832	Lipase class 3 protein-like		0	1	0	0	0	0
isogroup01649	A5X300,Q41768	Acetolactate synthase ,Acetolactate synthase 1, chloroplastic	GO:0006520 (cellular amino acid metabolic process); GO:0008652 (cellular amino acid biosynthetic process); GO:0009081 (branched chain family amino acid metabolic process); GO:0009309 (amine biosynthetic process);	0	0	0	1	0	0
isogroup01650	Q2QWY6	Eukaryotic aspartyl protease family protein, expressed		0	1	0	0	0	0
isogroup01651	B6TXZ8,Q84UX4	Alanine aminotransferase 2 ,Alanine aminotransferase	GO:0018871 (1-aminocyclopropane-1-carboxylate metabolic process); GO:0032787 (monocarboxylic acid metabolic process); GO:0042398 (cellular modified amino acid biosynthetic process);	0	1	0	0	0	0
isogroup01652	Q8S0N2,Q9FZ98	BHLH transcription factor-like ,F3H9.10 protein		0	0	0	0	0	0
isogroup01653	B6SWT0,D7KZA1,Q681S0	Peptide transporter PTR2-B ,Proton-dependent oligopeptide transport family protein ,Putative peptide transporter PTR2-B		1	0	1	0	0	0
isogroup01654	Q5FBD0,Q84UE5	Isoamylase ,Isoamylase-type starch debranching enzyme ISO3		0	0	0	0	1	0
isogroup01655	B4FE90,Q00RH0	Ribosomal protein S8 ,H0303G06.2 protein	GO:0006412 (translation); GO:0034961 (cellular macromolecule biosynthetic process);	0	0	0	0	0	0
isogroup01656	B9RFP0,Q9FRE4	Pyroglutamyl-peptidase I, putative ,Putative pyrrolidone carboxyl peptidase	GO:0006508 (proteolysis);	0	1	0	0	0	0
isogroup01657	B4FPE1	IAA23-auxin-responsive Aux/IAA family member	GO:0006351 (transcription, DNA-dependent); GO:0009734 (auxin mediated signaling pathway); GO:0009755 (hormone-mediated signaling pathway); GO:0019219 (regulation of nucleobase, nucleoside, nucleotide and nucleic acid metabolic process); GO:0032774 (RNA biosynthetic process); GO:0034961 (cellular macromolecule biosynthetic process); GO:0045449 (regulation of transcription, DNA-dependent);	0	1	0	0	0	0
isogroup01658	B6TLH4	N-acetylglucosaminyltransferase I	GO:0006464 (protein modification process); GO:0043413 (macromolecule glycosylation);	0	0	0	0	0	0
isogroup01659	B0FLE0,B9SVW1	Yrg1 ,Ubiquitin-protein ligase, putative		1	1	0	0	0	0
isogroup01660	B9S3N2	RNA binding protein, putative		0	0	0	0	0	0
isogroup01661	B4G008,B9SM11,B9SQJ1,Q9FV63	Non-imprinted in Prader-Willi/Angelman syndrome region protein 1 ,Non-imprinted in Prader-Willi/Angelman syndrome region protein, putative ,Non-imprinted in Prader-Willi/Angelman syndrome region protein, putative ,NTS2 protein		1	1	0	0	0	0
isogroup01662	B6TZR7	Polygalacturonase		0	0	0	0	0	0
isogroup01663	B6TBE8	Zinc ion binding protein		1	0	0	0	0	0
isogroup01664	B6SVF3	Protein kinase domain containing protein	GO:0006464 (protein modification process); GO:0016310 (phosphorylation);	0	1	1	0	0	0
isogroup01665	B6TYN3,Q9LWV5	Protein binding protein ,BAG domain containing protein-like	GO:0006915 (apoptosis);	0	0	0	0	0	0
isogroup01666	B6TKB3	Triose phosphate/phosphate translocator, non-green plastid,chloroplast		1	0	1	0	0	0
isogroup01668	B6T6Y3	Cysteine-type peptidase		0	1	0	0	0	0
isogroup01669				1	0	0	0	0	0
isogroup01670	P49106,Q01526	14-3-3-like protein GF14-6 ,14-3-3-like protein GF14-12		1	0	0	0	0	0
isogroup01671	B6TYP6	PHD finger protein		1	1	0	0	0	0
isogroup01672	B6TYV2,B9RTI4	Inner envelope membrane protein ,Chloroplast inner envelope protein, putative		1	0	0	0	0	0
isogroup01673	B6TF49	Nucleic acid binding protein		1	0	0	0	0	0
isogroup01674	B6UDN7	Plant-specific domain TIGR01615 family protein		1	0	0	1	0	0
isogroup01675	Q9LT18	Dbj|BAA18864.1		1	1	0	0	0	0
isogroup01676	A6MD12,B7ES48,Q652B0	Heat shock factor ,cDNA clone:J033060E19, full insert sequence ,Heat stress transcription factor B-2c		0	1	0	0	1	0
isogroup01677				1	1	0	0	0	0
isogroup01678				0	1	1	0	0	0
isogroup01679	B6TE58	Adenylate kinase	GO:0006753 (nucleoside phosphate metabolic process); GO:0016310 (phosphorylation);	0	0	0	0	0	0
isogroup01680				0	0	1	0	0	0
isogroup01681	B6SMU9	Nucleus protein		0	0	0	0	0	0
isogroup01682	Q8SA02	Putative root cap protein 1		1	1	0	1	0	0
isogroup01683				0	0	0	0	0	0
isogroup01684	B6TDI2	F-box domain containing protein		0	1	0	0	0	0
isogroup01686	Q9AV77	60S ribosomal protein L17		0	0	0	0	0	0
isogroup01687				0	1	0	0	0	0
isogroup01688	D7L8B3	PWWP domain-containing protein		0	0	0	0	0	0
isogroup01689	Q5JJV5	Putative ABC transporter		0	1	0	0	0	0
isogroup01690	Q75LH6	Squamosa promoter-binding-like protein 6		1	0	0	0	0	0
isogroup01691	Q5ZA32	WD-40 repeat protein-like		1	0	0	0	0	0
isogroup01692	Q7X971	Putative Splicing factor 3B subunit 3		0	0	0	0	0	0
isogroup01693	B6U266	Protein transporter		1	0	0	0	0	0
isogroup01694	Q2HU52	TRNA-binding arm; t-snare		1	0	0	0	0	0
isogroup01695	B9GKX2	NBS resistance protein	GO:0006915 (apoptosis);	0	0	0	0	0	0
isogroup01696				0	0	0	0	0	0
isogroup01697	Q6EQH5	Membrane protein-like		1	0	1	0	0	0
isogroup01698	Q9XGW5	Nitrate reductase		1	1	1	0	0	0
isogroup01699	A2WLR5	Homeobox-leucine zipper protein HOX29		1	0	0	0	0	0
isogroup01700	Q01JY6	OSIGBa0116M22.2 protein		1	0	0	0	0	0
isogroup01701	B9R930,Q8GYP6	Pentatricopeptide repeat-containing protein, putative ,Pentatricopeptide repeat-containing protein At1g18900		0	1	0	0	0	0
isogroup01702	Q5JM56	Cop1 protein-like		1	1	0	0	0	0
isogroup01703	C5X4S1	Elongation factor Ts	GO:0006412 (translation); GO:0034961 (cellular macromolecule biosynthetic process);	1	0	0	0	1	0
isogroup01704	Q01JU5	H0714H04.7 protein		0	0	0	0	0	0
isogroup01705	B9H8M7,B9T1A8,Q2QLI0,Q8GU56	Condensin complex components subunit ,Structural maintenance of chromosome 1 protein, putative ,RecF/RecN/SMC N terminal domain containing protein, expressed ,SMC1 protein		1	0	0	0	0	0
isogroup01706	Q8LJR0	Water-stress protein		0	1	1	0	0	0
isogroup01707	B9SBZ1	Two-component system sensor histidine kinase/response regulator, putative	GO:0000160 (two-component signal transduction system (phosphorelay)); GO:0016310 (phosphorylation); GO:0019219 (regulation of nucleobase, nucleoside, nucleotide and nucleic acid metabolic process); GO:0045449 (regulation of transcription, DNA-dependent);	0	1	0	0	0	0
isogroup01708	P49608,Q6YZX6	Aconitate hydratase, cytoplasmic ,Putative aconitate hydratase, cytoplasmic	GO:0006097 (glyoxylate cycle);	1	1	0	0	0	0
isogroup01709	Q9SY82	F14N23.28		0	0	0	0	0	0
isogroup01710	Q10S20,Q10S21	RNA recognition motif family protein, expressed ,RNA recognition motif family protein, expressed		0	0	0	0	0	0
isogroup01711	B6SP80	CER5	GO:0006753 (nucleoside phosphate metabolic process);	0	0	0	0	0	0
isogroup01712	B9RTQ4,Q94F64	Protein binding protein, putative ,CDPK adapter protein 1		0	1	0	0	0	0
isogroup01713	Q71LX7	Lecithine cholesterol acyltransferase-like protein		1	0	0	1	0	0
isogroup01714	B9T680,Q6AVK7	Transcription factor, putative ,GRAS family transcription factor containing protein, expressed	GO:0006351 (transcription, DNA-dependent); GO:0019219 (regulation of nucleobase, nucleoside, nucleotide and nucleic acid metabolic process); GO:0032774 (RNA biosynthetic process); GO:0034961 (cellular macromolecule biosynthetic process); GO:0045449 (regulation of transcription, DNA-dependent);	0	0	0	0	0	0
isogroup01715	Q6GV25	SET domain protein	GO:0006325 (chromatin organization); GO:0006464 (protein modification process); GO:0043414 (macromolecule methylation);	0	1	0	0	0	0
isogroup01716	B6TAH2,Q53RJ2	Pairing protein meu13-like ,Tat binding protein 1(TBP-1)-interacting protein (TBPIP), putative		1	1	0	0	0	0
isogroup01717	B7EKG8	cDNA clone:J013154D16, full insert sequence		0	1	0	0	0	0
isogroup01718	Q5ZEJ6	Putative gamma-glutamyl transpeptidase		1	1	0	0	0	0
isogroup01719	Q652N5,Q70I34	Probable anion transporter 4, chloroplastic ,CM0216.520.nc protein		1	1	0	0	0	0
isogroup01720	B6T950	Ischemia/reperfusion inducible protein		0	1	1	0	0	0
isogroup01721	B6UDG4,B8A2V9	Malic enzyme ,Malic enzyme	GO:0043648 (dicarboxylic acid metabolic process);	1	0	0	0	0	0
isogroup01722	B6SVC0,B6SYZ5,Q7Y1W6	PPR2 ,PPR2 ,PPR2		1	1	0	1	1	0
isogroup01723				0	0	0	0	0	0
isogroup01724	Q84NP6	Leaf senescence related protein-like		0	0	0	0	0	0
isogroup01725	Q9SDW3	Pectate lyase 2		1	1	1	0	0	0
isogroup01726	Q9FWV3	Glycosyltransferase, putative, expressed		1	1	0	1	0	0
isogroup01727	B6TZ54	Nodulation receptor kinase	GO:0006464 (protein modification process); GO:0016310 (phosphorylation);	0	1	0	0	1	0
isogroup01728	O64555	YUP8H12R.46 protein		0	0	0	0	0	0
isogroup01729	B6TF12	Glycine-rich RNA-binding protein 8		0	1	1	0	1	0
isogroup01730				1	0	0	0	0	0
isogroup01731	B6TFB6,Q4U0C9,Q8H7M3	Stress responsive protein ,Stress responsive protein ,Putative r40c1 protein-rice		1	0	0	1	1	1
isogroup01732	B9S266,Q01HU0	Protein GPR89A, putative ,B0403H10-OSIGBa0105A11.8 protein		1	0	0	0	0	0
isogroup01733	Q6ZAG4	Putative respiratory burst oxidase protein E		0	0	0	0	0	0
isogroup01734	Q01J99	H0211B05.13 protein		0	0	0	0	0	0
isogroup01735	B6TC12,C5Y2F0	USP family protein ,6-phosphogluconate dehydrogenase, decarboxylating	GO:0005996 (monosaccharide metabolic process); GO:0006733 (oxidoreduction coenzyme metabolic process); GO:0019318 (hexose metabolic process);	1	1	1	0	0	0
isogroup01736	Q9FE44	Hsr201-like		0	0	0	0	0	0
isogroup01737	B4F9F6,Q258Y9	Lysine-specific histone demethylase 1 ,H0624F09.9 protein		0	1	1	0	1	0
isogroup01738	B6UEJ4,Q6EQ17	Ankyrin protein kinase-like ,Dehydration-responsive protein-like	GO:0016310 (phosphorylation);	1	1	0	0	0	0
isogroup01739	B6U1Y8	Alpha-L-fucosidase 1		0	0	0	0	0	0
isogroup01740	B6SWV9	DHHC zinc finger domain containing protein		0	1	0	0	0	0
isogroup01741	B6T6X5,B6TSR5	Caltractin ,Frataxin	GO:0030003 (cellular cation homeostasis); GO:0050801 (ion homeostasis);	1	1	0	0	0	0
isogroup01742	B9RI36	Ribosomal RNA assembly protein mis3, putative		1	1	1	0	0	0
isogroup01743	B6T841,B6TL70	Glycogen synthase kinase-3 MsK-3 ,Glycogen synthase kinase-3 MsK-3	GO:0006464 (protein modification process); GO:0016310 (phosphorylation);	0	1	0	0	0	0
isogroup01744	B6U218	HEC/Ndc80p family protein		1	0	0	0	0	0
isogroup01745	Q9SF14	F26K24.14 protein		1	1	0	0	1	0
isogroup01746	Q7XXR9	Katanin		0	0	0	0	0	0
isogroup01747	B6SSW8	Cytochrome P450 CYP714B3		1	1	1	0	0	0
isogroup01748	B9RXN0,Q7XM93	Nuclear acid binding protein, putative ,OSIGBa0148A10.8 protein		0	0	0	0	0	0
isogroup01749	B6TY97	Helix-loop-helix DNA-binding domain containing protein		1	1	1	0	0	0
isogroup01750	Q6Z3U3	B3 domain-containing protein Os07g0679700		1	0	0	0	0	0
isogroup01751	Q01M50	H0107B07.4 protein		1	1	0	0	0	0
isogroup01752	Q2QTH8	Transducin family protein, putative, expressed		0	0	0	0	0	0
isogroup01753				1	1	0	0	0	0
isogroup01754	B6TCA6	F-box protein interaction domain containing protein		1	0	0	0	0	0
isogroup01755	Q2QMY1	Myb-like DNA-binding domain, SHAQKYF class family protein, expressed		0	0	0	0	0	0
isogroup01756	B6T9F8	Nodulin protein		1	0	0	0	0	0
isogroup01757	B6TV88	Metal tolerance protein C3		1	0	0	1	0	0
isogroup01758	Q337H3	1-acyl-sn-glycerol-3-phosphate acyltransferase 1, chloroplast, putative, expressed		0	0	0	0	0	0
isogroup01759				0	1	0	0	0	0
isogroup01760				0	0	0	0	0	0
isogroup01761	B6UAK0	6-phosphogluconolactonase	GO:0005996 (monosaccharide metabolic process); GO:0006733 (oxidoreduction coenzyme metabolic process); GO:0019318 (hexose metabolic process);	0	0	0	0	0	0
isogroup01762	B6TDR7	Serine/threonine-protein kinase receptor	GO:0006464 (protein modification process); GO:0016310 (phosphorylation);	1	1	1	0	0	0
isogroup01763				1	1	0	1	1	0
isogroup01764	Q10AP7	Pirin, putative, expressed		1	1	0	0	0	0
isogroup01765	Q548K3,Q9ZWF6	Farnesyl diphosphate synthase ,Farnesyl diphosphate synthase (Fragment)	GO:0006720 (isoprenoid metabolic process); GO:0008299 (isoprenoid biosynthetic process);	0	0	0	0	0	0
isogroup01766	Q01JC7	OSIGBa0122F23.3 protein		1	1	0	0	0	0
isogroup01767	B6TX93	Plant-specific domain TIGR01570 family protein		0	0	0	0	0	0
isogroup01768	B6UH70	F-box domain containing protein		1	1	0	0	0	0
isogroup01769				1	1	0	0	0	0
isogroup01770	B9SLY7	Catalytic, putative		0	0	0	0	0	0
isogroup01771	Q5N8J1	MtN3-like		0	0	0	0	0	0
isogroup01772				0	0	0	0	0	0
isogroup01773	O81482	Eukaryotic translation initiation factor 4E-2	GO:0006412 (translation); GO:0006413 (translational initiation); GO:0010556 (regulation of macromolecule biosynthetic process); GO:0032268 (regulation of cellular protein metabolic process); GO:0034961 (cellular macromolecule biosynthetic process);	1	0	0	0	0	0
isogroup01774	Q2R4E7	HAT family dimerisation domain containing protein		0	0	0	0	0	0
isogroup01775	B6TE87	VIP1 protein		0	1	0	0	0	0
isogroup01776	B4FPT8,B6T5B9,D2DMN0	60S ribosomal protein L10-3 ,60S ribosomal protein L10-3 ,QM-like protein	GO:0006412 (translation); GO:0034961 (cellular macromolecule biosynthetic process);	0	0	1	0	0	0
isogroup01777	Q40214,Q5MGQ9	RAB7D ,Rab7	GO:0007242 (intracellular signal transduction); GO:0007264 (small GTPase mediated signal transduction);	1	0	0	0	0	0
isogroup01778				0	0	0	0	0	0
isogroup01779	B6T4F1,Q84S80	N-acetyltransferase ,GCN5-related N-acetyltransferase-like		1	0	0	0	0	0
isogroup01780	B4FUK2	FK506-binding protein 2-1	GO:0006457 (protein folding); GO:0006464 (protein modification process);	1	1	0	0	0	0
isogroup01781				0	0	0	0	0	0
isogroup01782				1	0	0	0	0	0
isogroup01783	Q6K6A6	ABC1-like		1	1	0	0	0	0
isogroup01784	B9SKB0,B9SZE7	Leucyl-tRNA synthetase, putative ,Leucyl-tRNA synthetase, putative	GO:0006412 (translation); GO:0016070 (RNA metabolic process); GO:0034660 (ncRNA metabolic process); GO:0034961 (cellular macromolecule biosynthetic process); GO:0043038 (amino acid activation);	0	0	0	0	0	0
isogroup01785	B6U6B9,Q2QQ93	Ureide permease 2 ,DnaJ domain containing protein, expressed		0	1	0	0	0	0
isogroup01786	Q2QMF8,Q6H548	Spc97/Spc98 family protein, expressed ,Gamma-tubulin complex component 5-like		0	0	0	0	0	0
isogroup01787	Q5ZBP6	LEUNIG-like		0	0	0	0	0	0
isogroup01788	Q4KXC5,Q9M6P8	Starch branching enzyme I ,Seed starch branching enzyme		1	0	0	0	0	0
isogroup01789	Q5JKF2	DEAD-box ATP-dependent RNA helicase 40		0	0	0	0	0	0
isogroup01790	B4FJZ1,B4FYP4	DNA polymerase I ,Glucan endo-1,3-beta-glucosidase 7		0	0	0	0	0	0
isogroup01791	Q01I55	OSIGBa0112M24.2 protein		1	1	0	0	0	0
isogroup01792	Q01L45	H0502B11.6 protein		0	1	1	1	0	0
isogroup01793	B6SYL4,Q673F9	Amino acid permease ,Ent-kaurene synthase-like protein 1	GO:0006865 (amino acid transport);	1	0	0	1	0	0
isogroup01794	Q10SS3	Zinc finger C-x8-C-x5-C-x3-H type family protein, expressed		0	0	0	0	0	0
isogroup01795	Q01I87,Q8H7V1	H0311C03.7 protein ,Putative transcription factor		0	0	0	0	0	0
isogroup01796	B6SN23,Q3LAG1,Q7XN74	Negatively light-regulated protein ,Transposase related protein w-gary1 ,H0303G06.12 protein		0	0	0	0	0	0
isogroup01797	B6SVP8,Q6IWA1,Q6IWA2,Q93WU1	Cycloartenol synthase ,Beta-amyrin synthase ,Beta-amyrin synthase ,Beta-amyrin synthase		1	1	0	0	0	0
isogroup01798	B6TTU7	Protein SOF1		0	0	0	0	0	0
isogroup01799	Q10AU5,Q5F1Y3	Calcium binding EGF domain containing protein, expressed ,Putative wall-associated kinase 4		1	0	0	1	0	0
isogroup01800	Q9LU59	Gb|AAD46013.1		0	1	1	0	0	0
isogroup01801	B6TPN5	Mitochondrial carrier protein CGI-69		1	1	0	0	0	0
isogroup01802	B4FAE7	BRASSINOSTEROID INSENSITIVE 1-associated receptor kinase 1	GO:0006464 (protein modification process); GO:0016310 (phosphorylation);	1	1	0	0	0	0
isogroup01803	Q8LST5,Q8RUR9	Mitochondrial aldehyde dehydrogenase ,Mitochondrial aldehyde dehydrogenase RF2B		0	0	0	0	0	0
isogroup01804	Q2QWV5	Amino acid transporter, putative, expressed		1	1	0	0	0	0
isogroup01805	A6XMY5,A9PL05	Serine hydroxymethyltransferase ,Serine hydroxymethyltransferase	GO:0006520 (cellular amino acid metabolic process); GO:0009069 (serine family amino acid metabolic process);	1	0	0	0	0	0
isogroup01807	B6U4F2	Signal recognition particle 68 kDa protein		1	0	0	0	0	0
isogroup01808	B6U6T6	3-isopropylmalate dehydratase large subunit 2	GO:0006520 (cellular amino acid metabolic process); GO:0008652 (cellular amino acid biosynthetic process); GO:0009309 (amine biosynthetic process);	0	0	0	0	0	0
isogroup01809	Q10QG3	Cupin family protein, expressed		0	1	0	0	0	0
isogroup01810	B6U127	Phosphatidylinositol transporter/ transporter		1	0	0	0	0	0
isogroup01811	B6SU61,Q7G6V8	Tic62 protein ,Putative dehydrogenase		1	1	1	0	0	0
isogroup01812	A6N1H0,Q5EFU4	Magnesium-protoporphyrin ix monomethyl ester cyclase (Fragment) ,Magnesium-protoporphyrin IX monomethyl ester [oxidative] cyclase, chloroplastic	GO:0006778 (porphyrin metabolic process); GO:0006779 (porphyrin biosynthetic process); GO:0015995 (chlorophyll biosynthetic process);	1	0	0	0	0	0
isogroup01813	B6SWE5	Bell-like homeodomain protein 3	GO:0006351 (transcription, DNA-dependent); GO:0019219 (regulation of nucleobase, nucleoside, nucleotide and nucleic acid metabolic process); GO:0032774 (RNA biosynthetic process); GO:0034961 (cellular macromolecule biosynthetic process); GO:0045449 (regulation of transcription, DNA-dependent);	1	0	0	1	0	0
isogroup01814	B4FBN5	MGDG synthase type A	GO:0006643 (membrane lipid metabolic process); GO:0006664 (glycolipid metabolic process); GO:0030258 (lipid modification);	1	0	0	0	0	0
isogroup01815	Q2TQ34	Transcription factor AP2D23-like		1	0	1	1	0	0
isogroup01816				1	0	0	0	0	0
isogroup01817	B6TRQ7	Pre-mRNA-splicing factor 19	GO:0006464 (protein modification process);	1	0	0	0	0	0
isogroup01818	Q69LA5	Putative sulfolipid synthase		1	0	1	0	0	0
isogroup01819	B6SUH7	Zinc transporter 4	GO:0030001 (metal ion transport);	1	1	0	0	0	0
isogroup01820	Q2R8K0,Q2R8L1	Nitrate-induced NOI protein, expressed ,NB-ARC domain containing protein, expressed		0	0	0	0	0	0
isogroup01821				0	0	0	0	1	0
isogroup01822	B6TEW5,B6TX02	Xyloglucan endotransglucosylase/hydrolase protein 23 ,Xyloglucan endotransglucosylase/hydrolase protein 23	GO:0044264 (cellular polysaccharide metabolic process);	0	0	0	0	0	0
isogroup01823	B6T5W1	Cullin-1	GO:0006508 (proteolysis); GO:0043632 (modification-dependent macromolecule catabolic process);	0	0	0	0	0	0
isogroup01824	A0SPJ6,A0SPJ9	NAC transcription factor NAM-B2 ,NAC transcription factor NAM-2		1	0	0	1	0	0
isogroup01825	B9R806	Uroporphyrin-III methyltransferase, putative	GO:0006396 (RNA processing); GO:0009451 (RNA modification); GO:0016070 (RNA metabolic process); GO:0034660 (ncRNA metabolic process);	1	0	0	0	0	0
isogroup01826				0	0	0	0	0	0
isogroup01828	B8Q8B7	SKIP interacting protein 31 (Fragment)		1	0	0	0	0	0
isogroup01829	B6T555	Dihydroflavonol-4-reductase		1	1	1	0	0	0
isogroup01830	B9T1W0,Q10A00	TRANSPARENT TESTA 12 protein, putative ,MATE efflux family protein, expressed		0	0	0	0	0	0
isogroup01831	O82497	T12H20.1 protein		0	1	0	0	0	0
isogroup01832	B6UA52,C0KHM0	Cytochrome P450 CYP71C36 ,Putative ferulate 5-hydroxylase		0	0	0	0	0	0
isogroup01833	Q2QXZ1	Strictosidine synthase family protein, expressed		1	1	1	0	0	0
isogroup01834				1	0	0	0	0	0
isogroup01835	B9T3X9,Q9LPQ2	RNA polymerase II transcription factor B subunit, putative ,F15H18.15	GO:0006259 (DNA metabolic process); GO:0006281 (DNA repair); GO:0019219 (regulation of nucleobase, nucleoside, nucleotide and nucleic acid metabolic process); GO:0045449 (regulation of transcription, DNA-dependent);	0	0	0	0	0	0
isogroup01836	B6TSR3	Phloem-specific lectin		0	0	0	0	0	0
isogroup01837	C3W8N1,Q6ASR0	Alpha-amylase ,Putative DegP2 protease		1	1	0	0	0	0
isogroup01838	B6TBS9,Q5VMX7,Q67VH7	Benzoate carboxyl methyltransferase ,Putative multidrug-resistance associated protein ,Putative benzothiadiazole-induced S-adenosyl-L-methionine:salicylic acid carboxyl methyltransferase 1		0	0	0	0	0	0
isogroup01839	Q2QSQ7	Heavy metal-associated domain containing protein, expressed		1	1	0	1	1	0
isogroup01840	B6STC6	Trafficking protein particle complex protein 2	GO:0006888 (ER to Golgi vesicle-mediated transport);	0	0	0	0	0	0
isogroup01841	B6TRX2	F-box domain containing protein		0	1	0	0	0	0
isogroup01842				0	1	0	0	1	0
isogroup01843	B6SM59	Brain protein 44		1	1	0	0	0	0
isogroup01844	B6SQN8	Protein phosphatase inhibitor 2 containing protein	GO:0043666 (regulation of phosphoprotein phosphatase activity);	0	0	0	0	0	0
isogroup01845	Q6Z435	Myosin-like protein		0	0	0	0	0	0
isogroup01846	Q8H6Q7	CTV.22	GO:0019219 (regulation of nucleobase, nucleoside, nucleotide and nucleic acid metabolic process); GO:0045449 (regulation of transcription, DNA-dependent);	0	0	0	0	0	0
isogroup01847	Q25A47	H0303G06.18 protein		0	0	0	0	0	0
isogroup01848	D3JHB3,D3JHB4	Cellulose synthase ,Cellulose synthase	GO:0000271 (polysaccharide biosynthetic process); GO:0044264 (cellular polysaccharide metabolic process);	1	0	1	0	0	0
isogroup01849	Q69PQ1	Exocyst complex component Sec8-like		0	0	0	0	0	0
isogroup01850	Q06AJ9,Q84YG0	Blast resistance protein Pi37 ,Putative Rp1-like protein	GO:0006915 (apoptosis);	0	1	0	0	1	0
isogroup01851	Q10MI0	Cyclin, putative, expressed		0	0	0	0	0	0
isogroup01852	D7M5A0	Proton-dependent oligopeptide transport family protein		1	1	0	0	1	0
isogroup01853	Q5ZDJ3	Acetyltransferase 1-like		0	1	1	0	0	0
isogroup01854	Q9LWV8	Putative SEU1 protein		1	1	0	0	0	0
isogroup01855	Q6H8D5	Coatomer subunit beta'-2		1	0	0	0	0	0
isogroup01856	Q6J737	AML1		0	0	0	0	0	0
isogroup01857	A2YQ93	Two-component response regulator-like PRR37		0	1	1	0	0	0
isogroup01858	Q8LSP2	Putative receptor-like protein kinase		1	0	0	0	0	0
isogroup01859	Q5NBG8	La related protein-like		1	1	1	0	1	0
isogroup01860	Q8H7V4	Putative polyprotein from transposon TNT		1	1	0	0	0	0
isogroup01861	B9RS14,Q5JKV6,Q6YVG6	Serine-threonine protein kinase, plant-type, putative ,Putative LRK1 protein ,Putative CLAVATA1 receptor kinase	GO:0006464 (protein modification process); GO:0016310 (phosphorylation);	1	0	0	0	0	0
isogroup01862	B6U4D9	Protein SEY1		0	0	0	0	0	0
isogroup01863	B6T544,Q6ZL97	Ubiquitin-conjugating enzyme E2 E3 ,Putative elicitor inducible beta-1,3-glucanase	GO:0006464 (protein modification process);	0	0	0	0	0	0
isogroup01864	Q2QNH7,Q2QNH8	NB-ARC domain containing protein, expressed ,NB-ARC domain containing protein, expressed		0	0	0	0	0	0
isogroup01865	Q6K2F0	Heat shock protein-like		0	0	1	0	0	0
isogroup01866	B6U124	Succinate dehydrogenase flavoprotein subunit,mitochondrial	GO:0006084 (acetyl-CoA metabolic process); GO:0009109 (coenzyme catabolic process);	1	0	0	0	0	0
isogroup01867	Q8LI89	Putative NAD synthetase		1	0	0	0	0	0
isogroup01868	B6RF08	Brassinosteroid insensitive1-associated receptor kinase 1	GO:0006464 (protein modification process); GO:0016310 (phosphorylation);	0	1	0	0	0	0
isogroup01869	Q69SG5	Endoglucanase 24		1	0	0	0	0	0
isogroup01870	Q5G7J8	Putative polynucleotide adenylyltransferase		0	0	0	0	0	0
isogroup01871	Q9LGU7	Squamosa promoter-binding-like protein 1		1	1	0	0	0	0
isogroup01872	Q53NQ7	Protein-tyrosine phosphatase		0	1	0	0	0	0
isogroup01874	Q6KAE5	Probable E3 ubiquitin-protein ligase XBOS32		0	0	0	0	0	0
isogroup01875	A2Q337	PWWP		0	1	0	0	0	0
isogroup01876	B9RZR0,D7L5X9	ATP-citrate synthase, putative ,ATP-citrate lyase B-1		1	1	0	0	0	0
isogroup01877	B6SHI1,Q9SGE9	Phenylalanyl-tRNA synthetase beta chain ,Probable phenylalanyl-tRNA synthetase beta chain	GO:0006412 (translation); GO:0016070 (RNA metabolic process); GO:0034660 (ncRNA metabolic process); GO:0034961 (cellular macromolecule biosynthetic process); GO:0043038 (amino acid activation);	1	1	0	0	0	0
isogroup01878	Q339F9	No apical meristem protein, expressed		0	0	0	0	0	0
isogroup01879	B6SW54	Phosphoribosylamine--glycine ligase	GO:0006144 (purine base metabolic process); GO:0006753 (nucleoside phosphate metabolic process); GO:0009112 (nucleobase metabolic process); GO:0009113 (purine base biosynthetic process);	0	1	0	0	0	0
isogroup01880	Q01JM2	OSIGBa0127A14.5 protein		1	0	0	0	0	0
isogroup01881	B6TBQ7,B6TXA2	RNA-binding protein Luc7-like 2 ,RNA-binding protein Luc7-like 2		0	0	0	0	0	0
isogroup01882	B6SV28	Proline-rich protein		1	0	0	0	0	0
isogroup01883	Q00RG5	H0303G06.7 protein		0	0	0	0	0	0
isogroup01884	B6SXS9	Receptor protein kinase PERK1	GO:0006464 (protein modification process); GO:0016310 (phosphorylation);	1	1	0	0	0	0
isogroup01885	B6U4K3,Q8H8K1,Q94HD5	Vacuolar sorting receptor 3 ,Putative vacuolar sorting receptor protein ,Putative vacuolar sorting receptor protein homolog		0	0	0	0	0	0
isogroup01886	B6T9C0,Q7FV25	Vacuolar ATP synthase subunit B isoform 1 ,Vacuolar ATPase B subunit	GO:0006753 (nucleoside phosphate metabolic process); GO:0015672 (monovalent inorganic cation transport); GO:0015985 (energy coupled proton transport, down electrochemical gradient); GO:0015988 (energy coupled proton transport, against electrochemical gradient);	1	1	0	0	1	0
isogroup01887	Q9FIX7	Genomic DNA, chromosome 5, TAC clone:K9D7		1	1	0	0	0	0
isogroup01888	B6UD78,Q25A16	DNA binding protein ,B0808H03.1 protein		0	0	0	0	0	0
isogroup01889	B6U4K5	Embryogenesis-associated protein EMB8		0	1	0	0	0	0
isogroup01890	B5G5H7,B6T3E2,O65160	DnaJ-like protein ,Seed specific protein Bn15D17A ,DnaJ protein	GO:0006457 (protein folding);	1	1	0	0	1	0
isogroup01891	Q6K2K7	Lipase class 3-like		0	0	0	0	0	0
isogroup01892	B9RD58,Q8GZ38	DNA binding protein, putative ,Transcription factor UNE10		1	0	0	0	0	0
isogroup01893	Q10FH4,Q60DL9	RanBP1 domain containing protein, expressed ,RanBP1 domain containing protein		0	0	0	0	0	0
isogroup01894				1	0	0	0	0	0
isogroup01895	Q4JEY4	Sialyltransferase-like protein	GO:0006464 (protein modification process); GO:0043413 (macromolecule glycosylation);	0	0	0	0	0	0
isogroup01896	B6SV72	Ubiquitin-protein ligase	GO:0006464 (protein modification process);	1	0	0	0	0	0
isogroup01897	B6TD30,Q8S1X7	Secondary cell wall-related glycosyltransferase family 47 ,P0482D04.17 protein		0	0	0	0	0	0
isogroup01898	B6TEG2	Zn-finger, RanBP-type, containing protein		0	0	0	0	0	0
isogroup01899	B6TZ28,Q9SM11	DNA-binding protein EMBP-1 ,Em binding protein-1a	GO:0006351 (transcription, DNA-dependent); GO:0019219 (regulation of nucleobase, nucleoside, nucleotide and nucleic acid metabolic process); GO:0032774 (RNA biosynthetic process); GO:0034961 (cellular macromolecule biosynthetic process); GO:0045449 (regulation of transcription, DNA-dependent);	0	1	0	0	0	0
isogroup01900	B6TMK4	EMB1417		1	0	1	0	1	0
isogroup01901	B6TAI5,B7FBH2,Q7Y1G4	Deoxyhypusine synthase ,Deoxyhypusine synthase ,Deoxyhypusine synthase, putative, expressed	GO:0006464 (protein modification process); GO:0006576 (cellular biogenic amine metabolic process); GO:0046516 (hypusine metabolic process);	0	1	0	0	0	0
isogroup01902	B6U145,B9INU8,Q9M0Y1	Nucleoside transporter ,Equilibrative nucleoside transporter (Fragment) ,Equilibrative nucleoside transporter family protein		0	1	0	0	1	0
isogroup01903	B6TGL2	SSE1		0	1	0	0	0	0
isogroup01904	Q53MK8	Ulp1 protease family, C-terminal catalytic domain containing protein, expressed		0	1	0	0	0	0
isogroup01905				0	0	0	0	0	0
isogroup01906	B4G0D5	ELMO domain-containing protein 2	GO:0006897 (endocytosis); GO:0006909 (phagocytosis);	0	0	0	0	0	0
isogroup01907	A6MZJ5,Q8VX49	NADPH-cytochrome p450 reductase (Fragment) ,Cytochrome P450 reductase		1	0	0	0	1	0
isogroup01908	A9ZPM5	Minus dominance protein		0	0	0	0	0	0
isogroup01909	B6T6L2	Carboxyl-terminal-processing protease	GO:0006508 (proteolysis);	1	1	1	1	1	1
isogroup01910	B9RAX5,D7MFR3,Q8SA93	Nucleic acid binding protein, putative ,D111/G-patch domain-containing protein ,Putative polyprotein	GO:0006259 (DNA metabolic process); GO:0006260 (DNA replication); GO:0006325 (chromatin organization); GO:0015074 (DNA integration); GO:0034961 (cellular macromolecule biosynthetic process);	0	1	0	0	0	0
isogroup01911	Q2QYZ6	RNase P subunit p30 family protein		0	0	0	0	0	0
isogroup01912	Q40061	Mugineic-acid 3-dioxygenase		1	1	0	0	0	0
isogroup01913				1	1	0	0	1	0
isogroup01914	B6ST98	DNA-directed RNA polymerase III subunit 22.9 kDa polypeptide	GO:0006351 (transcription, DNA-dependent); GO:0032774 (RNA biosynthetic process); GO:0034961 (cellular macromolecule biosynthetic process);	0	0	1	0	0	0
isogroup01915	B9R8T2,D7LGC3	Hydroxysteroid dehydrogenase, putative ,3-beta hydroxysteroid dehydrogenase/isomerase family protein	GO:0006694 (steroid biosynthetic process); GO:0008202 (steroid metabolic process);	0	0	0	0	0	0
isogroup01916	Q43177,Q6F3B0	DnaJ protein ,DnaJ protein, putative, expressed	GO:0006457 (protein folding);	0	1	0	0	1	0
isogroup01917				1	1	0	1	0	0
isogroup01918	Q5U1H6,Q6ZHT8	Class III peroxidase 117 ,Putative bZIP protein HY5		1	1	1	0	0	0
isogroup01919	Q5JK35	Beta-glucosidase 5		1	0	0	0	0	0
isogroup01920	B9H4M1,B9RRG6,Q1EP51	Histone deacetylase (Fragment) ,Chromatin regulatory protein sir2, putative ,Transcriptional regulator Sir2 family protein	GO:0006464 (protein modification process); GO:0010629 (negative regulation of gene expression); GO:0045449 (regulation of transcription, DNA-dependent);	1	1	0	0	0	0
isogroup01921	A2X674,Q6V9T0	Homeobox-leucine zipper protein HOX7 ,Homeodomain leucine-zipper protein Hox7		0	0	0	0	0	0
isogroup01922	Q6WLH1	Single myb histone 6	GO:0006325 (chromatin organization); GO:0006334 (nucleosome assembly);	0	1	0	0	0	0
isogroup01924	B6T708,Q7X9M8	Yabby15 protein ,Yabby15 protein (Fragment)		0	0	0	0	0	0
isogroup01925	B6TXW7	Adhesin FhaB		0	1	0	0	0	0
isogroup01926	A8PS55	PPP4R2-related protein, putative		0	0	1	0	0	0
isogroup01927	Q6WGM8	Beta 1,3 glucan synthase	GO:0000271 (polysaccharide biosynthetic process); GO:0044264 (cellular polysaccharide metabolic process);	1	0	0	0	0	0
isogroup01928				0	1	0	0	1	0
isogroup01929	B9SXN5	Prephenate dehydrogenase, putative	GO:0006520 (cellular amino acid metabolic process); GO:0006570 (tyrosine metabolic process); GO:0008652 (cellular amino acid biosynthetic process); GO:0009072 (aromatic amino acid family metabolic process);	1	1	1	1	1	0
isogroup01930	B4FLH6,Q10RR0	NADH-ubiquinone oxidoreductase B18 subunit ,Integral membrane protein DUF6 containing protein, expressed		0	0	1	0	0	0
isogroup01931	B6TJA7	RING-H2 finger protein		0	0	0	0	0	0
isogroup01932				0	0	0	1	1	0
isogroup01933	B6THQ5	Ataxin-3		0	0	0	0	0	0
isogroup01934	B9SXJ6,Q6ICY4,Q6K961	Cation efflux protein/ zinc transporter, putative ,Metal tolerance protein C2 ,Cation efflux family protein-like		1	1	0	0	0	0
isogroup01935	C3SAD1,Q10T48	Quinone oxidoreductase ,Oxidoreductase, zinc-binding dehydrogenase family protein, expressed		0	0	0	0	0	0
isogroup01936	B6TVN1	BCAS2 protein		0	0	0	0	0	0
isogroup01937	B9SNA2,Q01HL4	Type 2A phosphatase activator TIP41, putative ,H0211F06-OSIGBa0153M17.4 protein		1	1	0	1	0	0
isogroup01938				0	1	0	1	0	0
isogroup01939	B6TAP7	Esterase		0	0	0	0	0	0
isogroup01941	B6TET5	Purine permease		1	1	0	0	0	0
isogroup01942	B2Z3Q0,B2Z3Q5	Pollen-specific C2 domain containing protein ,Pollen-specific C2 domain containing protein		0	0	0	0	0	0
isogroup01944	B6SJ74,B6TYF4	FIP1 ,FIP1		0	0	0	0	0	0
isogroup01945	B2KJ64	WRKY transcription factor 21 (Fragment)	GO:0006351 (transcription, DNA-dependent); GO:0032774 (RNA biosynthetic process); GO:0034961 (cellular macromolecule biosynthetic process);	1	0	0	0	0	0
isogroup01946	Q9FPK1	Small GTP-binding protein RAB5B		1	0	0	0	0	0
isogroup01947				0	0	0	0	0	0
isogroup01948	B9T5Z5	Cation efflux protein/ zinc transporter, putative		1	1	1	0	0	0
isogroup01949				0	0	0	0	0	0
isogroup01950				0	0	0	0	0	0
isogroup01951	B6TWF2	Charged multivesicular body protein 2a		1	0	0	0	0	0
isogroup01952	B9RAW3,Q7F761	S-adenosylmethionine-dependent methyltransferase, putative ,Putative transcription factor		1	1	0	0	0	0
isogroup01953	B6SJ28,B6UI06	Late embryogenesis abundant protein, group 3 ,Late embryogenesis abundant protein, group 3		0	0	0	0	0	0
isogroup01955	A9ZPK0,A9ZPK2,Q01MP2,Q6K8J8	Agmatine coumaroyltransferase (Fragment) ,Agmatine coumaroyltransferase (Fragment) ,H1005F08.2 protein ,Cytokinin inducibl protein-like protein		0	1	0	0	0	0
isogroup01956	D2DKF0	Dihydroxyacid dehydratase	GO:0006520 (cellular amino acid metabolic process); GO:0008652 (cellular amino acid biosynthetic process); GO:0009081 (branched chain family amino acid metabolic process); GO:0009309 (amine biosynthetic process);	1	0	0	0	0	0
isogroup01957	Q2QQ59,Q6K8S4	Transposon protein, putative, unclassified ,Putative far-red impaired response protein		1	1	0	0	0	0
isogroup01958	B6U154	Harpin inducing protein		1	1	0	0	0	0
isogroup01959	Q53NF0	Putative beta-glucosidase 35		0	0	0	0	0	0
isogroup01960	B6TM82	ML domain protein		1	0	0	0	0	0
isogroup01962	B4FWW3,B7E394,B7EPP1,C5XAT9,Q711T3	Histone H2A ,Histone H2A ,Histone H2A ,Histone H2A ,Histone H2A	GO:0006325 (chromatin organization); GO:0006334 (nucleosome assembly);	0	0	0	0	0	0
isogroup01963				1	1	1	0	0	0
isogroup01964	B6TP95	SAUR44-auxin-responsive SAUR family member		0	0	0	0	0	0
isogroup01965	Q9AV34	Dual-specificity tyrosine-phosphatase CDC25		1	1	0	0	0	0
isogroup01966	B6SP89	Pyrrolidone-carboxylate peptidase	GO:0006508 (proteolysis);	0	1	0	0	0	0
isogroup01967	Q6YZW0	Auxin response factor 21		1	0	0	0	0	0
isogroup01968	Q0D9R7	Auxin response factor 19		0	0	0	0	0	0
isogroup01969				0	1	0	0	0	0
isogroup01970	Q01IV7	OSIGBa0157A06.2 protein		0	1	0	0	0	0
isogroup01971	B9SFK7	Breast carcinoma amplified sequence, putative		0	0	0	0	0	0
isogroup01972	Q652R9,Q8H3L8	Finger-containing phosphoinositide kinase-like ,FYVE finger-containing phosphoinositide kinase-like		0	0	0	0	0	0
isogroup01973	Q55GD2	Leucine-rich repeat-containing protein DDB G0268328		0	0	0	0	0	0
isogroup01974	Q5Z656	Putative ATPase, aminophospholipid transporter (APLT), class I, type 8A, member 1		0	0	0	0	0	0
isogroup01975	B6TG22,C7E4J6	Beta-hydroxyacyl-ACP dehydratase ,Subtilisin-like protease preproenzyme	GO:0006508 (proteolysis); GO:0006631 (fatty acid metabolic process); GO:0009245 (lipid A biosynthetic process); GO:0032787 (monocarboxylic acid metabolic process); GO:0046394 (carboxylic acid biosynthetic process); GO:0046493 (lipid A metabolic process);	1	0	1	0	0	0
isogroup01976	Q8S5U8	Putative homeodomain protein		0	1	0	0	0	0
isogroup01977	B7EAD1,Q6YYS2	cDNA clone:J013001F19, full insert sequence ,Leucine zipper protein-like		1	1	0	0	0	0
isogroup01978	B6U1C4,Q8DGR6	Dynamin-related protein 1C ,Tsr2248 protein	GO:0006753 (nucleoside phosphate metabolic process);	1	0	0	1	1	1
isogroup01979	B6SWG5	Signal transducer		0	0	0	0	0	0
isogroup01980	B9SPA3	Squamous cell carcinoma antigen recognized by T-cells, putative	GO:0006396 (RNA processing); GO:0016070 (RNA metabolic process);	1	1	0	0	0	0
isogroup01981	Q9FY48	E3 ubiquitin-protein ligase KEG		0	0	0	0	0	0
isogroup01982	B6U270	CRAL/TRIO domain containing protein		1	0	0	1	1	0
isogroup01983	O81634,Q75I70	Sesquiterpene synthase ,Putative sesquiterpene synthase		0	0	0	0	0	0
isogroup01984	Q259R0	H0306F12.6 protein		1	0	0	0	0	0
isogroup01985	B6T9Z2,B9SJW8	Nudix hydrolase 4 ,ATP binding protein, putative		1	1	0	0	0	0
isogroup01986	Q2R0Z1	AT hook motif-containing protein, putative		1	1	0	0	0	0
isogroup01987	Q7F761,Q7RGM8	Putative transcription factor ,Rhoptry protein, putative		0	0	0	0	0	0
isogroup01988	B9S4F4,D7LFT7,Q5QLZ4	ATP binding protein, putative ,Heat repeat-containing protein ,Putative kinase-like protein splice variant 1	GO:0006464 (protein modification process); GO:0016310 (phosphorylation);	1	1	0	0	0	0
isogroup01989	C5XB26,Q948G9	Pyruvate kinase ,Putative transposable element	GO:0005996 (monosaccharide metabolic process); GO:0016310 (phosphorylation); GO:0019318 (hexose metabolic process);	0	1	0	0	0	0
isogroup01990				0	0	0	0	0	0
isogroup01991	B6SP96	Regulatory subunit		0	0	0	1	1	0
isogroup01992	B6SP24	Inner membrane protein ybaL		0	0	0	0	0	0
isogroup01993	Q5JLY8	Golgin-84		0	0	0	0	0	0
isogroup01994	Q10BD7,Q5I396	BED zinc finger family protein, expressed ,Diacylglycerol acyltransferase		1	0	0	0	0	0
isogroup01995	D7KNK1	NHL repeat-containing protein		1	0	0	0	0	0
isogroup01996	B6TMT9	Reticulon		1	0	0	0	0	0
isogroup01997	D7MQI4,Q9XHD7	UVB-resistance 8 ,UVB-resistance protein UVR8		1	1	0	0	0	0
isogroup01998	B9SDQ6,B9SFB6,D7KK98	Myo inositol monophosphatase, putative ,NADH dehydrogenase, putative ,Inositol monophosphatase family protein		1	1	0	0	0	0
isogroup01999	B6V8F7	Cytokinin dehydrogenase 10		1	0	1	0	0	0
isogroup02000	Q5Z7Y7	GCIP-interacting family protein-like		0	0	1	1	1	0
isogroup02001				1	0	0	0	0	0
isogroup02002	C5HG86	Sulfite oxidase		0	0	0	0	0	0
isogroup02003	B6U742	Photolyase/blue-light receptor PHR2	GO:0006259 (DNA metabolic process); GO:0006281 (DNA repair);	1	1	0	0	1	0
isogroup02004	B6SVP1	Transparent testa 12 protein		1	1	1	1	1	0
isogroup02005	Q10LZ1	Myb-like DNA-binding domain, SHAQKYF class family protein, expressed		1	0	1	0	0	0
isogroup02006	B4G0F8,B6TF80	PRA1 family protein ,Germin-like protein subfamily 3 member 2		0	1	0	0	0	0
isogroup02007	Q01KH5	H0409D10.4 protein		0	1	0	0	0	0
isogroup02008	B6U6Z1	Ribulose-1,5-bisphosphate carboxylase/oxygenase small subunit N-methyltransferase I		1	0	0	0	0	0
isogroup02009	B6SV85	ACR4		1	0	1	0	0	0
isogroup02010	A5YMH6	Major facilitator superfamily protein		1	1	1	0	1	0
isogroup02012	B6U301	Rieske domain containing protein		1	0	0	0	0	0
isogroup02013	B9T555,Q7XI13	Glycine-rich RNA-binding protein, putative ,Glycine-rich RNA-binding protein-like		0	1	0	0	0	0
isogroup02014				0	0	0	0	0	0
isogroup02015	B9SU49,D7KFC2	Ribokinase, putative ,PfkB-type carbohydrate kinase family protein	GO:0005996 (monosaccharide metabolic process); GO:0016310 (phosphorylation); GO:0019321 (pentose metabolic process);	1	0	0	0	0	0
isogroup02016	B6T437	DnaJ subfamily C member 7	GO:0006457 (protein folding);	1	1	0	0	0	0
isogroup02017	B6TH99,B6TQ52	B-box zinc finger family protein ,Ribosome recycling factor	GO:0006412 (translation); GO:0006415 (translational termination); GO:0034961 (cellular macromolecule biosynthetic process);	1	0	0	0	1	0
isogroup02018				0	1	0	0	0	0
isogroup02019				1	1	0	0	0	0
isogroup02020	A2Q4Q8,B6STH0,Q259E4	Zinc finger, RING-type ,RNA-binding protein ,B0213E10.1 protein		0	1	0	0	1	0
isogroup02021	B4FN60,D7MCG0	Glutathione S-transferase, N-terminal domain containing protein ,Microtubule-associated protein	GO:0043087 (regulation of GTPase activity); GO:0045454 (cell redox homeostasis);	1	1	0	0	0	0
isogroup02022	B2RFS9,B9SJ41	Putative quinolinate phosphoribosyltransferase2 ,Nicotinate-nucleotide pyrophosphorylase [carboxylating], putative	GO:0006733 (oxidoreduction coenzyme metabolic process); GO:0009108 (coenzyme biosynthetic process); GO:0042364 (water-soluble vitamin biosynthetic process);	0	0	0	0	0	0
isogroup02023	B6T3E3	Sirohydrochlorin ferrochelatase	GO:0006778 (porphyrin metabolic process); GO:0006779 (porphyrin biosynthetic process); GO:0042364 (water-soluble vitamin biosynthetic process);	0	0	0	0	0	0
isogroup02024	B9V0L0	Phosphatidylinositol kinase		0	1	0	0	0	0
isogroup02025	B6SKI6,B9RJS7	ATP binding protein ,Pentatricopeptide repeat-containing protein, putative		1	1	0	0	0	0
isogroup02026	B6SUK5,B6T842	Leucoanthocyanidin reductase ,Leucoanthocyanidin reductase		1	1	1	0	0	0
isogroup02027	B6TRR5	Formate dehydrogenase 1		1	1	0	0	0	0
isogroup02028				0	0	0	0	0	0
isogroup02029	C5XMR2	Integral membrane single C2 domain protein		1	0	0	0	0	0
isogroup02030	B9T4U5,Q1ENY0	Flavonol synthase/flavanone 3-hydroxylase, putative ,Oxidoreductase, 2OG-Fe(II) oxygenase family protein	GO:0009698 (phenylpropanoid metabolic process); GO:0009813 (flavonoid biosynthetic process); GO:0042398 (cellular modified amino acid biosynthetic process);	0	1	0	0	0	0
isogroup02031	Q7XAM3	Putative cobW protein		1	1	0	0	0	0
isogroup02032	Q7XHV1,Q84S20	CHP-rich zinc finger protein-like ,CHP-rich zinc finger protein-like		0	0	0	0	1	0
isogroup02033	Q10BK1	Transposon protein, putative, CACTA, En/Spm sub-class		0	0	0	0	0	0
isogroup02034	B6SN10,D5LVW9,Q2QUM2	Electron transporter ,Reverse transcriptase (Fragment) ,Retrotransposon protein, putative, unclassified	GO:0006259 (DNA metabolic process); GO:0006260 (DNA replication); GO:0034961 (cellular macromolecule biosynthetic process); GO:0045454 (cell redox homeostasis);	0	1	0	0	0	0
isogroup02035				0	0	0	0	0	0
isogroup02036	O04843	Peptidylprolyl isomerase	GO:0006457 (protein folding); GO:0006464 (protein modification process);	0	0	0	0	0	0
isogroup02037	B9S2N7,Q40207	Protein phosphatase 2c, putative ,RAB1Y (Fragment)	GO:0006464 (protein modification process); GO:0007242 (intracellular signal transduction); GO:0007264 (small GTPase mediated signal transduction); GO:0016311 (dephosphorylation);	1	0	0	0	0	0
isogroup02038	B6TXQ1	Phosphatase DCR2		0	0	0	1	0	0
isogroup02039	B6TED1,B9SXJ5,P93740	Nudix hydrolase 23 ,Mutt/nudix hydrolase, putative ,Nudix hydrolase 23, chloroplastic		0	0	0	0	0	0
isogroup02040	B6UI68,Q2R0I3	IDS4-like protein ,Transferase family protein, expressed		0	0	0	0	0	0
isogroup02041				0	0	0	0	0	0
isogroup02042	Q10CG6	Adapter-related protein complex 1 sigma 1B subunit, putative, expressed		0	0	0	0	0	0
isogroup02043	Q7XIC0	Putative BLE2 protein		1	1	1	0	0	0
isogroup02044	B6TSG4	ABC-type Co2+ transport system, permease component		1	0	0	0	1	0
isogroup02045	D7MDP6	YGGT family protein		1	1	0	0	0	0
isogroup02046				0	0	0	0	0	0
isogroup02047				0	1	1	0	0	0
isogroup02048	B2M1Y2,C3RVT4	Zinc finger protein ,B-box zinc finger protein		0	1	1	0	1	0
isogroup02049	B6SJU5	Polyubiquitin containing 7 ubiquitin monomers		0	0	0	0	0	0
isogroup02050				1	0	0	0	0	0
isogroup02051	B7P5Y9,C4QTM4,Q5PQ59	Calcium-dependent cysteine protease, putative ,Nucleic acid binding, putative (Fragment) ,Probable alpha-ketoglutarate-dependent dioxygenase ABH6		0	0	1	0	0	0
isogroup02053				0	0	0	0	0	0
isogroup02054	Q69RB5,Q8H8G7	Polymyositis/scleroderma autoantigen 2-like ,Putative cell cycle switch protein		1	1	0	0	0	0
isogroup02055	Q852C5	Actin-related protein 2/3 complex subunit 4, putative, expressed		0	0	0	0	0	0
isogroup02056	Q01IF1	H0306B06.4 protein		0	0	0	0	0	0
isogroup02057				0	0	0	0	0	0
isogroup02058				0	0	0	0	0	0
isogroup02059	Q9FGZ2	Genomic DNA, chromosome 5, TAC clone: K6M13		1	0	0	0	0	0
isogroup02060	A2Y5R4	40S ribosomal protein S26		0	1	1	1	0	0
isogroup02061	Q9LGX1	MDR-like ABC transporter		0	0	0	0	0	0
isogroup02062	B6TLY9,B6TSJ8	Diacylglycerol O-acyltransferase 1 ,RNA-binding region-containing protein 1		1	1	0	0	0	0
isogroup02063	Q01LE1	OSIGBa0096P03.4 protein		0	0	0	0	0	0
isogroup02064	B6ST57	Deoxyribodipyrimidine photolyase family protein	GO:0006259 (DNA metabolic process); GO:0006281 (DNA repair);	1	0	0	0	0	0
isogroup02065	D7KWD8	Proton-dependent oligopeptide transport family protein		0	0	1	0	1	0
isogroup02066	B6SWU8	ATPase, coupled to transmembrane movement of substances	GO:0006753 (nucleoside phosphate metabolic process);	1	1	0	0	1	0
isogroup02067	B6U6S4	Heat shock protein STI		0	1	0	0	1	0
isogroup02068	Q01J51	OSIGBa0145M07.6 protein		1	0	0	0	0	0
isogroup02069	B6U2F8	Dolichyl-diphosphooligosaccharide--protein glycosyltransferase 67 kDasubunit	GO:0006464 (protein modification process); GO:0043413 (macromolecule glycosylation);	1	0	0	0	0	0
isogroup02070	A6YP74	RIM11-like protein (Fragment)		1	1	0	0	1	0
isogroup02071	B9SX45,Q53LS8	Diphteria toxin resistance protein 2, dph2, putative ,Diphthamide biosynthesis protein 2	GO:0006464 (protein modification process);	0	1	1	0	0	0
isogroup02072	B9S5B9	RNA binding protein, putative		0	0	0	0	0	0
isogroup02073	B6SUL6,Q0JFN7	ATP binding protein ,DEAD-box ATP-dependent RNA helicase 58, chloroplastic		1	0	0	0	0	0
isogroup02074	Q5W670	Auxin-responsive protein IAA18		1	1	0	0	0	0
isogroup02075	Q656E2	Endoribonuclease E-like protein		1	0	0	0	0	0
isogroup02076				0	1	1	0	0	0
isogroup02077	Q3S4H4	Dual-specificity protein-like phosphatase 4	GO:0006464 (protein modification process); GO:0016311 (dephosphorylation);	0	1	0	0	0	0
isogroup02078	Q25AG6	B1011H02.5 protein		0	1	0	1	0	0
isogroup02079	B4F8T0	Esterase/lipase/thioesterase		0	0	0	0	0	0
isogroup02080	B4FKE9	C3HC4-type zinc finger protein		0	0	0	0	0	0
isogroup02081	B6TTZ1	Tetraspanin family protein		1	0	0	0	0	0
isogroup02082	P26354,P50159	TATA-box-binding protein ,TATA-box-binding protein 2	GO:0006351 (transcription, DNA-dependent); GO:0006352 (transcription initiation, DNA-dependent); GO:0019219 (regulation of nucleobase, nucleoside, nucleotide and nucleic acid metabolic process); GO:0032774 (RNA biosynthetic process); GO:0034961 (cellular macromolecule biosynthetic process); GO:0045449 (regulation of transcription, DNA-dependent);	0	0	0	0	0	0
[truncated: 25,482 more rows]
