# Supplementary material for: Integrating transcriptional, metabolomic, and physiological responses to drought stress and recovery in switchgrass (Panicum virgatum L.)
Source: BMC Genomics. 2014 Jun 26;15(1):527. doi: 10.1186/1471-2164-15-527 (PMC4122788; doi:10.1186/1471-2164-15-527)
Supplement: Supplementary file 4 — Additional file 4: Table S6: Raw gene expression data (number of reads mapped to each isogroup). (ZIP 5 MB) [file 12864_2014_6310_MOESM4_ESM.zip]

Archive with 1 entries (1 files):
- Table S6.xls
