# Supplementary material for: Integrating transcriptional, metabolomic, and physiological responses to drought stress and recovery in switchgrass (Panicum virgatum L.)
Source: BMC Genomics. 2014 Jun 26;15(1):527. doi: 10.1186/1471-2164-15-527 (PMC4122788; doi:10.1186/1471-2164-15-527)
Supplement: Supplementary file 4 — Additional file 4: Table S6: Raw gene expression data (number of reads mapped to each isogroup). (ZIP 5 MB) [file 12864_2014_6310_MOESM4_ESM.zip › Table S6.xls]

## Sheet: all_counts
Table S6. Sample identities and experimental details
Sample	1-A10	1-A11	1-A12	1-A1	1-A2	1-A4	1-A6	1-A7	1-A8	1-A9	1-B10	1-B11	1-B12	1-B1	1-B2	1-B6	1-B7	1-B8	1-B9	1-C10	1-C11	1-C12	1-C1	1-C2	1-C4	1-C6	1-C7	1-C8	1-C9	1-D10	1-D11	1-D12	1-D1	1-D2	1-D3	1-D6	1-D7	1-D8	1-D9	1-E10	1-E11	1-E12	1-E1	1-E2	1-E5	1-E6	1-E7	1-E8	1-E9
Day	14	14	14	14	14	14	14	13	14	14	13	14	13	14	14	14	14	14	13	13	13	13	14	14	13	13	13	14	14	13	13	14	14	14	14	14	14	14	13	13	13	14	14	14	13	13	14	14	13
Time	2PM	5AM	2PM	5AM	5AM	12PM	12PM	5AM	5AM	1030AM	2PM	12PM	2PM	5AM	5AM	12PM	12PM	2PM	5AM	5AM	2PM	2PM	5AM	5AM	2PM	5AM	2PM	5AM	1030AM	2PM	2PM	12PM	5AM	5AM	1030AM	1030AM	2PM	1030AM	2PM	2PM	5AM	12PM	5AM	5AM	5AM	2PM	1030AM	12PM	2PM
Treatment	recovery	control	control	control	drought	control	drought	drought	drought	drought	control	drought	drought	drought	control	recovery	recovery	recovery	drought	drought	drought	control	control	drought	drought	control	control	drought	control	drought	drought	control	drought	control	recovery	drought	drought	recovery	drought	drought	drought	recovery	control	drought	drought	drought	control	control	control
Plant	6	4	16	2	11	7	17	20	23	10	4	8	17	6	28	13	26	13	6	8	21	9	7	10	12	4	16	27	28	1	20	16	3	19	27	17	14	20	6	23	26	20	16	1	17	8	19	2	5
Count data (number of reads mapped unambiguously to each isogroup)
	1-A10	1-A11	1-A12	1-A1	1-A2	1-A4	1-A6	1-A7	1-A8	1-A9	1-B10	1-B11	1-B12	1-B1	1-B2	1-B6	1-B7	1-B8	1-B9	1-C10	1-C11	1-C12	1-C1	1-C2	1-C4	1-C6	1-C7	1-C8	1-C9	1-D10	1-D11	1-D12	1-D1	1-D2	1-D3	1-D6	1-D7	1-D8	1-D9	1-E10	1-E11	1-E12	1-E1	1-E2	1-E5	1-E6	1-E7	1-E8	1-E9
isogroup00001	10374	19774	8799	133596	6331	2664	14239	3813	4142	5178	7944	9341	8655	6619	5832	5977	7512	7982	19533	5103	4596	8834	6501	89672	2483	17353	4374	4733	17272	7920	7797	13592	3431	252257	19111	7959	5348	8103	7641	10439	6905	4409	14716	10047	29942	18166	6035	6377	9931
isogroup00002	208	273	145	1452	85	84	442	207	168	123	195	198	314	123	64	285	152	163	420	101	144	144	61	3932	90	426	90	146	152	225	78	164	106	3661	253	106	95	145	114	304	180	194	143	191	817	671	60	75	107
isogroup00003	2219	3842	1559	20219	1486	650	3084	1323	944	708	1679	1578	2083	902	855	2528	2167	1920	3452	946	1164	1673	1096	26519	712	5689	1021	1272	3068	1393	540	1903	464	47183	3257	1193	684	1084	1027	2281	928	2324	2103	1697	3882	6000	1301	1091	1745
isogroup00004	558	1685	508	7165	266	348	1335	615	594	304	455	614	768	339	267	961	778	677	938	293	451	413	242	9407	250	1068	334	332	637	601	242	467	170	14896	753	339	317	565	372	874	422	794	474	658	1778	2189	432	333	534
isogroup00005	753	499	334	3658	321	333	1158	464	389	333	397	494	891	288	110	558	504	597	1222	304	504	353	160	5208	359	917	339	414	250	529	253	274	171	8230	624	219	333	401	390	827	294	445	372	293	1083	2657	253	188	389
isogroup00006	207	345	207	1909	148	65	169	59	39	57	215	221	237	139	104	100	257	149	291	102	104	199	126	1402	50	338	118	127	362	312	71	259	34	4219	319	98	97	95	170	202	84	45	315	177	204	551	199	112	167
isogroup00007	1778	671	3660	1490	66	276	2384	54	70	377	3151	2309	1047	112	298	783	511	479	52	48	252	2326	175	464	188	265	1832	40	6444	259	238	2166	46	15191	165	479	266	321	654	602	83	384	203	95	272	5393	2158	2387	6792
isogroup00008	164	248	142	1434	76	67	388	150	95	117	169	197	323	88	35	284	188	153	308	90	151	120	58	3183	88	392	64	111	233	133	78	109	52	3760	196	110	45	99	71	247	177	283	85	122	523	445	77	106	221
isogroup00009	409	457	267	3199	210	205	754	268	199	158	338	319	518	153	106	315	199	324	397	136	213	335	120	3266	114	703	242	154	433	240	178	343	132	4756	423	196	173	177	293	481	321	244	268	207	630	1302	210	170	425
isogroup00010	4	2	1	34	5	0	3	8	4	5	3	5	4	2	1	6	5	1	4	4	0	0	3	161	2	12	5	0	2	10	0	6	0	64	0	1	0	1	1	10	1	0	7	14	20	3	1	3	3
isogroup00012	1079	1097	709	5477	402	567	1651	672	486	394	937	970	1080	371	229	1140	760	659	1235	328	651	687	258	11891	361	1647	620	344	711	808	353	684	217	11815	899	476	478	622	553	961	535	1115	534	628	1793	3049	456	410	921
isogroup00013	0	1	0	9	0	0	0	0	0	0	0	0	0	0	0	2	0	0	5	0	0	0	0	1	0	0	0	0	4	0	0	0	0	5	2	0	0	0	0	0	0	0	0	0	0	1	0	0	1
isogroup00014	1325	6330	2140	22569	1388	426	3165	289	351	732	1417	1926	1871	864	1073	1178	528	542	1750	698	540	1110	992	17048	415	4911	750	856	4862	763	432	985	361	47783	2157	1547	387	940	365	842	746	1050	1411	533	2966	2380	790	1112	2817
isogroup00015	0	2	1	24	0	5	7	1	5	2	1	9	1	3	3	2	1	3	0	0	2	3	4	44	1	2	3	2	4	6	2	3	8	94	15	7	1	3	6	5	2	0	2	19	4	16	1	2	4
isogroup00016	627	747	478	4492	348	506	996	509	415	429	475	698	1042	339	230	803	571	549	933	347	560	339	228	10839	427	779	305	291	604	629	403	491	276	8697	916	337	286	595	375	1005	466	752	558	621	1392	1848	253	302	503
isogroup00017	244	475	182	2981	172	130	814	467	416	189	200	201	360	220	95	448	497	330	619	189	207	145	96	7814	152	771	159	326	160	243	99	158	169	6079	363	214	182	222	179	406	367	326	273	288	1919	1310	95	100	264
isogroup00018	639	594	408	2032	209	370	412	293	313	213	403	570	448	281	127	542	493	487	654	228	317	313	163	3042	259	450	287	249	181	256	250	287	227	2695	540	156	142	298	227	469	327	520	334	271	850	1217	158	138	394
isogroup00019	908	2085	446	13814	885	543	1116	591	479	350	850	829	872	636	546	730	539	606	2524	839	533	790	596	16329	374	2461	537	732	1388	549	350	920	371	22059	2890	316	272	554	529	1083	869	641	1435	535	2016	2004	568	449	572
isogroup00021	117	229	88	1188	65	72	150	121	91	68	141	147	171	59	42	115	81	60	215	71	56	45	56	2183	50	202	65	84	124	72	50	87	57	2444	192	73	47	62	74	125	129	75	106	59	325	389	52	35	119
isogroup00022	1200	4384	1581	20084	583	265	1285	405	236	197	1156	810	930	290	542	319	203	278	849	278	400	782	1532	8768	284	5379	747	328	5175	681	197	800	139	75032	2678	323	217	237	249	772	423	334	1195	753	1417	1442	1400	1103	3065
isogroup00024	18	36	6	136	18	5	21	7	5	1	10	11	11	3	1	4	18	8	30	8	11	14	13	262	6	20	8	12	5	6	2	3	4	271	17	3	2	10	7	16	11	21	5	8	47	62	10	1	16
isogroup00026	264	215	40	1197	16	41	81	14	23	61	29	477	41	179	49	58	125	85	1351	232	25	24	68	174	26	73	13	276	93	17	44	24	15	2456	89	23	39	51	212	75	19	29	17	17	81	629	42	26	32
isogroup00027	272	247	217	992	88	101	1220	242	282	303	169	296	290	118	62	469	825	506	204	94	138	254	53	1877	91	558	174	169	478	217	53	305	93	1668	176	416	226	448	190	285	136	323	129	185	908	1502	283	239	360
isogroup00028	117	21	7	86	16	3	27	12	3	5	14	24	19	11	0	17	7	13	144	21	5	13	12	29	9	38	9	28	14	5	3	8	1	864	21	2	1	8	24	36	8	7	3	7	22	197	12	8	16
isogroup00029	169	388	95	1464	134	52	219	103	121	89	128	161	102	76	90	118	211	140	296	94	72	125	129	1530	42	492	80	119	177	84	34	162	45	2747	274	83	94	98	101	134	72	100	202	170	634	651	109	82	142
isogroup00030	0	0	0	0	0	0	0	0	0	0	0	0	0	0	0	0	0	0	0	0	0	0	0	0	0	0	0	0	0	0	0	0	0	0	0	0	0	0	0	0	0	0	0	0	0	0	0	0	0
isogroup00032	307	516	376	3140	233	247	957	275	173	167	477	480	462	157	131	310	254	194	364	135	274	393	162	4163	181	939	294	167	583	220	169	476	86	6337	460	210	146	242	238	430	184	198	319	146	780	1345	233	292	465
isogroup00033	243	404	153	3768	200	83	67	20	32	49	257	206	91	90	212	62	30	42	190	100	59	163	138	1790	76	272	56	42	286	33	19	195	29	10867	679	45	13	63	99	92	74	63	341	35	134	242	59	66	151
isogroup00036	0	5	1	4	0	0	1	2	1	1	0	1	0	2	0	0	0	3	1	2	0	0	0	12	0	0	0	4	0	2	0	0	0	27	2	1	1	2	0	3	3	0	2	1	1	1	0	0	0
isogroup00037	14	25	2	140	7	1	5	0	1	0	13	15	3	4	9	5	7	24	29	6	3	4	11	14	1	17	3	0	26	0	2	6	2	285	15	2	0	2	4	1	0	1	27	3	7	15	24	3	7
isogroup00038	153	205	110	2264	111	236	840	160	118	192	171	194	563	135	47	478	176	126	419	135	195	110	90	23520	149	242	47	84	187	467	128	166	99	4356	252	134	79	259	177	718	209	286	117	356	889	455	47	93	178
isogroup00039	0	1	0	4	0	0	1	0	0	0	1	0	0	2	0	0	0	1	0	1	0	2	0	7	0	6	1	3	1	2	1	0	0	13	0	1	0	0	1	0	0	0	0	0	0	1	0	0	0
isogroup00040	7	23	20	165	10	4	10	1	5	5	14	11	4	9	11	7	59	32	7	11	6	13	9	30	3	52	33	15	10	1	0	26	6	245	38	7	8	2	18	15	2	6	29	6	3	38	15	18	10
isogroup00041	94	97	49	509	33	27	91	37	38	25	48	46	57	41	24	51	49	86	161	29	40	50	17	670	27	166	31	68	38	26	49	29	18	999	52	25	32	34	34	67	45	73	62	36	176	290	25	20	45
isogroup00042	54	29	63	89	2	14	43	0	2	3	66	21	56	3	1	24	29	36	9	1	19	37	18	73	16	20	41	11	25	12	20	28	1	149	9	1	15	10	12	30	4	10	12	6	11	117	18	11	69
isogroup00043	108	30	23	162	17	21	62	18	20	25	40	44	69	21	8	68	62	76	88	12	56	43	8	513	19	43	20	13	19	31	50	21	15	446	43	13	20	48	39	71	18	75	24	27	53	287	9	12	49
isogroup00044	0	0	0	0	0	0	0	0	0	0	0	0	0	0	0	0	0	0	0	0	0	0	0	0	0	0	0	0	0	0	0	0	0	0	0	0	0	0	0	0	0	0	0	0	0	0	0	0	1
isogroup00045	4	4	0	0	0	0	0	0	0	0	0	0	0	0	0	0	0	0	5	0	0	0	1	0	0	0	0	2	0	0	0	0	0	2	0	0	0	1	0	0	0	0	0	0	0	0	0	0	0
isogroup00046	5	0	0	33	0	0	0	0	0	0	0	1	0	0	0	0	2	1	0	0	0	2	0	0	0	0	0	0	0	0	0	0	0	6	24	0	0	0	0	0	0	7	7	0	0	9	1	1	0
isogroup00048	0	4	0	0	0	0	0	0	0	0	5	0	1	0	0	0	1	0	0	0	0	2	0	0	0	0	5	0	0	0	0	1	0	0	0	0	0	0	0	1	0	0	0	1	0	2	0	0	1
isogroup00051	0	0	0	0	0	0	0	0	0	0	0	0	0	0	0	1	0	0	0	0	0	0	0	5	0	0	0	0	1	0	0	0	0	1	0	0	0	0	0	0	0	0	0	8	0	0	0	0	0
isogroup00055	764	1583	520	12278	596	374	1095	947	743	345	675	742	813	426	288	888	841	775	1328	405	532	613	605	16392	346	1383	545	633	1269	794	320	978	339	20852	1214	441	526	481	472	937	556	1891	817	1057	2093	2102	817	602	1149
isogroup00056	351	429	190	2465	178	186	645	285	281	146	285	304	411	186	125	300	287	273	652	237	213	238	136	4819	152	512	158	314	229	219	118	199	150	6506	453	164	162	186	165	434	248	190	252	237	1052	905	116	105	237
isogroup00057	10	29	14	155	6	10	51	7	12	12	21	16	44	9	8	8	6	12	23	15	12	23	16	367	5	41	11	22	15	18	16	17	2	215	20	24	5	20	12	46	20	10	11	19	70	62	17	3	25
isogroup00058	2321	2266	2515	15279	312	658	1869	155	108	355	3533	2559	1021	289	880	643	468	633	179	194	604	2168	810	2343	495	2471	1751	118	6430	455	381	2756	109	49093	1397	470	326	525	728	804	136	356	964	246	405	3636	1865	2028	4348
isogroup00060	264	479	193	3140	183	121	335	130	126	95	258	270	290	125	152	469	238	170	342	82	141	153	195	2336	84	552	120	143	628	249	120	407	68	7513	384	133	123	184	161	316	89	451	339	227	397	580	234	166	322
isogroup00061	50	111	27	638	39	36	243	83	193	35	59	27	85	51	20	70	40	34	109	26	28	30	46	1874	29	180	32	82	93	64	25	39	25	1718	75	67	29	37	19	82	78	51	44	63	454	103	83	25	57
isogroup00062	342	858	321	6789	264	165	370	209	138	69	348	298	201	155	207	138	139	152	392	135	77	334	314	2117	65	965	346	221	640	75	52	313	73	7087	759	110	120	80	106	190	81	72	544	87	359	526	388	204	403
isogroup00063	31	41	17	303	34	19	36	44	52	29	16	33	46	38	15	56	64	42	122	20	31	23	21	525	25	22	18	35	11	39	2	24	35	642	66	26	24	44	34	57	27	92	37	27	140	133	11	19	17
isogroup00064	27	37	0	407	6	0	12	3	4	2	9	11	3	7	25	12	14	13	34	2	5	5	28	49	0	92	10	6	33	1	0	7	1	771	72	2	1	6	6	1	2	5	39	1	10	21	14	4	8
isogroup00065	272	120	289	861	117	186	418	102	56	51	306	153	401	116	34	143	138	173	302	83	235	201	69	2837	151	227	234	85	39	367	158	137	47	1916	169	93	173	114	205	510	85	225	103	198	351	1156	45	102	277
isogroup00066	0	0	0	4	0	0	0	1	0	0	5	2	0	0	0	4	3	0	0	1	0	0	2	10	0	1	0	1	0	13	0	0	0	2	0	3	0	2	0	0	0	0	1	11	1	1	0	0	3
isogroup00068	528	406	291	2850	156	226	647	302	202	173	490	311	643	176	93	1282	218	357	652	165	407	253	121	8381	191	642	234	193	278	818	186	140	95	8092	401	254	150	497	253	731	206	2817	284	764	781	1139	147	133	296
isogroup00069	0	0	2	7	0	0	1	0	0	0	3	0	2	0	1	0	0	0	0	0	0	1	1	22	0	2	0	2	0	1	0	1	0	14	1	0	5	0	0	0	0	0	0	4	9	8	1	0	2
isogroup00070	1	6	0	13	1	0	1	0	0	0	0	1	1	0	1	0	1	0	0	0	2	2	4	1	0	4	0	1	14	0	0	2	0	29	3	1	1	0	2	1	0	1	5	1	0	6	2	1	4
isogroup00072	494	514	352	4363	262	200	591	366	258	182	447	404	316	255	188	369	509	310	558	249	210	417	243	6902	181	744	318	231	404	253	146	346	191	6570	733	197	154	250	239	350	277	301	478	262	972	1255	210	159	448
isogroup00073	68	126	17	665	69	39	179	119	61	56	55	63	138	37	35	86	101	51	91	32	63	45	49	1674	53	107	54	44	46	54	34	25	39	1440	107	37	36	46	36	123	48	53	68	60	243	243	21	27	86
isogroup00074	157	78	55	251	62	60	295	43	46	98	72	256	105	57	13	154	135	94	191	71	122	43	24	868	57	94	11	38	115	76	44	76	33	737	88	69	32	79	71	140	56	149	36	61	265	536	47	51	102
isogroup00075	59	106	21	450	33	38	57	47	41	37	41	81	63	40	24	30	83	41	76	29	22	34	23	653	18	138	32	19	26	30	22	25	24	680	73	20	25	37	22	36	35	27	53	26	155	183	16	11	58
isogroup00076	298	291	208	1637	162	198	1033	285	177	143	210	246	598	182	81	382	300	397	620	192	326	194	112	4832	207	405	200	170	178	345	93	227	114	3377	357	182	155	206	211	605	190	228	199	486	970	2467	76	129	262
isogroup00077	89	220	126	1765	72	59	123	99	80	69	157	204	93	64	75	92	128	43	167	34	49	107	97	1603	32	334	98	78	336	58	73	175	28	2965	255	61	77	86	72	111	79	72	165	65	157	308	134	104	167
isogroup00078	8	22	0	136	23	14	15	40	9	5	6	2	15	6	2	36	14	42	15	8	10	11	1	89	2	38	7	20	2	17	17	12	4	201	27	4	3	22	3	27	8	242	18	13	62	44	3	3	9
isogroup00079	584	746	137	2780	217	44	184	72	116	43	230	145	96	222	96	92	160	297	942	165	45	199	242	1017	51	761	154	397	220	46	35	332	56	8779	579	97	25	50	202	138	86	77	295	56	499	1130	248	128	223
isogroup00080	437	948	472	4734	286	108	497	335	352	151	492	390	317	226	241	264	404	322	443	192	152	433	233	4019	101	988	361	268	582	310	126	360	170	7829	628	207	281	219	180	332	222	254	526	478	971	1064	350	267	415
isogroup00082	7	5	0	49	4	0	6	5	4	0	2	3	11	9	2	6	6	1	32	2	7	10	0	50	3	38	3	7	4	5	2	14	1	81	8	21	15	5	5	5	2	2	4	11	6	21	3	1	7
isogroup00083	441	837	357	7387	261	464	911	895	647	574	328	533	1176	314	126	700	359	456	1309	399	541	408	195	31278	278	872	255	259	366	941	310	343	319	12952	716	310	324	723	357	1237	883	552	425	518	1845	1277	161	161	464
isogroup00084	0	0	0	8	1	0	0	0	0	0	0	0	8	0	0	3	1	0	0	0	0	0	0	0	0	2	0	1	0	0	0	0	0	3	0	1	2	2	1	2	0	1	1	1	1	3	3	0	0
isogroup00085	161	268	171	964	63	36	208	35	10	24	170	202	122	43	29	59	54	27	105	52	65	81	32	765	27	391	33	19	185	78	39	163	17	787	200	48	32	16	111	84	45	60	96	51	186	588	51	78	178
isogroup00087	4	0	0	0	0	0	0	1	0	0	0	0	0	0	0	2	0	0	0	0	0	0	0	0	0	0	0	0	0	0	0	0	0	1	4	0	0	0	0	0	0	3	0	0	0	3	0	1	0
isogroup00088	1087	1286	705	3146	471	5788	30056	9262	6170	5773	1192	3347	13654	1470	562	13835	2799	1673	1988	1075	7071	899	510	222533	4811	1423	599	741	1047	10995	4104	515	2315	5195	1344	5673	4402	9193	2446	14815	4991	4320	1252	7258	22498	7902	647	595	1266
isogroup00089	26	63	13	398	12	42	133	47	60	27	35	25	111	17	11	35	29	22	48	32	31	36	27	1304	44	70	33	18	23	104	20	18	19	737	71	46	15	29	25	118	19	25	32	106	366	157	12	23	63
isogroup00090	3	1	1	7	1	0	2	0	3	0	0	0	1	1	0	0	0	1	0	0	0	0	1	10	0	5	0	0	0	2	0	0	0	26	1	0	1	0	1	1	2	6	2	6	0	4	0	0	0
isogroup00091	195	124	221	846	34	26	255	27	13	37	136	67	140	16	14	59	15	125	157	23	38	124	22	476	24	395	72	56	48	28	53	52	20	2157	87	16	28	13	74	107	32	35	58	15	139	173	26	43	120
isogroup00092	208	94	34	361	77	63	281	56	64	53	73	213	64	88	26	118	91	67	279	95	87	47	57	1335	49	169	45	128	69	60	28	49	26	2844	97	42	47	96	60	154	75	33	45	27	272	630	81	63	42
isogroup00093	473	560	398	2939	234	271	1039	349	259	210	435	452	710	255	113	738	415	419	671	258	403	334	129	7973	223	815	186	238	348	455	155	294	196	6305	510	177	151	307	222	688	351	443	268	581	1376	1204	127	131	389
isogroup00094	175	360	148	2776	119	100	410	165	148	78	179	152	192	99	79	149	184	281	361	97	101	189	104	3302	82	440	126	113	213	187	56	213	106	3268	396	126	92	96	120	202	143	118	180	152	613	789	125	119	193
isogroup00095	18	8	0	274	9	2	1	1	3	2	6	13	6	6	4	12	14	18	31	7	0	4	4	87	1	8	4	2	4	0	4	1	1	482	40	1	1	8	2	5	5	2	17	1	16	7	3	0	6
isogroup00097	630	1295	477	4595	524	653	2066	1435	923	572	1075	1063	1386	497	347	2453	663	526	1163	504	878	629	508	14447	592	1749	743	570	662	1364	480	535	368	9962	1171	517	419	882	495	1410	664	3525	767	1477	3092	2902	360	279	636
isogroup00098	634	1314	472	9708	456	271	859	377	292	150	534	535	592	333	351	402	338	325	852	247	265	443	387	9430	233	1825	397	323	821	295	154	666	135	19666	1422	235	188	279	215	524	283	386	700	279	942	1145	313	332	674
isogroup00099	99	157	68	1034	59	59	179	134	70	73	96	146	158	78	34	200	101	71	170	76	45	89	44	1951	42	233	69	67	102	88	36	87	44	1604	173	68	28	70	71	152	115	112	101	84	301	403	65	38	78
isogroup00100	215	265	186	1377	88	65	258	93	108	58	165	166	181	97	44	232	246	175	366	89	69	161	74	1447	61	295	110	65	151	64	35	158	64	1471	205	62	89	92	80	163	111	166	101	67	507	565	64	87	274
isogroup00101	481	1188	431	6058	242	184	939	167	92	136	456	411	545	221	232	296	167	195	557	218	200	371	247	4615	149	1354	226	258	796	180	127	430	94	11766	671	182	119	190	200	355	289	309	373	130	808	819	207	300	496
isogroup00102	0	0	0	2	0	0	0	0	0	0	0	0	0	0	0	0	0	0	0	0	0	0	0	0	0	0	0	0	0	0	0	0	0	0	0	0	0	0	0	0	0	0	0	0	0	0	0	0	0
isogroup00103	107	181	96	1672	69	63	337	116	94	77	88	115	179	93	41	305	140	138	297	80	103	57	28	2512	51	308	61	131	87	64	71	60	54	2976	169	51	58	103	64	154	144	96	87	54	421	395	11	23	134
isogroup00105	261	204	105	2175	143	143	419	174	101	64	96	134	392	143	82	417	212	165	461	84	178	130	62	4273	129	549	95	106	128	367	97	117	37	6294	363	101	95	155	83	431	70	390	213	315	405	558	118	50	146
isogroup00106	2695	1928	2146	9581	1156	1385	3952	1052	787	711	2177	2640	3230	764	472	2066	1219	1421	2118	793	1938	1781	808	11542	1419	4185	1175	826	2342	2404	1033	1441	351	27295	2769	754	978	1050	1512	3408	702	2336	1299	3411	3190	10513	1542	1317	2962
isogroup00107	49	66	34	514	35	38	162	93	38	35	53	42	56	32	25	66	31	32	100	27	32	40	24	2475	16	88	24	28	40	142	38	34	32	1337	71	58	41	55	42	107	66	82	45	128	311	171	21	37	57
isogroup00109	243	236	216	1106	92	122	528	235	227	92	172	246	309	142	57	456	493	346	436	139	144	100	70	1605	118	417	141	208	94	152	141	93	136	1548	256	111	74	135	101	199	168	365	166	100	569	1015	52	62	201
isogroup00110	0	0	0	0	0	0	0	0	0	0	0	0	0	0	0	0	0	0	0	0	0	0	0	0	0	0	0	0	0	0	0	0	0	0	0	0	0	0	0	0	0	0	0	0	0	0	0	0	0
isogroup00111	310	733	243	3895	218	68	398	228	162	92	257	244	206	156	150	231	234	156	538	229	88	199	221	3587	66	1019	167	261	525	81	78	276	89	6261	744	111	86	111	118	165	176	131	371	153	840	714	204	182	292
isogroup00112	776	1179	679	6533	362	896	1447	1310	1260	561	1033	872	1461	583	266	1128	574	597	2027	575	999	1067	315	31503	626	2243	823	648	785	1722	619	920	455	9126	1259	541	932	1073	723	2445	1236	1009	716	892	2933	3430	351	476	1136
isogroup00113	1652	3108	2297	17415	579	324	1412	671	478	303	2398	1627	410	492	727	746	1896	843	906	429	289	2168	914	5633	207	3856	2220	613	5773	307	195	3595	203	31626	2733	683	683	516	656	396	362	301	1625	418	2060	9761	5044	3300	3834
isogroup00115	133	185	175	1153	83	58	297	120	113	46	179	154	151	70	51	89	78	117	166	62	86	135	70	1930	60	221	124	73	354	113	27	133	70	2218	164	77	97	89	75	168	90	91	120	126	379	566	153	61	132
isogroup00116	69	85	18	421	18	18	43	36	31	14	51	45	64	26	24	17	30	47	80	38	22	35	17	1064	12	123	36	21	18	32	47	21	22	633	74	24	30	31	36	49	66	23	65	47	120	100	16	10	45
isogroup00117	873	1032	679	5046	305	106	325	118	56	99	846	715	308	157	260	239	320	263	445	156	135	692	286	1410	122	1386	453	130	1347	107	81	934	40	11142	755	130	67	137	254	174	82	169	644	70	323	996	437	508	887
isogroup00118	69	181	41	1214	83	40	147	46	44	20	51	71	57	50	32	83	79	71	150	38	37	49	77	577	29	179	42	76	74	51	8	84	24	3185	188	29	37	33	52	65	33	99	137	74	133	202	70	46	54
isogroup00119	108	198	59	930	74	63	149	131	83	49	105	109	136	42	60	99	87	111	202	74	43	104	69	1572	49	186	68	72	92	80	53	145	31	1861	215	36	58	84	77	120	92	46	122	87	291	276	52	52	115
isogroup00120	172	114	124	652	56	90	358	46	34	54	172	188	227	57	21	103	96	94	204	52	110	149	53	845	81	223	104	63	191	128	81	164	20	1304	90	72	32	91	90	200	44	94	77	83	142	592	78	79	163
isogroup00121	508	256	257	1903	96	297	522	230	161	121	325	311	493	163	66	322	321	350	283	119	200	361	69	3944	150	306	235	122	162	262	147	193	124	3675	285	186	257	225	327	500	173	205	241	157	476	1621	97	96	350
isogroup00122	235	298	258	1748	89	87	198	76	74	66	191	269	169	108	85	168	106	202	353	91	101	248	65	1627	63	220	122	96	240	118	43	265	66	2940	295	80	47	75	112	184	126	169	202	96	374	554	81	123	309
isogroup00123	219	513	212	2439	175	67	285	99	104	80	195	201	154	115	93	187	128	124	405	127	83	150	110	2331	59	534	111	150	308	99	83	178	67	5252	307	85	58	101	118	176	123	87	201	80	431	513	98	92	159
isogroup00124	28	107	45	582	20	26	59	67	57	25	33	54	68	20	17	65	58	43	83	44	21	44	29	778	16	114	29	32	22	26	17	35	18	811	80	23	27	27	37	48	51	43	53	33	147	195	19	9	59
isogroup00125	391	1112	264	4772	204	87	265	125	94	178	341	667	175	100	165	340	230	175	209	149	115	346	339	1891	91	996	197	151	983	46	85	780	61	10261	823	187	53	272	150	164	157	176	482	67	598	382	405	480	586
isogroup00126	800	1401	502	10268	501	332	1151	638	406	329	718	619	721	309	369	918	589	631	605	307	330	550	514	13875	244	3382	743	369	1791	298	178	953	222	17075	2173	340	240	414	329	639	369	624	1121	379	1646	1462	816	612	785
isogroup00127	1878	1829	1064	9936	413	135	531	179	119	162	1299	564	261	150	391	156	288	645	693	229	67	1077	750	2758	112	2345	565	263	2567	220	103	1995	79	19438	2113	199	114	180	241	308	170	145	1236	168	449	960	1538	1317	1515
isogroup00128	1949	4016	1721	19817	978	883	5285	1136	719	1089	1835	2066	3204	645	306	1703	1567	814	2832	737	1386	1389	753	60125	909	3734	656	1059	2047	3322	861	1457	269	42173	1550	2129	1044	1050	813	4003	965	1723	1231	2130	4269	4772	995	999	1621
isogroup00130	0	0	0	2	0	0	4	0	0	0	0	0	2	0	3	1	5	0	0	0	0	0	0	38	0	0	0	0	0	0	0	1	1	2	0	5	0	0	1	1	0	1	0	0	3	0	0	0	0
isogroup00132	75	135	25	1142	74	67	49	76	91	44	66	252	26	120	50	93	231	105	331	127	44	56	56	1113	31	221	61	98	123	31	25	102	60	2634	189	49	65	60	143	93	95	45	180	22	126	639	73	56	88
isogroup00133	154	142	159	840	48	58	213	135	125	67	112	96	114	87	28	173	212	208	279	91	78	84	53	1112	58	189	70	126	82	72	42	58	33	1060	139	44	56	70	79	169	103	157	79	78	296	447	45	66	127
isogroup00134	152	294	123	1723	90	44	129	21	32	24	206	134	103	33	78	72	64	35	109	65	75	123	110	710	31	407	67	61	238	42	34	136	30	3668	252	57	20	43	62	109	29	59	145	29	138	266	78	71	206
isogroup00135	121	95	69	677	34	42	110	31	27	41	91	135	124	34	36	32	56	41	172	39	45	124	36	576	37	115	24	48	120	72	44	106	12	1096	66	53	29	78	62	143	36	48	76	39	97	180	45	48	73
isogroup00136	17	81	34	365	20	25	124	87	79	34	29	35	101	18	9	17	30	15	59	22	34	9	20	1225	17	64	26	38	80	70	40	34	31	581	45	33	24	54	12	78	26	27	32	70	122	36	43	30	29
isogroup00137	192	240	245	1344	95	159	283	193	189	118	181	217	334	138	83	321	346	388	454	107	191	121	88	2296	100	244	119	128	111	127	96	89	136	2240	236	78	105	177	106	250	180	247	148	103	589	647	53	69	150
isogroup00138	69	92	55	620	19	32	69	31	25	29	45	57	48	60	22	46	49	44	107	31	34	54	14	1096	14	74	29	25	41	66	10	31	20	955	104	29	40	40	35	81	54	55	43	40	107	174	20	20	18
isogroup00139	5	4	12	20	4	5	15	4	3	13	10	6	3	9	2	10	18	34	5	2	10	6	0	50	0	23	15	4	0	13	5	8	5	24	1	8	11	2	8	10	4	1	7	32	28	59	2	2	23
isogroup00140	362	461	250	3282	224	65	376	180	143	80	334	271	297	175	131	273	168	193	524	115	103	340	147	3549	56	858	185	235	450	104	63	462	58	7764	352	132	50	141	118	180	181	183	282	138	533	732	189	169	418
isogroup00141	13	18	4	52	1	4	108	23	13	10	4	3	40	8	0	266	36	23	18	4	7	6	11	93	6	11	2	18	5	39	16	0	3	52	6	11	9	22	3	39	5	246	5	13	89	27	2	2	11
isogroup00142	3	0	2	13	0	3	5	0	0	0	0	4	0	0	0	0	0	1	4	0	1	4	0	23	0	2	0	1	0	2	0	0	0	19	0	2	1	0	2	0	0	0	0	3	6	2	0	2	1
isogroup00143	0	0	0	2	0	0	2	3	0	0	0	1	0	1	0	0	1	0	2	0	0	1	0	0	0	2	0	0	0	0	0	0	0	1	0	0	1	0	0	1	0	0	2	0	0	0	1	0	6
isogroup00144	131	203	145	986	156	396	897	401	274	138	116	306	574	137	57	745	512	402	259	146	369	94	118	3541	275	273	150	184	105	356	88	124	75	980	255	203	289	284	260	764	203	356	172	305	848	983	117	91	166
isogroup00146	113	66	73	252	28	45	119	136	55	17	73	45	131	26	12	143	71	129	60	13	65	54	22	540	45	61	67	43	45	49	28	31	12	497	29	27	30	35	44	92	25	159	26	105	244	247	23	25	68
isogroup00147	344	74	9	251	132	4	95	6	6	15	44	26	16	70	10	31	10	31	454	27	37	15	44	87	22	85	13	118	48	7	0	34	0	15544	23	5	10	11	11	40	8	40	11	9	53	193	177	12	21
isogroup00148	74	111	60	599	62	57	109	46	29	26	72	94	87	37	25	69	64	44	125	41	56	54	55	989	39	118	55	36	77	47	58	73	29	1049	118	24	28	32	30	84	55	116	73	52	135	283	56	24	85
isogroup00149	85	96	45	429	27	38	109	52	34	24	81	74	82	22	27	62	70	104	78	30	37	70	19	999	46	137	41	48	50	60	15	56	27	908	73	35	33	48	46	88	43	48	71	45	133	241	31	18	72
isogroup00150	23	57	30	455	11	24	65	45	47	15	41	48	45	44	13	30	49	34	56	17	17	25	9	507	12	90	33	19	14	24	11	33	14	616	67	17	32	30	24	48	18	21	45	27	157	129	16	13	36
isogroup00151	92	79	17	278	56	17	46	27	14	6	24	41	68	39	13	46	40	59	203	43	8	26	9	625	13	116	20	46	28	27	16	16	25	571	58	19	6	15	42	67	21	97	26	27	107	265	5	4	31
isogroup00152	4	14	9	64	7	3	5	3	8	7	9	4	4	9	11	4	5	10	9	5	5	7	10	59	5	4	10	6	6	2	1	2	9	92	7	2	1	6	3	1	1	1	6	5	3	4	1	6	11
isogroup00153	33	20	78	130	13	21	134	47	27	62	21	74	96	15	1	88	167	94	65	9	77	64	6	324	24	68	32	24	28	44	30	57	12	334	11	52	38	52	37	95	15	143	19	34	71	252	18	15	34
isogroup00154	300	1037	191	7758	206	49	208	112	94	27	222	187	86	99	261	162	123	241	597	154	50	262	251	3150	42	1445	152	116	565	92	49	341	60	9038	889	97	57	50	57	90	137	128	437	182	502	474	222	223	257
isogroup00155	675	256	543	1242	183	367	1576	366	359	245	647	748	597	190	69	895	1512	1175	448	105	326	843	125	3427	234	533	811	200	662	422	214	1242	140	4680	317	524	383	512	396	708	213	1187	203	246	739	5249	756	527	1112
isogroup00157	61	123	38	510	85	116	33	52	74	43	68	114	104	105	65	38	52	47	58	46	131	44	29	1153	99	63	55	37	55	66	37	38	75	645	192	26	59	130	59	138	63	34	184	180	167	119	54	29	54
isogroup00158	71	67	39	459	34	43	85	22	17	46	48	42	91	46	13	69	57	65	108	26	50	48	8	754	28	57	18	28	42	41	9	39	8	1062	65	42	23	62	50	104	56	47	38	34	96	155	9	10	50
isogroup00161	165	132	32	597	59	35	67	111	63	32	53	70	99	67	38	113	64	27	312	79	58	77	53	1120	28	104	23	84	123	110	36	103	49	2141	181	33	22	59	49	82	77	143	64	136	401	270	59	42	44
isogroup00162	320	339	287	2586	140	588	2029	1057	929	624	339	1414	1422	447	127	1019	682	334	1610	359	797	290	113	14405	611	470	189	402	687	689	569	501	487	3019	328	510	682	1156	551	1782	933	605	227	510	2522	1925	381	268	385
isogroup00163	72	99	37	665	31	26	74	47	17	27	53	71	73	34	27	63	59	34	122	35	59	64	52	1180	29	97	30	40	45	51	21	37	39	1450	106	19	78	46	38	92	54	70	58	32	159	168	29	17	46
isogroup00164	46	146	67	1104	48	28	123	109	94	31	55	58	96	32	36	91	106	40	134	38	44	54	48	940	32	222	47	62	67	79	21	26	25	858	159	58	39	38	33	57	59	41	92	53	276	156	36	28	56
isogroup00165	282	267	323	1418	134	159	195	106	122	129	197	228	226	162	76	348	292	366	451	121	201	108	60	2093	157	224	109	139	86	151	155	91	122	2959	242	68	42	173	111	223	191	465	135	102	347	711	35	98	205
isogroup00166	31	43	20	480	28	28	84	33	12	17	35	40	40	17	13	35	59	43	59	22	28	22	5	717	27	63	21	18	18	54	10	33	15	912	60	21	14	36	40	71	15	24	36	49	75	105	6	17	30
isogroup00167	80	172	89	875	44	53	47	61	27	41	89	81	94	44	40	80	88	74	171	67	35	66	47	781	30	143	46	27	80	53	35	89	37	1064	134	28	37	76	51	79	57	118	94	40	149	213	27	25	59
isogroup00168	74	178	63	1017	90	81	88	145	107	52	76	97	138	109	73	103	165	106	190	43	86	65	84	2543	76	97	84	97	73	87	37	96	41	2322	159	71	113	126	92	181	83	112	178	176	304	216	50	32	65
isogroup00169	98	234	97	1281	86	79	260	296	189	86	120	172	145	68	43	153	162	132	382	127	75	90	34	2244	45	481	132	172	230	71	51	114	83	2193	199	134	78	98	95	135	121	124	107	95	590	715	114	58	147
isogroup00170	988	1479	652	6809	561	530	1485	724	560	425	854	863	1125	478	248	1118	622	726	1645	667	481	593	339	16173	426	2105	593	546	697	871	355	613	375	15450	1542	527	298	634	557	1234	721	827	737	890	2129	3379	449	365	835
isogroup00171	327	5	27	23	16	3	41	4	4	6	42	37	26	8	2	348	166	312	19	4	42	31	3	65	5	10	9	5	12	14	5	29	0	178	21	6	4	13	13	10	5	146	7	12	19	348	7	68	26
isogroup00172	546	1196	470	8745	602	100	277	132	126	115	633	382	345	298	577	154	120	181	621	195	132	339	553	4020	70	1882	308	237	1476	71	43	579	149	27962	1249	99	96	128	134	205	166	122	1007	86	595	352	433	291	757
isogroup00173	132	156	54	1106	61	53	184	88	70	50	70	85	109	84	40	152	109	86	220	67	55	79	74	1366	48	278	48	62	95	56	19	59	37	2319	214	57	37	50	67	78	85	110	106	68	260	442	64	53	105
isogroup00174	320	50	461	144	28	172	765	38	37	202	458	601	249	67	16	470	447	209	28	23	162	552	14	876	139	76	250	13	925	256	82	901	15	270	47	347	217	318	303	460	47	335	47	89	138	1297	382	323	648
isogroup00175	11	7	1	39	0	6	15	4	2	1	3	4	26	0	0	22	2	3	3	1	8	5	0	183	5	4	1	0	8	9	0	5	6	30	6	6	5	5	5	11	4	50	1	12	12	13	1	0	15
isogroup00176	2	5	2	10	0	0	0	0	0	0	1	0	2	0	0	0	0	0	1	1	1	0	0	12	0	4	0	1	10	1	2	5	1	10	0	0	0	0	0	0	0	0	0	0	0	1	0	0	3
isogroup00180	20371	73475	18005	560149	26107	9751	45342	37013	48650	14587	18081	24705	14790	33061	28896	18654	47238	26367	40758	18504	10605	15812	26935	371265	6632	84990	23879	37626	34747	6960	6585	21140	18198	1080724	52017	20090	28562	17611	21430	17060	17217	6606	58744	10866	133419	109852	37711	13333	25873
isogroup00181	1105	1506	574	10410	381	391	1522	709	543	320	994	704	702	397	363	2282	771	741	1060	379	597	576	437	13759	336	3361	559	510	712	820	266	581	193	23936	1716	291	246	649	543	1095	450	1566	1050	778	1308	2781	399	428	906
isogroup00182	623	1110	424	8454	304	178	669	309	236	192	646	640	379	227	278	331	431	339	707	282	228	666	416	6772	169	1122	380	283	1848	133	122	1342	139	12665	1643	266	139	242	311	509	252	205	852	140	744	903	982	755	732
isogroup00183	79	229	75	1310	75	46	114	74	54	35	97	112	133	75	66	61	80	42	154	67	61	68	57	1826	38	268	49	72	174	40	34	75	41	2589	228	23	20	41	42	89	81	28	137	52	268	149	35	57	96
isogroup00184	49	36	17	96	9	25	76	7	19	16	31	18	73	9	7	56	29	39	54	10	34	14	5	405	18	38	39	25	22	52	25	8	14	235	22	12	19	30	17	34	17	83	13	25	115	79	5	7	21
isogroup00185	78	63	22	616	15	27	71	22	32	18	27	23	57	41	29	42	25	44	72	30	24	25	14	1029	17	96	15	18	20	25	24	39	18	1055	27	20	21	27	28	39	31	21	38	20	133	121	6	7	62
isogroup00186	0	1	0	7	2	0	0	0	0	0	2	0	0	0	0	0	0	0	1	0	0	1	0	0	1	0	0	0	0	0	0	0	1	6	1	0	0	0	2	0	2	0	0	0	2	0	0	0	5
isogroup00187	5	2	0	25	1	2	0	3	11	0	4	1	1	2	4	0	9	4	11	2	1	3	1	6	0	3	1	0	2	1	1	8	9	52	7	2	1	2	1	0	1	2	5	1	20	22	8	5	5
isogroup00188	0	0	0	0	0	0	0	0	1	1	0	0	0	1	0	0	0	0	0	0	0	0	0	1	0	0	0	0	0	1	0	0	0	0	0	0	0	0	0	0	0	0	0	0	2	0	0	0	0
isogroup00189	227	47	165	249	13	28	73	3	2	9	188	94	50	23	8	14	36	42	34	9	44	146	13	134	15	72	109	14	81	20	15	63	2	550	39	14	27	8	66	62	6	15	26	10	18	412	51	71	166
isogroup00190	166	304	86	2076	63	51	123	88	64	47	148	137	133	63	44	113	145	80	284	75	55	114	67	1736	31	376	76	83	208	84	25	162	39	3046	271	54	28	56	81	122	147	105	159	54	273	405	86	73	129
isogroup00191	141	380	59	2010	73	51	271	197	111	47	149	190	98	82	107	132	178	129	190	81	71	123	123	1596	54	765	129	104	381	52	20	303	38	2616	304	75	36	105	45	72	80	82	178	70	450	438	186	146	204
isogroup00192	188	291	134	1864	108	123	397	150	139	106	186	178	287	136	89	253	158	157	319	145	149	114	123	4606	73	503	88	102	221	158	86	108	72	4541	319	89	69	206	132	304	171	138	200	125	535	480	76	67	203
isogroup00193	1	0	0	0	0	0	1	1	0	0	0	0	0	1	0	0	0	0	0	0	0	0	0	1	0	0	0	0	0	0	3	0	0	2	0	0	0	0	1	0	0	0	0	0	0	0	1	1	0
isogroup00194	203	45	14	72	31	7	25	6	15	14	17	24	6	35	3	14	9	29	166	14	30	8	6	88	10	39	23	47	10	2	5	11	10	1873	28	3	1	10	15	23	20	38	9	10	23	171	40	15	10
isogroup00195	77	294	59	1707	87	36	180	49	43	36	111	99	72	100	110	212	109	102	187	74	32	61	104	1543	21	351	56	88	211	71	11	143	43	4264	332	54	48	44	38	48	61	119	177	76	430	235	88	94	115
isogroup00196	46	73	26	475	23	22	84	36	28	19	19	25	76	21	12	30	40	34	155	22	20	30	15	2490	20	132	15	43	49	58	14	33	21	969	66	25	11	20	17	75	39	50	30	50	227	156	20	24	31
isogroup00197	47	155	90	868	107	99	144	124	79	37	95	56	191	73	35	199	89	57	205	70	103	40	77	4246	121	250	49	39	62	342	41	100	92	1076	250	79	48	77	74	378	132	224	177	361	235	138	52	55	104
isogroup00198	77	131	34	154	65	1539	15402	6688	3066	3442	95	362	4029	238	56	858	114	50	45	70	1792	93	105	30515	1342	119	49	52	72	3365	1641	27	698	249	99	1329	2012	3987	198	4287	1328	249	66	1296	12217	606	53	50	91
isogroup00199	62	105	28	149	34	1537	1406	1163	539	1208	82	1354	1111	354	54	378	362	70	620	396	590	39	74	11419	409	74	31	509	54	226	436	15	398	536	79	399	584	556	338	1235	1523	155	43	137	2136	465	41	27	54
isogroup00200	276	193	265	1512	109	108	1041	362	157	127	175	210	712	167	56	310	207	158	461	83	126	280	109	3638	54	596	118	132	390	581	185	243	103	2878	230	178	168	216	228	537	207	633	215	905	1027	823	120	151	373
isogroup00201	142	180	83	1019	76	77	221	131	61	61	134	117	190	71	51	163	158	100	190	67	113	94	68	2427	80	235	72	43	139	104	70	81	28	2645	210	40	48	84	68	208	93	154	111	108	294	222	52	86	109
isogroup00202	262	248	225	1485	117	53	186	38	27	36	240	291	63	72	108	86	85	66	107	50	63	195	83	302	28	259	134	90	573	20	15	283	22	2847	125	60	28	32	58	34	20	41	123	20	109	350	343	261	406
isogroup00203	111	114	60	827	44	64	218	70	57	45	93	96	122	32	21	106	86	84	99	52	66	58	19	1882	38	169	49	38	99	116	36	69	44	1285	118	72	63	95	49	134	74	106	71	190	191	323	43	48	81
isogroup00204	68	134	103	660	87	57	247	177	79	73	105	99	160	71	34	120	61	37	137	54	101	78	54	2278	36	210	88	41	105	159	74	147	75	1216	127	46	64	71	74	183	160	57	103	233	288	289	84	65	81
isogroup00205	3	14	3	88	8	2	6	1	2	0	11	1	4	1	10	2	13	5	16	7	1	2	4	145	1	25	1	8	11	2	4	22	4	188	27	3	1	1	5	7	3	3	9	10	18	24	1	6	3
isogroup00206	284	159	68	2048	63	36	143	47	42	70	118	202	79	44	67	357	75	180	215	75	66	121	64	852	38	171	71	68	279	112	34	128	43	2422	149	75	18	104	83	113	54	358	131	160	176	295	58	111	173
isogroup00207	61	11	59	31	8	29	79	29	11	37	73	37	83	17	2	35	68	69	7	5	38	56	6	249	27	6	63	9	14	40	17	18	8	96	12	43	53	51	65	79	10	18	5	24	51	200	15	21	38
isogroup00208	312	310	141	2469	130	206	551	206	153	164	227	323	377	112	89	306	164	205	397	149	214	197	87	5511	158	557	112	161	219	247	100	205	83	4830	408	101	80	258	179	501	183	248	246	276	662	745	118	99	228
isogroup00209	361	520	221	3439	222	156	612	289	246	107	343	358	585	169	115	318	199	228	553	151	260	239	137	9228	199	527	141	54	207	262	148	221	123	7659	535	140	120	152	191	480	294	293	325	287	1416	906	84	137	387
isogroup00210	149	136	87	1338	36	38	268	43	31	51	106	94	116	52	22	112	92	105	205	65	47	101	40	1928	39	205	61	40	113	81	38	69	40	3066	156	64	44	65	41	139	47	83	69	55	233	450	49	67	69
isogroup00211	86	136	54	721	59	31	127	81	51	21	71	60	146	54	27	85	41	72	150	37	58	82	35	1683	37	145	68	72	78	109	24	45	20	1101	114	46	34	48	65	167	68	56	60	118	140	264	23	22	65
isogroup00212	9	16	9	105	5	15	48	15	6	3	6	15	26	8	2	19	5	3	8	5	14	15	4	259	12	26	3	7	10	24	4	8	3	98	15	8	14	12	8	18	5	11	8	22	32	32	5	1	14
isogroup00213	103	177	64	820	62	70	150	38	44	37	92	121	49	44	37	59	79	87	98	36	35	92	40	738	30	446	96	71	132	23	26	100	25	2414	116	34	37	42	38	71	47	45	58	31	174	290	91	46	94
isogroup00214	339	1671	374	9241	500	803	1084	1152	836	315	368	454	1436	382	354	922	418	297	1035	450	823	384	516	10526	795	3006	402	654	552	672	498	476	226	19022	1738	244	626	302	421	1880	519	516	949	354	1678	1510	319	228	462
isogroup00216	44	39	29	465	19	15	60	20	22	21	55	34	76	19	16	35	15	18	46	21	26	28	22	677	14	61	24	6	20	41	19	25	5	1437	79	9	13	19	17	38	15	37	36	24	53	78	33	33	17
isogroup00217	9	8	9	42	7	4	2	1	0	2	2	2	2	1	0	1	0	6	4	1	11	16	2	44	3	2	4	3	4	7	1	10	0	133	21	1	0	1	0	4	3	2	0	2	5	13	1	2	12
isogroup00218	440	394	342	1712	176	191	518	237	220	133	375	368	446	152	102	429	309	265	335	153	228	304	123	3822	187	417	206	125	280	220	132	262	95	3614	356	119	187	215	215	431	204	348	171	284	678	986	118	180	362
isogroup00219	108	287	34	1975	75	52	135	71	55	41	56	83	72	41	59	63	80	76	221	60	49	76	88	1169	41	338	42	78	123	51	31	82	21	3730	261	62	14	51	26	70	54	60	122	53	150	236	56	48	93
isogroup00220	151	137	87	459	76	149	339	60	74	132	157	254	224	63	30	157	198	67	76	71	94	146	26	993	72	120	109	63	381	163	79	214	36	891	92	199	82	239	75	146	60	201	101	157	247	684	149	148	155
isogroup00221	160	274	71	1445	120	89	411	149	100	150	103	140	193	100	76	263	139	132	410	120	120	96	58	3117	77	357	72	102	160	109	36	130	86	2779	382	87	56	128	114	318	158	139	158	124	449	584	68	63	159
isogroup00222	235	335	183	1250	84	97	224	115	89	110	152	172	329	124	36	228	155	152	557	149	171	165	46	2692	75	248	72	129	179	161	122	134	65	3181	205	90	64	178	128	216	120	200	127	95	472	448	35	80	162
isogroup00223	60	31	7	281	35	13	20	15	20	12	17	18	40	36	22	30	25	13	74	14	19	8	53	376	3	33	10	56	33	21	6	17	17	768	79	9	11	16	20	14	16	26	24	38	88	71	21	7	9
isogroup00224	295	676	190	2331	235	51	227	90	77	51	280	229	156	150	114	78	111	114	479	133	54	181	238	1382	47	643	137	152	455	45	34	208	54	4400	456	93	103	71	92	112	104	39	311	65	356	403	186	116	291
isogroup00225	516	858	366	5646	353	151	960	513	455	213	417	514	523	357	208	396	486	513	801	293	241	491	309	6630	130	1380	394	326	679	263	125	577	264	7597	903	317	274	251	285	479	307	689	636	316	1650	2037	428	297	814
isogroup00226	302	412	177	3402	199	128	520	204	170	169	156	258	396	227	169	323	279	333	527	157	220	130	124	4771	92	461	91	167	191	174	57	111	179	5773	456	99	112	246	181	412	314	259	268	148	760	669	49	99	206
isogroup00227	81	88	22	562	27	18	59	18	19	41	68	71	110	22	13	39	36	17	91	35	30	64	23	659	26	90	30	35	69	30	3	42	15	1236	95	40	26	27	29	56	37	29	48	33	103	161	36	19	58
isogroup00228	132	162	195	887	74	57	135	53	58	58	107	119	108	67	34	167	99	139	299	55	84	85	68	1355	70	155	51	62	99	73	33	90	49	1675	129	50	34	87	46	144	98	127	95	83	248	325	28	47	78
isogroup00229	107	83	83	401	44	232	732	233	120	260	98	115	753	77	23	176	81	50	168	43	302	59	47	3850	239	112	50	76	109	797	297	86	51	1575	82	211	145	175	76	943	102	149	55	280	373	426	45	39	82
isogroup00230	71	29	30	233	19	15	102	33	24	20	54	34	60	35	5	63	77	94	47	14	34	32	13	457	35	24	31	13	8	38	10	18	21	427	26	35	47	50	50	79	26	41	18	33	99	232	8	14	59
isogroup00231	35	153	13	625	35	67	148	87	56	36	26	55	131	30	21	48	19	9	186	40	71	39	120	1152	100	149	15	40	110	148	66	35	31	1297	60	68	27	29	15	131	73	89	46	145	303	129	50	53	57
isogroup00232	69	36	13	217	27	45	294	54	40	28	41	55	113	17	7	49	34	55	72	10	99	36	13	801	58	60	31	11	22	131	48	23	17	1035	41	32	39	52	40	128	21	94	25	60	156	587	12	25	45
isogroup00233	49	22	10	129	8	14	42	28	11	29	15	12	19	10	5	27	45	24	39	10	11	15	8	326	3	27	6	10	19	15	10	5	12	288	22	20	20	19	14	26	8	17	32	15	80	55	16	4	22
isogroup00234	69	91	27	449	30	26	84	72	30	23	50	98	56	34	25	78	77	69	116	38	35	74	19	744	28	108	39	54	68	35	28	50	31	882	102	37	29	37	46	75	63	51	53	42	147	293	32	26	52
isogroup00235	436	3448	212	17404	501	173	634	655	490	314	328	649	207	401	523	445	522	206	1978	757	148	277	816	12336	123	4137	155	601	1649	152	59	850	240	26366	2563	415	96	342	178	231	624	275	1111	319	2256	520	785	401	377
isogroup00236	58	58	20	333	30	16	35	15	12	5	37	15	50	10	8	40	14	52	48	6	20	32	9	323	10	51	25	38	11	21	6	30	7	541	18	9	11	4	15	27	8	136	26	34	90	205	5	10	14
isogroup00237	47	110	39	1644	104	5	130	62	37	14	60	27	58	37	24	144	83	125	255	43	13	74	47	990	14	1036	43	47	77	30	4	42	18	2253	331	38	13	28	15	54	69	93	132	37	250	182	25	36	96
isogroup00238	150	75	104	578	45	44	234	79	52	61	116	71	152	29	20	103	130	130	98	45	51	66	31	1100	30	169	65	48	73	70	29	54	29	1044	93	64	53	61	65	119	31	57	62	87	230	379	38	45	80
isogroup00239	175	126	79	641	28	28	149	51	37	46	137	137	122	24	25	44	72	77	103	40	40	111	23	803	43	122	59	39	66	66	20	79	45	912	121	44	48	58	78	122	46	74	60	32	139	302	36	28	115
isogroup00240	12	34	12	188	12	16	20	25	29	14	28	18	24	13	4	9	28	7	18	14	21	13	7	338	8	43	13	11	9	11	6	11	5	316	24	15	6	8	8	16	14	19	20	19	38	114	8	10	19
isogroup00241	132	229	98	1422	64	58	304	123	82	48	102	108	162	77	31	85	110	82	157	41	52	81	47	1591	39	459	81	75	146	53	57	60	39	2099	117	58	62	44	64	99	65	64	89	80	256	452	53	47	125
isogroup00242	26	31	14	287	15	29	44	64	63	25	14	33	42	23	7	15	25	24	82	24	24	7	14	549	16	47	12	16	28	30	3	33	16	444	40	7	17	18	18	52	41	30	29	20	157	72	23	16	13
isogroup00243	242	232	102	1300	43	81	203	77	53	74	134	163	153	104	31	124	133	112	282	86	63	148	65	1832	42	208	75	50	152	87	57	134	63	2341	161	85	62	105	83	155	101	114	114	46	276	471	75	62	140
isogroup00244	537	1050	330	6263	297	279	564	353	229	391	515	672	668	272	184	432	331	238	1028	401	269	460	348	7918	228	905	250	308	1038	358	137	593	134	12655	1015	253	142	568	289	640	379	523	578	192	993	951	297	357	559
isogroup00245	243	172	63	524	24	74	126	39	52	45	165	123	116	133	17	101	120	198	403	45	78	30	61	1732	11	98	62	61	81	100	31	19	29	5231	144	41	48	104	84	184	64	24	82	100	216	459	117	35	94
isogroup00246	174	38	11	125	25	10	27	8	10	6	26	41	3	13	3	4	9	9	184	27	10	11	6	56	10	30	17	21	11	6	0	12	0	2419	30	9	2	2	29	36	3	13	10	7	13	147	8	1	6
isogroup00247	153	192	116	1205	118	76	205	140	91	62	134	106	224	80	43	409	99	121	277	94	105	153	64	2139	94	587	85	46	143	330	57	143	33	1992	361	74	31	133	73	217	62	582	142	572	492	557	63	42	124
isogroup00248	730	680	574	3199	217	385	960	217	111	239	565	659	1038	169	135	485	326	343	541	198	539	561	131	7587	328	653	278	202	303	705	276	463	118	5283	621	234	175	476	486	1214	305	656	315	410	608	1494	181	270	603
isogroup00249	54	78	58	572	63	71	130	79	66	48	66	79	108	42	35	147	102	101	84	27	71	48	12	2131	36	115	33	28	109	278	74	65	40	1154	105	58	83	111	62	220	50	231	78	349	176	228	51	27	64
isogroup00250	96	232	83	1713	127	261	802	497	298	280	94	221	596	116	57	567	122	81	340	170	339	98	105	8970	291	370	51	111	139	404	189	84	157	4226	323	224	80	357	98	783	345	281	198	332	1381	556	68	61	135
isogroup00251	29	19	7	133	11	2	10	31	4	8	11	5	15	11	6	48	36	32	17	3	6	11	2	140	2	40	18	5	15	18	1	14	5	356	27	8	6	7	15	28	6	67	12	50	108	51	14	6	7
isogroup00252	848	636	501	3697	286	271	759	576	453	250	552	456	571	289	214	532	393	450	665	223	416	715	218	6073	333	1017	495	295	768	553	260	707	167	6684	918	214	186	420	273	784	324	457	435	571	1272	1485	298	400	1103
isogroup00253	967	2420	1126	13673	614	277	766	61	101	202	1709	1015	618	234	1039	264	101	159	245	196	264	751	726	1882	214	2655	666	164	3301	255	156	746	108	50050	1647	225	113	220	330	385	99	137	1509	166	443	902	786	732	1983
isogroup00254	326	695	254	4929	216	84	289	57	75	70	377	240	142	151	184	134	93	159	464	175	79	229	213	2013	48	838	183	150	432	66	61	256	83	9917	521	113	43	87	132	159	123	92	396	55	413	456	133	150	349
isogroup00255	236	474	273	1942	160	90	131	156	97	68	292	250	76	91	123	357	221	174	368	157	84	308	146	2564	77	329	192	125	393	132	63	327	78	3311	485	59	47	151	103	207	173	461	261	153	207	419	214	147	325
isogroup00257	54	16	38	111	24	6	22	8	11	10	46	24	46	19	8	23	21	18	28	15	10	24	2	195	10	30	9	15	29	18	11	22	7	332	12	20	10	19	23	46	13	27	9	20	67	112	18	4	38
isogroup00258	18	25	28	526	45	72	116	88	52	38	21	26	165	41	6	167	37	43	96	15	100	38	11	2206	109	52	26	31	21	248	65	42	28	875	35	33	19	57	51	344	60	193	23	217	293	139	8	12	31
isogroup00259	199	206	131	761	51	87	129	67	50	87	159	178	217	65	35	120	88	91	139	70	132	126	60	1150	65	115	90	64	115	145	73	106	46	955	132	56	42	93	94	196	108	105	100	90	182	259	64	52	123
isogroup00260	43	88	39	373	28	21	134	62	63	25	50	53	102	29	16	84	56	57	99	25	30	20	23	717	42	163	33	51	44	51	11	32	21	722	83	28	27	15	41	87	52	65	53	63	244	203	41	27	44
isogroup00261	22	122	16	619	31	13	74	45	40	27	27	33	43	29	17	43	17	21	55	33	17	29	20	1778	16	94	14	27	52	35	13	24	35	1375	72	19	19	23	18	52	55	34	32	47	234	56	22	5	19
isogroup00262	153	179	100	1106	79	94	238	149	102	83	98	106	299	74	34	158	79	90	223	79	121	104	69	2267	74	205	78	51	118	144	44	79	66	1450	167	89	77	125	94	194	119	184	91	120	525	523	38	54	131
isogroup00263	2	7	1	8	2	3	4	0	0	0	1	3	5	2	0	0	0	0	7	0	2	1	2	102	3	0	0	0	0	16	0	1	2	23	2	1	1	1	0	9	6	2	0	13	0	2	1	0	2
isogroup00264	103	177	134	975	54	40	78	59	38	55	103	141	58	56	35	78	63	81	200	50	55	106	35	1823	45	126	57	40	121	63	59	146	40	1771	146	49	34	71	72	105	63	62	111	66	209	250	58	55	116
isogroup00265	72	121	91	930	43	31	186	76	41	47	81	73	98	53	16	88	99	57	147	44	25	93	58	1069	40	143	62	44	181	55	11	92	40	1397	149	87	43	56	42	84	57	91	82	35	485	207	68	56	141
isogroup00266	189	198	75	650	74	99	107	112	83	56	130	169	268	94	64	198	181	73	232	74	149	106	81	1451	99	102	84	80	107	107	76	107	65	1401	198	45	57	111	80	155	98	298	110	119	182	366	78	73	155
isogroup00267	107	89	116	275	53	16	53	10	10	9	128	57	49	26	10	48	37	38	35	10	30	122	36	279	40	54	105	16	209	27	11	226	9	760	64	31	27	25	25	39	16	30	43	33	82	135	73	134	138
isogroup00268	85	157	59	802	77	83	240	165	116	52	86	113	128	112	39	98	156	123	171	62	67	73	41	1554	79	213	89	74	65	92	28	129	52	1586	140	99	139	84	86	119	74	79	112	129	426	530	75	56	176
isogroup00269	3	19	6	123	3	8	20	19	9	11	6	6	47	4	5	187	29	25	53	6	25	11	3	525	25	7	3	3	10	82	15	0	2	77	9	18	12	40	4	71	8	455	16	126	66	28	9	3	8
isogroup00270	552	435	115	5393	273	220	526	300	188	153	368	434	318	286	155	370	330	330	999	295	177	255	179	5017	151	1469	213	204	334	173	128	218	133	9788	759	135	148	218	230	429	295	216	459	83	654	1375	155	139	239
isogroup00271	209	218	125	2032	106	88	466	229	195	121	186	144	185	114	76	153	232	157	357	85	116	118	87	4016	59	559	138	141	199	232	103	186	64	4324	269	126	140	159	164	249	143	98	199	336	527	727	114	97	152
isogroup00272	151	135	58	1341	141	97	320	125	79	92	74	208	217	115	58	457	173	158	429	68	81	61	53	2976	82	239	45	99	94	236	48	109	48	3523	146	114	36	95	94	247	105	455	102	332	511	493	39	35	67
isogroup00273	118	163	73	875	82	123	324	173	145	93	98	155	325	99	56	240	110	73	127	60	217	76	71	8524	149	170	60	50	73	495	164	85	48	2376	219	128	78	206	61	459	127	344	124	815	631	289	48	44	94
isogroup00274	80	89	46	540	25	14	85	100	48	27	45	61	85	43	8	79	49	75	86	32	53	52	25	995	25	86	34	35	27	35	9	36	19	588	102	22	21	36	24	88	41	80	55	80	215	262	14	19	71
isogroup00275	110	315	72	1273	55	91	276	220	164	79	134	191	255	109	62	140	127	95	313	96	112	106	82	3373	69	262	92	93	201	138	50	190	65	2468	213	117	58	160	101	278	155	102	141	185	661	402	88	61	146
isogroup00276	172	164	86	957	106	87	444	82	77	78	115	150	223	59	43	184	150	138	154	52	92	105	73	1811	64	344	83	62	141	159	44	131	52	2044	143	85	90	119	111	174	71	193	124	159	385	521	69	88	179
isogroup00277	0	0	0	5	0	0	1	0	0	0	0	0	0	0	0	0	0	0	0	0	0	0	0	6	0	0	0	0	0	0	0	0	0	0	0	0	0	0	0	0	1	0	0	0	0	0	2	0	0
isogroup00279	49	219	60	1351	42	45	181	145	78	56	41	123	95	84	33	49	62	20	212	70	45	49	102	4392	36	198	50	95	234	146	29	100	53	2584	201	136	52	129	48	129	115	68	118	218	579	165	132	64	75
isogroup00280	182	329	81	1827	89	74	218	110	124	76	162	178	146	103	80	118	213	123	409	105	55	114	140	2230	61	201	70	128	89	127	76	114	67	3405	171	80	91	118	95	185	121	113	155	108	420	615	101	42	145
isogroup00281	182	134	114	409	82	75	139	78	49	42	107	94	239	46	40	204	144	136	125	57	190	102	71	988	133	66	71	55	47	198	116	73	53	1099	109	55	77	121	79	201	53	575	82	222	181	503	43	41	128
isogroup00282	29	97	59	438	29	6	57	18	8	11	41	51	16	31	18	8	15	15	42	30	13	38	15	329	8	104	18	5	67	23	5	37	9	864	55	18	13	21	22	26	20	18	28	14	100	132	18	24	27
isogroup00283	106	529	147	1958	208	74	283	225	196	40	126	94	201	115	86	54	87	53	352	127	51	137	132	3833	86	741	60	119	394	124	60	204	141	2320	545	85	42	57	37	128	343	120	210	224	941	370	151	137	194
isogroup00284	28	53	14	580	35	41	113	71	51	12	28	46	55	40	11	85	50	29	87	31	33	17	17	1632	47	137	16	23	48	72	15	10	30	984	81	34	21	40	24	114	70	89	50	152	257	111	24	19	49
isogroup00285	45	16	26	49	5	27	81	17	15	24	35	34	90	11	10	22	14	9	9	5	30	58	6	420	31	6	39	5	4	77	20	31	4	19	8	11	34	18	37	72	6	12	13	43	30	174	8	9	13
isogroup00286	52	80	25	361	31	23	76	45	30	21	29	28	45	42	30	27	29	29	52	20	14	38	90	676	11	57	28	23	56	59	9	39	86	575	86	48	17	31	34	50	30	35	72	115	125	195	31	13	29
isogroup00287	133	181	121	575	55	58	112	47	61	38	106	78	105	90	22	205	126	112	136	72	46	81	51	755	35	115	58	58	16	45	31	36	40	791	111	26	36	87	62	109	57	107	99	31	275	323	29	22	77
isogroup00288	51	23	14	37	18	214	1603	303	193	685	15	524	610	148	11	1100	765	604	536	42	374	31	21	1902	203	24	14	44	86	35	164	7	150	53	22	260	162	541	161	556	261	298	19	42	1228	405	38	13	25
isogroup00289	3	5	0	16	2	7	69	28	11	8	2	3	19	6	1	100	51	10	31	2	9	4	0	138	7	5	1	7	2	11	5	4	1	50	6	13	14	14	9	37	1	64	6	11	22	73	6	1	1
isogroup00290	10	14	6	41	5	6	23	7	0	5	20	7	7	7	1	5	6	2	21	3	4	7	4	63	0	11	5	15	6	2	1	0	3	180	9	4	2	5	5	5	11	8	7	6	41	6	1	1	7
isogroup00291	67	425	86	1148	93	353	930	828	789	306	80	449	665	187	50	189	163	64	494	229	231	124	98	11919	259	348	45	262	243	428	386	165	236	1647	171	496	328	362	206	810	761	288	132	441	2480	502	59	73	111
isogroup00292	181	627	303	3750	183	129	655	120	136	116	341	323	322	179	189	231	155	113	406	112	174	255	182	3239	100	1060	189	288	681	140	73	352	99	9030	445	227	107	136	151	225	168	136	346	110	710	649	253	189	457
isogroup00293	31	41	19	426	19	10	46	35	18	9	35	28	19	20	16	17	18	15	56	22	25	11	17	814	14	30	17	9	18	33	10	37	15	745	63	12	9	29	20	48	31	35	28	45	67	54	3	8	43
isogroup00294	19	29	7	90	33	35	210	54	59	28	8	44	43	54	8	151	68	65	163	31	31	23	6	1016	23	67	6	41	16	30	18	12	40	321	41	30	19	35	22	38	75	70	17	79	359	194	11	12	12
isogroup00295	132	163	101	643	67	135	420	274	176	64	105	128	352	64	48	179	75	45	148	74	206	97	52	6385	165	122	86	44	65	423	108	64	98	1472	137	130	82	75	71	427	154	123	86	569	784	281	32	36	58
isogroup00296	35	80	30	651	28	15	32	40	14	11	39	34	19	20	16	29	25	17	70	35	15	45	12	688	32	37	29	8	37	21	8	43	22	955	89	20	14	22	19	47	30	14	61	22	87	59	19	6	41
isogroup00297	202	229	164	1929	81	32	52	18	14	14	337	418	42	23	58	36	19	41	111	41	29	352	117	298	22	382	125	18	1293	30	62	686	18	3274	272	32	16	40	94	66	31	39	167	39	42	255	401	347	466
isogroup00298	28	45	19	282	22	27	69	48	38	31	21	42	64	31	9	36	34	38	65	15	31	27	31	355	17	78	13	31	38	36	15	24	12	417	43	20	17	19	15	45	22	39	43	36	91	75	10	7	25
isogroup00299	199	294	90	1834	114	118	650	298	196	78	100	360	396	144	86	282	123	100	676	189	129	111	122	2346	99	1023	124	185	249	309	88	134	81	4210	286	122	123	130	182	369	142	160	137	342	1021	1459	161	78	125
isogroup00300	210	498	202	1802	112	993	2898	1161	579	1019	209	403	2172	218	138	953	166	137	634	204	899	162	128	29861	1053	440	123	132	406	3006	875	131	438	3940	467	702	541	1211	274	3103	1510	765	400	997	3425	863	117	98	228
isogroup00301	386	701	307	4839	214	154	532	249	187	155	311	312	334	185	144	323	371	265	814	259	203	279	157	7190	153	766	164	236	379	287	82	262	135	10939	456	224	135	237	177	342	252	292	327	233	891	742	184	146	230
isogroup00302	51	63	36	327	18	41	116	75	37	31	56	51	95	29	13	55	48	45	101	25	60	62	16	596	51	59	34	34	18	55	44	26	12	465	57	28	39	36	35	116	32	39	36	45	170	117	26	12	59
isogroup00303	0	1	1	7	0	0	0	0	1	0	0	1	0	0	1	0	0	0	0	0	0	0	1	2	0	6	2	0	1	0	0	4	0	37	0	0	0	1	2	0	0	0	2	0	1	2	2	2	4
isogroup00304	18	34	12	113	24	11	41	24	20	10	25	33	55	10	20	82	14	34	74	23	27	17	2	379	25	40	17	26	39	25	14	31	7	342	46	18	4	14	15	40	21	24	32	24	113	138	16	10	17
isogroup00305	479	3480	1180	17868	703	364	935	353	287	291	1498	1311	569	434	934	371	216	139	859	750	384	957	818	12681	278	3402	505	647	1822	440	186	925	229	33344	3222	305	178	258	480	592	481	165	1937	608	1009	2094	877	676	1086
isogroup00306	57	78	27	741	56	21	63	61	35	23	45	48	41	40	37	38	36	36	85	38	23	38	17	961	16	133	28	23	41	32	18	55	23	1234	123	30	19	35	25	62	47	25	66	72	146	118	30	11	53
isogroup00307	40	70	37	466	32	28	60	74	48	20	39	60	63	26	31	62	50	27	60	28	15	24	23	935	19	67	45	64	42	25	9	21	16	825	68	27	28	47	38	55	41	23	45	67	146	144	19	18	27
isogroup00308	47	131	46	860	62	36	125	40	42	18	45	68	85	39	28	94	59	36	102	32	43	45	22	785	18	146	43	48	78	61	20	56	23	1468	143	16	14	38	35	83	42	89	53	79	143	143	34	21	63
isogroup00309	27	50	15	148	7	12	87	30	23	24	21	33	39	31	11	43	36	15	58	19	34	14	13	290	20	86	17	18	37	24	1	22	17	438	21	14	13	47	18	32	24	28	14	13	83	106	13	6	40
isogroup00310	241	555	231	2721	186	124	531	391	201	160	217	208	398	119	141	264	208	351	638	150	149	238	105	8946	89	586	175	189	377	248	68	441	118	5908	478	182	92	250	136	303	272	243	232	341	1115	474	189	211	244
isogroup00311	172	622	177	3496	169	83	244	168	126	131	188	337	305	178	124	165	165	103	377	193	173	191	118	4581	115	376	81	107	333	212	78	196	128	6480	424	92	76	214	106	303	278	210	271	232	504	487	88	154	235
isogroup00312	1415	1668	891	11000	298	162	1098	159	129	409	1132	1316	299	257	536	1187	1242	1623	1218	528	149	1243	635	4055	91	1805	802	329	2544	161	102	1809	126	13663	1821	390	132	534	657	346	302	771	1052	200	1380	2136	1301	1345	1890
isogroup00313	53	199	31	1388	61	29	83	111	90	27	65	116	42	102	24	59	61	21	271	112	29	42	77	1997	24	253	26	138	90	39	10	132	59	4562	203	39	47	46	53	60	96	45	126	54	266	345	85	35	70
isogroup00314	30	25	5	145	24	4	36	10	22	8	9	16	12	14	12	40	40	25	49	9	5	11	12	153	1	33	9	17	17	16	3	6	7	284	19	14	17	3	8	12	12	32	17	16	49	70	2	5	8
isogroup00315	332	550	372	3575	244	224	548	285	291	177	298	335	507	319	141	453	460	477	721	258	306	227	138	3747	163	667	214	287	241	266	161	227	216	6058	568	205	217	330	211	410	258	383	340	212	1253	1562	102	143	340
isogroup00316	7	0	0	1	0	0	0	0	0	1	1	0	0	0	0	0	0	1	19	0	1	0	3	1	2	0	1	0	0	0	1	0	1	229	0	1	6	2	0	0	0	0	0	0	4	0	1	0	0
isogroup00317	112	137	63	1306	56	25	125	36	52	30	94	92	78	65	35	90	125	84	251	75	49	75	44	1495	27	253	40	69	100	47	19	58	30	3165	188	44	28	65	82	81	66	47	86	63	270	387	65	26	94
isogroup00318	191	302	103	1217	58	476	752	83	65	222	107	415	892	110	101	325	123	60	352	146	369	125	53	2544	383	281	78	103	256	526	262	139	57	2785	247	292	125	423	221	965	110	295	201	379	462	628	93	74	124
isogroup00319	36	60	26	369	25	11	71	21	15	18	34	36	43	21	26	32	16	10	75	16	18	29	17	574	17	74	15	41	36	52	27	22	13	923	59	16	12	34	24	51	39	44	32	23	106	96	11	17	39
isogroup00320	105	124	101	851	43	36	200	117	120	54	71	83	152	35	24	53	94	59	123	36	54	61	41	1929	26	122	66	47	89	52	50	64	24	1478	70	85	53	74	72	125	78	38	72	40	290	191	80	38	79
isogroup00321	249	192	125	1445	174	169	518	367	321	283	119	385	298	203	90	576	605	464	296	154	326	160	112	4128	160	317	115	111	158	215	86	169	124	2246	286	143	221	228	270	347	157	298	151	157	614	1783	57	77	163
isogroup00322	61	222	100	1502	30	48	143	58	65	20	47	33	78	46	36	24	50	34	93	45	60	46	123	3635	39	241	45	88	97	191	30	44	34	1758	268	79	96	35	24	139	58	17	104	165	183	166	173	63	131
isogroup00323	265	200	142	1216	102	134	553	155	131	230	168	311	345	111	35	257	253	172	323	137	218	151	56	3193	148	168	93	83	217	205	132	127	70	3210	181	189	103	258	213	379	146	352	108	153	568	653	68	120	213
isogroup00324	10	16	14	74	7	55	174	74	21	35	19	12	140	9	6	206	65	26	13	12	50	23	3	1372	42	48	13	5	11	258	6	12	15	69	17	39	28	64	17	179	26	281	8	240	123	68	9	4	27
isogroup00325	20	45	14	220	12	4	49	35	19	27	38	26	73	18	16	38	31	10	40	18	14	32	12	701	9	29	17	8	46	51	27	28	11	612	32	19	14	25	23	29	19	36	15	41	101	75	22	26	27
isogroup00326	75	160	29	862	51	65	106	85	54	36	50	89	119	49	35	104	56	38	166	66	45	50	29	1480	43	148	38	40	75	59	19	37	51	1417	191	37	29	42	41	98	97	74	99	53	235	265	20	17	42
isogroup00327	153	124	56	504	34	24	172	87	64	22	52	40	92	37	20	61	68	74	342	30	39	65	39	986	20	99	43	45	77	55	4	57	26	1622	100	43	25	45	29	75	31	41	75	69	214	302	33	34	66
isogroup00328	177	209	101	1355	122	83	318	219	195	97	134	152	198	131	48	174	184	158	268	65	119	91	100	2695	53	409	124	116	178	140	81	114	100	2271	291	127	102	134	90	169	164	214	171	280	711	702	146	88	222
isogroup00329	279	373	168	2076	134	209	326	162	168	151	244	310	406	148	80	325	175	251	510	142	279	227	79	4690	180	413	130	123	278	311	76	189	96	3313	438	137	83	224	153	429	269	361	233	265	665	777	91	116	306
isogroup00330	227	232	167	1325	42	89	236	131	103	74	116	161	178	99	45	115	120	114	245	85	77	150	42	2581	73	223	95	81	122	129	85	87	67	2417	207	75	121	96	141	189	124	113	132	124	461	640	62	44	146
isogroup00331	23	51	21	315	25	31	62	47	40	12	25	27	81	11	10	31	31	30	95	22	44	20	16	1334	33	52	13	8	12	67	18	20	14	488	53	36	44	74	21	67	30	76	54	70	120	95	17	15	20
isogroup00332	11	4	1	40	0	13	35	17	3	7	7	8	23	2	0	5	10	5	7	0	24	6	4	523	11	7	4	7	2	35	15	0	2	24	3	23	5	6	11	32	4	0	4	87	57	59	3	1	0
isogroup00333	352	796	242	3165	190	91	224	173	136	74	294	227	253	179	170	180	227	198	401	125	140	255	161	2203	77	586	154	172	370	116	53	188	100	5759	523	88	91	110	132	202	144	139	282	89	452	468	147	169	298
isogroup00334	44	46	30	330	13	17	33	10	11	4	35	14	13	21	13	18	8	24	57	13	15	20	7	251	5	49	31	11	43	7	0	18	18	636	63	11	6	21	18	13	21	19	29	16	26	62	14	25	28
isogroup00335	55	88	52	461	21	7	91	59	50	21	31	50	53	32	8	69	89	64	106	18	19	48	10	702	14	82	20	39	40	27	5	37	13	742	71	23	18	40	24	31	29	74	20	18	188	229	16	20	58
isogroup00336	310	468	206	2036	166	112	288	181	139	122	283	213	274	157	115	242	173	236	436	166	169	223	150	2760	102	515	153	165	247	351	149	199	81	3897	322	114	105	187	144	372	178	224	244	278	442	797	100	115	259
isogroup00337	50	96	43	902	31	13	58	10	13	24	52	42	29	31	46	50	29	40	133	23	19	42	40	329	19	120	23	29	64	22	10	29	19	942	99	11	15	18	23	22	32	21	48	24	90	137	27	41	45
isogroup00338	317	359	216	2015	169	122	572	452	387	194	244	256	268	215	112	228	280	238	405	128	162	186	107	3747	88	611	154	210	197	291	77	208	140	4202	382	224	254	235	201	360	183	179	338	513	1430	1397	220	130	218
isogroup00339	51	18	11	62	7	43	16	15	10	16	22	96	50	29	3	40	35	16	33	12	57	14	1	206	25	27	16	16	11	16	8	4	12	134	5	13	18	16	40	54	12	36	10	13	47	114	4	6	10
isogroup00340	138	287	117	1508	91	45	144	48	35	44	133	95	104	38	62	69	71	101	148	44	58	90	95	1195	40	265	77	69	83	62	52	83	33	2733	154	51	40	39	57	109	50	44	135	49	192	233	40	66	83
isogroup00341	244	365	135	2606	187	85	293	226	225	130	172	177	161	217	128	133	297	240	453	121	93	115	130	3691	104	562	196	142	182	116	44	115	119	5334	471	109	143	125	147	170	133	121	392	279	678	717	150	86	172
isogroup00342	55	156	54	703	45	72	214	106	71	58	72	140	161	74	20	117	86	52	175	57	95	58	33	1876	100	161	39	61	115	160	52	102	33	1267	118	60	43	112	71	191	79	170	85	222	303	266	62	79	79
isogroup00343	427	597	159	2212	115	186	735	288	217	151	177	427	582	224	88	437	303	218	586	158	262	190	157	8851	171	352	100	85	503	349	130	222	97	5414	328	178	143	230	157	509	188	488	190	446	890	813	270	153	223
isogroup00344	0	10	3	73	9	1	0	2	3	0	2	4	9	1	2	10	5	0	6	2	0	5	3	80	1	11	3	0	0	7	0	17	3	189	11	1	0	5	2	10	4	33	5	24	8	2	5	3	1
isogroup00345	136	222	59	1298	89	88	390	175	120	104	107	130	173	90	49	179	149	122	276	75	61	83	51	3121	53	243	80	81	180	149	65	124	42	2213	146	108	99	126	86	234	103	96	128	172	412	541	76	74	133
isogroup00346	236	492	175	2981	192	121	249	284	241	109	205	294	312	185	133	157	257	151	430	139	174	216	154	4035	104	427	156	158	311	150	123	188	132	4752	476	131	159	185	196	284	204	216	282	151	787	676	162	117	252
isogroup00347	128	189	86	758	83	81	282	97	102	72	117	135	147	84	51	238	270	135	194	63	125	84	64	1787	106	154	61	72	109	172	55	115	53	1827	202	115	52	195	55	231	80	380	123	230	345	351	102	69	120
isogroup00348	51	78	18	465	27	17	101	58	33	22	33	43	44	24	26	32	45	22	57	27	20	28	19	540	21	93	19	19	54	25	8	36	16	707	65	30	12	19	24	22	27	40	43	38	109	130	13	10	41
isogroup00349	36	41	18	304	24	12	54	33	32	23	29	19	31	19	10	33	29	18	76	33	30	22	9	568	35	41	10	12	23	25	11	22	19	461	48	27	24	31	29	55	20	19	30	34	126	187	5	10	36
isogroup00350	145	107	53	901	65	69	382	65	76	79	75	180	169	80	23	123	137	120	260	84	105	52	48	2066	41	262	48	57	106	120	56	64	46	1401	111	140	66	118	95	176	109	111	71	93	271	535	62	52	152
isogroup00351	72	10	2	34	5	11	18	4	5	7	16	5	29	5	0	19	11	20	52	4	13	1	0	197	6	2	5	3	6	21	2	4	4	426	8	3	3	8	6	42	6	22	1	10	18	121	5	6	4
isogroup00352	34	79	29	245	29	13	57	16	18	11	29	38	42	18	8	65	36	9	66	35	12	19	6	540	24	76	17	44	36	56	16	32	8	702	46	9	16	17	23	71	20	73	10	45	59	121	26	19	26
isogroup00353	1143	5428	727	30412	1466	595	3259	2947	1909	983	1193	2323	1080	1355	1548	1136	1362	856	4268	1928	577	1375	1811	27636	564	10258	1287	1649	3380	439	354	3460	684	53523	5171	1270	602	879	1083	1575	1292	581	3970	1004	9027	4328	2647	1413	1754
isogroup00354	35	45	8	170	12	10	29	23	12	4	7	13	25	20	2	84	48	36	217	22	15	16	5	595	10	36	2	9	18	20	3	8	6	699	8	17	14	7	15	56	32	268	12	18	68	68	7	10	15
isogroup00355	276	1305	184	4397	161	116	425	342	176	105	213	262	199	115	206	801	162	79	562	228	170	176	234	5825	97	1467	98	154	1230	317	60	556	78	12597	955	152	66	123	96	247	246	685	390	387	1082	592	329	288	162
isogroup00356	432	321	426	1636	190	2234	1342	1101	546	2160	524	1548	4190	209	126	1193	265	125	154	145	2387	934	132	21686	2200	346	310	106	790	3207	1225	850	365	2514	358	761	695	1373	683	5908	446	1022	287	1737	3342	1803	297	279	554
isogroup00357	19	30	13	346	16	22	4	21	14	15	27	47	34	10	12	14	12	8	38	20	23	8	19	501	21	28	9	10	15	20	1	15	10	619	30	21	14	17	34	29	14	27	18	13	40	45	2	6	19
isogroup00358	39	113	53	543	30	22	59	35	27	10	41	49	34	67	14	42	30	38	64	24	38	45	16	792	23	159	21	19	59	40	15	65	13	895	106	21	22	33	30	70	47	17	54	53	121	155	19	12	60
isogroup00359	478	770	554	6909	237	96	639	109	114	151	553	627	277	146	169	318	256	140	452	178	128	574	291	5102	97	1674	274	147	1885	112	103	1121	73	17469	934	207	79	244	217	248	158	175	524	76	579	1004	502	585	640
isogroup00360	133	154	184	907	95	27	208	61	42	22	189	95	41	42	39	41	98	120	118	42	24	140	37	699	42	215	72	64	155	58	50	125	20	1640	118	51	46	25	70	97	33	31	93	51	174	456	56	58	219
isogroup00361	164	58	17	294	19	29	39	13	17	15	46	41	18	58	7	53	74	64	439	40	56	35	18	218	25	47	12	41	18	7	4	31	42	2308	99	16	16	23	27	46	28	49	35	10	59	393	30	21	64
isogroup00362	92	90	37	549	19	29	84	51	35	26	61	46	90	30	22	67	29	60	157	26	26	59	33	1190	20	66	24	34	60	64	9	61	23	1019	71	41	12	45	34	72	76	102	38	66	155	126	29	41	40
isogroup00363	155	143	112	541	36	73	210	73	85	82	145	89	186	92	25	142	100	165	218	61	73	83	52	1266	49	136	79	64	74	101	77	74	46	1023	128	43	30	87	79	158	100	135	72	105	221	392	34	57	158
isogroup00364	575	782	367	4584	193	191	606	190	125	156	523	461	596	191	118	377	268	281	666	183	201	480	226	3552	147	984	223	185	792	238	99	536	106	6904	706	154	134	186	269	450	206	409	374	146	628	920	268	357	498
isogroup00365	56	97	63	473	28	52	179	94	55	37	88	101	74	49	25	110	51	66	104	38	69	51	37	1299	41	101	54	35	65	99	46	47	19	965	62	34	49	86	51	105	61	102	67	132	177	277	42	32	71
isogroup00366	229	258	157	913	107	147	484	146	110	192	161	308	403	108	53	316	217	187	335	79	235	206	67	2847	187	175	96	115	197	306	114	247	58	2993	201	184	84	315	157	532	162	315	114	160	426	733	88	131	182
isogroup00367	50	127	54	587	38	54	163	85	153	27	58	66	104	61	19	52	83	78	95	25	36	35	25	1395	29	114	52	88	42	52	52	39	26	1445	87	49	71	70	64	80	60	41	55	89	333	230	44	19	70
isogroup00368	102	152	41	920	37	70	202	98	104	30	90	96	71	57	28	85	90	86	167	48	49	110	52	1236	33	236	87	84	102	90	33	102	41	1146	147	70	70	51	80	129	60	25	101	94	221	463	145	52	102
isogroup00369	82	115	87	546	116	193	619	428	245	87	107	51	629	117	37	188	94	72	222	69	274	119	34	8209	244	342	150	74	73	399	208	118	124	876	237	94	122	145	77	660	212	127	119	530	644	610	43	37	57
isogroup00370	32	177	19	768	27	14	170	54	46	25	28	43	79	45	34	55	31	15	78	39	39	25	51	1094	31	127	15	34	99	65	57	17	22	1180	98	32	20	63	22	77	79	360	81	75	232	143	29	24	31
isogroup00371	337	948	493	5772	305	125	294	175	150	114	464	455	334	233	202	218	152	224	796	285	163	324	295	4848	98	731	193	233	750	172	80	469	174	9482	838	118	99	195	174	326	324	202	586	222	694	548	264	351	400
isogroup00372	115	226	111	1224	72	61	243	138	96	61	137	91	113	63	55	87	93	85	209	86	51	115	63	2165	49	375	91	78	135	65	36	78	49	2350	211	70	60	68	63	117	111	43	139	50	432	369	87	90	141
isogroup00373	3	4	8	27	6	16	98	64	100	47	3	17	147	23	5	31	21	5	39	13	62	2	3	1406	34	4	4	20	8	40	76	0	14	65	7	28	19	25	21	122	69	27	4	28	131	39	6	1	3
isogroup00374	70	100	69	791	55	52	75	43	38	32	43	197	45	45	50	99	79	141	232	23	46	45	74	1029	39	90	52	42	111	53	16	78	38	956	110	44	58	35	115	59	83	75	62	82	170	323	42	50	64
isogroup00375	201	415	233	2033	81	91	242	142	124	90	220	241	218	91	71	109	127	102	278	102	64	230	63	2198	65	246	113	125	200	155	48	146	56	2468	236	95	83	121	144	217	142	133	206	120	380	492	100	67	157
isogroup00376	25	44	11	222	12	20	23	17	30	16	17	64	18	42	10	43	48	29	184	43	23	6	9	268	15	38	2	50	20	15	2	6	10	719	37	3	7	11	29	33	19	33	27	8	41	131	17	15	20
isogroup00377	35	3	0	5	6	1	0	0	3	1	4	1	3	1	0	0	1	1	12	2	0	2	2	8	0	0	0	0	0	2	8	0	0	50	3	0	2	0	0	1	4	2	0	0	0	7	2	0	0
isogroup00378	1156	793	477	8222	532	935	850	276	205	482	797	1183	1026	363	303	442	256	433	1062	341	780	518	317	14125	644	876	345	192	649	1278	447	512	182	22279	1246	271	253	514	906	1204	311	413	681	1302	916	2499	298	360	770
isogroup00379	541	1005	468	5633	307	225	418	202	251	142	559	622	391	222	212	271	344	282	635	334	201	426	316	2804	169	690	379	318	536	176	132	312	92	6060	795	145	160	156	305	317	218	280	499	88	711	1318	259	180	612
isogroup00380	712	942	166	4268	266	24	80	26	33	21	231	167	39	102	257	465	508	677	312	49	47	217	322	334	27	1131	142	113	522	27	39	169	38	11540	492	25	14	30	69	52	25	622	438	32	87	694	166	195	307
isogroup00381	75	96	40	731	58	56	161	88	73	38	44	118	142	87	31	143	69	32	158	86	66	44	22	1863	57	124	32	55	39	69	35	37	39	1590	150	49	40	72	60	158	82	129	81	89	256	211	20	19	57
isogroup00382	108	64	83	900	25	19	95	19	12	32	95	127	24	22	67	181	28	194	45	25	27	64	45	307	24	93	30	19	550	13	11	89	12	1162	89	29	3	97	22	52	16	34	57	30	62	120	110	136	201
isogroup00383	144	148	177	938	67	47	322	118	89	53	111	108	158	104	50	319	170	187	228	56	99	70	41	1575	43	234	60	89	21	74	25	52	48	1299	112	64	59	90	80	142	98	234	63	41	461	463	26	37	122
isogroup00384	574	543	13	779	57	21	32	5	17	8	30	17	13	127	14	23	11	14	557	11	15	19	18	118	35	104	12	7	21	22	15	27	10	10586	58	28	18	25	136	101	16	14	31	15	33	82	414	46	20
isogroup00385	185	87	17	393	23	24	49	22	15	20	51	69	41	75	13	39	9	33	338	45	21	42	31	712	14	54	17	42	35	23	15	51	10	4135	84	22	2	33	26	28	40	20	28	37	77	179	34	20	27
isogroup00386	93	41	7	449	21	5	7	17	0	5	16	42	28	10	4	74	35	17	48	18	19	23	3	92	1	8	3	18	10	30	2	7	4	477	50	6	1	14	21	24	8	298	11	61	21	87	14	12	7
isogroup00387	294	419	198	1709	177	125	894	200	134	124	221	306	309	111	116	465	354	183	383	117	164	191	143	3189	97	617	127	114	318	283	141	295	55	4230	534	178	174	164	142	336	136	310	299	431	690	867	222	175	323
isogroup00388	101	100	54	493	40	88	580	177	96	93	93	120	200	57	29	198	110	106	229	37	132	56	37	2136	61	198	46	47	102	184	65	92	30	737	96	74	82	110	58	237	84	110	53	123	373	373	31	32	88
isogroup00389	48	43	29	228	15	39	91	46	22	40	55	56	96	30	11	71	44	21	89	42	43	51	15	526	23	122	39	23	51	46	30	29	19	489	43	18	12	35	23	51	29	97	35	21	131	226	24	11	22
isogroup00390	199	22	93	60	9	9	9	1	1	4	100	93	35	7	3	2	3	18	40	12	245	117	3	7	10	13	45	3	30	12	5	64	2	1327	12	6	5	4	48	22	4	6	16	3	6	686	66	50	212
isogroup00391	436	998	410	6192	309	284	617	300	204	188	458	298	692	274	198	282	142	203	551	241	293	442	255	10185	272	847	213	159	865	416	169	458	182	13671	850	185	151	244	150	646	338	273	554	378	1108	683	240	287	488
isogroup00392	68	99	70	686	25	25	141	74	79	15	100	59	82	32	22	21	64	57	122	16	41	52	43	858	17	123	55	34	97	44	21	58	35	1511	115	37	52	26	35	52	36	21	66	81	240	229	64	21	51
isogroup00393	89	78	44	482	73	109	399	103	68	74	124	126	369	50	26	399	129	121	52	58	152	83	21	1959	113	229	89	43	60	211	99	63	32	1347	78	68	66	100	139	343	40	546	76	422	407	1200	38	29	119
isogroup00394	77	158	53	732	55	29	96	84	51	23	63	61	44	50	32	36	50	43	121	47	25	57	49	967	21	98	34	37	69	37	8	51	32	1169	176	26	26	49	32	61	47	49	74	27	231	244	40	31	48
isogroup00395	372	849	357	4305	224	240	1108	593	632	341	374	538	314	370	221	487	603	350	1080	357	266	358	244	8118	168	1095	298	347	476	447	128	537	415	5672	750	322	213	500	306	439	565	400	513	467	2269	1449	324	214	515
isogroup00396	176	313	192	1955	101	69	449	164	91	75	295	293	149	122	61	173	171	136	204	77	94	209	89	2834	63	632	173	57	551	84	53	452	61	5262	307	123	55	126	96	148	99	134	188	68	422	659	239	165	360
isogroup00397	76	110	36	479	47	51	41	52	33	27	63	41	57	30	22	32	18	50	84	39	45	46	45	810	27	106	53	22	48	53	17	30	37	649	64	18	44	43	33	111	50	50	77	23	62	91	14	15	46
isogroup00398	734	1798	549	9445	619	378	628	466	266	281	818	1070	590	375	507	395	565	272	803	387	315	752	654	9524	239	1885	502	382	1740	290	161	1292	250	20970	1938	386	198	586	493	554	469	358	1231	372	1325	1453	782	748	1166
isogroup00399	369	758	271	5719	302	229	535	382	183	215	284	363	336	202	155	419	272	251	681	248	204	243	250	4679	144	1190	238	374	490	220	81	422	164	9247	817	162	125	282	206	476	222	125	433	263	840	844	312	144	319
isogroup00400	31	159	29	1372	28	30	93	40	47	8	19	41	38	50	50	37	52	16	190	49	20	13	67	911	16	162	12	100	122	25	35	19	15	1844	209	26	18	19	25	51	20	14	62	24	177	61	51	12	41
isogroup00401	251	208	110	937	107	28	52	31	23	12	184	39	55	15	36	35	24	22	83	21	25	54	143	231	29	119	143	19	76	38	16	36	11	4235	186	16	16	24	51	29	18	65	44	15	35	217	120	70	248
isogroup00402	333	111	22	330	27	17	74	22	24	29	32	32	41	100	14	102	235	98	914	42	62	29	28	221	25	62	16	90	26	27	13	13	13	4639	130	17	25	28	27	57	29	65	63	16	82	367	11	12	41
isogroup00403	140	284	101	1709	110	76	140	65	44	50	179	203	148	73	56	131	72	62	210	80	90	125	68	1586	44	377	59	67	198	72	68	172	44	3412	286	47	36	84	82	132	90	89	167	90	238	275	52	60	155
isogroup00404	56	96	40	565	27	22	121	47	55	37	37	37	71	38	20	33	78	66	126	27	36	43	12	1089	27	102	22	41	35	39	20	51	21	764	71	25	42	31	37	89	41	49	53	40	215	167	24	19	34
isogroup00405	54	86	50	429	23	18	115	49	48	26	32	34	49	25	14	84	79	44	64	34	20	43	30	656	31	144	37	40	48	18	17	16	35	468	55	18	13	19	22	41	45	49	26	40	181	144	22	13	26
isogroup00406	172	156	68	969	84	59	99	59	51	35	96	108	96	73	29	105	164	108	255	57	39	88	106	996	41	188	53	81	204	112	20	106	27	1626	156	33	22	82	61	89	62	158	95	115	229	305	110	89	124
isogroup00407	499	870	203	4899	187	144	304	162	253	129	687	414	232	254	140	283	410	573	995	282	116	272	303	3953	40	596	313	456	535	104	119	213	143	18185	834	168	149	282	201	292	291	145	518	74	736	840	407	126	401
isogroup00408	109	21	67	115	16	90	303	57	24	46	106	105	198	17	2	159	155	77	28	8	83	116	7	560	64	15	98	14	67	231	54	76	11	217	19	61	90	84	70	148	23	165	25	168	132	698	36	50	92
isogroup00409	143	386	93	1591	82	77	118	67	57	20	204	163	72	158	67	68	102	90	318	192	82	64	95	712	35	536	87	191	203	54	44	42	90	4892	268	30	54	59	108	83	58	65	186	28	239	785	93	60	143
isogroup00410	76	212	57	759	34	51	92	60	53	35	52	78	59	44	43	41	38	50	143	64	48	88	57	1167	30	106	37	42	83	64	53	57	53	1129	154	24	32	54	47	84	70	72	81	51	137	170	43	42	82
isogroup00411	0	0	0	0	0	0	0	0	0	0	0	0	0	0	0	0	0	0	0	0	0	0	0	0	0	0	0	1	0	0	0	0	0	0	0	0	0	0	0	0	0	1	0	0	0	0	0	0	0
isogroup00412	142	213	110	952	43	67	277	88	45	54	96	106	172	63	28	158	116	79	292	83	84	104	56	1842	57	303	60	96	145	167	61	62	36	2150	144	57	47	98	81	148	101	87	81	131	295	320	43	53	101
isogroup00413	33	39	13	247	6	2	39	9	6	2	15	9	10	11	2	12	19	20	22	5	15	20	7	192	3	24	12	6	15	9	7	14	4	515	19	6	3	13	4	13	12	6	12	1	22	46	9	3	8
isogroup00414	199	230	70	1481	115	88	328	135	144	93	149	168	180	54	71	147	121	195	287	58	87	89	54	2464	41	299	68	94	95	152	47	118	80	2533	191	156	84	125	153	209	115	111	145	180	509	612	75	81	151
isogroup00415	75	34	39	209	13	25	138	47	31	36	35	41	131	21	11	144	81	60	119	13	59	18	12	441	23	85	29	13	15	33	25	7	19	579	49	37	22	57	44	86	30	141	29	60	170	239	7	4	37
isogroup00416	231	491	277	2826	145	73	248	136	97	81	207	201	246	148	78	269	168	176	543	165	126	188	163	1958	45	379	131	122	302	132	51	209	128	4193	369	77	67	111	114	186	160	131	274	88	497	499	106	108	214
isogroup00417	19	57	59	532	41	80	480	295	287	92	33	42	229	42	7	32	31	20	50	35	60	44	8	9103	53	119	31	50	136	400	173	55	106	471	54	182	83	81	25	261	165	187	29	284	677	85	57	36	93
isogroup00418	13	33	21	283	5	7	53	16	11	14	4	16	51	8	1	21	8	13	44	10	6	6	8	719	21	37	13	6	9	24	3	8	8	428	18	14	6	12	12	20	18	10	24	21	68	29	3	12	10
isogroup00419	1583	319	1483	928	65	101	496	33	25	149	1764	1340	313	82	124	223	199	232	74	34	109	1237	108	162	126	190	625	28	4566	103	71	1710	19	9363	124	218	110	210	305	260	46	191	141	93	102	1388	1141	1486	2795
isogroup00420	96	126	31	437	21	24	48	41	34	33	80	74	84	38	30	47	47	23	184	43	35	72	36	469	20	126	30	71	74	35	7	44	31	673	72	23	13	16	41	58	46	36	43	21	117	122	30	13	36
isogroup00421	150	608	39	3905	180	33	107	107	32	19	130	74	66	97	111	73	96	84	334	114	31	87	196	1747	22	1431	70	158	377	39	12	180	29	7029	665	19	11	30	30	54	67	28	320	87	214	276	167	124	165
isogroup00422	135	528	109	3604	126	93	235	125	113	95	168	172	143	173	110	80	100	63	636	270	68	134	127	2984	70	543	88	202	201	58	47	181	143	4376	394	139	53	132	90	143	258	64	334	29	780	479	84	92	183
isogroup00423	2	15	2	70	3	39	72	163	92	23	4	16	45	26	12	5	4	3	38	19	12	1	3	1246	49	34	0	51	9	121	14	6	24	202	14	35	89	33	9	74	51	15	7	108	344	30	17	1	8
isogroup00424	48	105	56	290	37	37	461	81	118	51	57	91	96	23	13	171	40	25	54	38	30	39	13	2095	38	181	31	79	175	32	14	125	40	242	82	78	18	70	21	86	104	27	45	49	482	157	34	82	96
isogroup00425	97	139	62	766	47	18	126	29	25	25	81	84	60	30	35	87	167	83	93	43	33	87	40	813	17	149	75	27	167	34	32	137	12	2071	138	22	17	54	49	56	34	34	109	25	117	281	68	67	112
isogroup00426	790	86	1559	151	37	272	1084	27	41	107	1544	808	708	69	35	348	319	173	67	40	373	1214	40	640	277	50	742	33	1611	230	195	1208	38	386	74	292	137	134	361	460	42	179	46	95	167	2531	324	716	1470
isogroup00427	355	183	176	1407	109	84	403	103	58	54	243	280	234	102	78	215	129	161	194	92	111	171	40	2504	79	555	199	62	278	124	84	176	64	3544	232	74	41	132	172	194	124	109	136	108	311	1262	90	110	335
isogroup00428	86	136	56	871	53	24	168	106	42	32	96	101	79	47	25	81	120	127	172	57	62	61	52	1204	38	212	63	64	88	72	65	68	34	1177	142	69	53	63	75	111	64	99	80	74	237	376	57	63	96
isogroup00429	15	20	9	126	19	14	40	27	14	9	19	21	40	11	8	8	9	6	30	14	7	9	10	438	11	19	6	9	20	13	8	14	14	426	33	11	5	6	15	22	22	13	14	22	38	68	5	1	2
isogroup00430	44	274	38	1175	226	234	659	422	335	168	72	292	500	219	91	308	222	97	422	277	265	75	93	8872	193	443	39	240	101	386	122	102	193	3866	428	227	155	357	109	606	298	228	254	340	1261	512	75	40	71
isogroup00431	1521	693	872	4310	319	850	1704	454	325	386	1576	652	2887	309	204	1301	754	1347	778	247	1193	1254	178	11151	830	953	905	180	415	1242	566	713	157	8745	817	306	383	568	757	2596	404	690	465	755	1049	4001	178	257	877
isogroup00432	267	591	275	2323	181	166	389	260	194	182	231	364	396	226	112	342	226	347	562	268	279	192	115	3529	127	349	125	153	168	258	83	145	199	3541	400	104	111	262	188	410	308	279	295	189	977	733	79	134	269
isogroup00433	18	29	3	59	14	8	25	12	10	6	16	9	20	12	3	13	11	26	24	6	17	2	8	220	10	12	6	9	0	16	7	5	9	184	11	12	9	6	5	7	9	7	16	9	46	46	0	3	11
isogroup00434	126	54	68	661	35	37	141	39	37	28	87	68	128	29	18	47	89	84	91	35	39	84	20	967	27	112	38	19	93	43	14	54	10	1092	84	34	32	35	71	97	44	71	56	25	131	243	18	42	94
isogroup00435	10	26	29	105	9	12	67	11	15	18	20	12	29	9	3	27	7	10	34	7	6	18	10	212	5	32	13	16	13	11	9	10	7	222	21	5	4	6	10	34	11	16	9	11	33	60	5	9	17
isogroup00436	86	99	61	562	59	54	176	77	49	42	74	66	168	58	35	64	59	83	177	57	76	52	32	1143	26	134	47	41	69	45	47	61	46	1372	93	54	46	65	50	94	47	104	77	88	298	283	35	44	130
isogroup00437	28	5	9	59	2	114	386	146	97	102	19	44	197	38	8	122	17	18	45	10	175	9	20	1446	126	13	11	25	5	252	145	5	51	131	10	70	93	60	31	276	61	58	15	257	527	225	8	6	23
isogroup00438	25	36	20	192	7	20	80	30	37	9	10	23	34	12	6	31	20	11	50	18	20	25	9	488	8	111	23	18	18	14	12	9	10	693	52	7	11	18	7	28	14	9	18	16	84	76	20	6	38
isogroup00439	55	57	33	430	14	18	140	54	33	29	25	54	79	16	8	40	39	35	87	20	38	30	34	1280	27	70	27	26	48	69	43	22	9	561	60	19	27	25	23	67	41	42	42	62	143	112	10	22	24
isogroup00440	404	420	110	3405	291	417	492	398	246	206	315	797	648	328	119	600	357	283	534	308	307	337	138	7872	278	562	218	200	389	269	154	272	183	6635	667	207	167	462	337	639	352	487	398	313	1177	996	203	181	267
isogroup00441	788	285	50	746	52	812	358	100	183	597	105	3068	354	1600	177	510	1124	981	6704	1703	715	45	206	167	472	128	55	1424	138	84	141	13	252	6658	187	72	229	535	1150	1012	589	78	82	97	150	3444	120	42	100
isogroup00442	21	22	6	120	7	2	37	18	22	8	14	2	11	8	2	29	25	53	65	8	5	2	5	127	0	41	12	16	3	13	3	8	9	437	26	14	7	2	9	24	13	40	13	19	75	111	14	0	10
isogroup00443	80	202	90	972	68	33	228	148	90	48	70	126	123	50	39	103	119	35	184	59	73	83	62	1954	23	453	52	93	172	44	12	131	42	1827	153	62	29	62	73	79	52	44	131	66	443	402	59	61	119
isogroup00444	23	0	3	6	4	0	20	0	1	3	5	5	35	1	0	1	14	1	35	2	17	2	1	37	7	4	1	1	1	0	0	12	0	0	3	4	8	5	2	8	1	0	2	0	16	21	0	8	0
isogroup00445	10	16	9	33	5	7	70	16	12	3	7	11	69	7	3	15	11	18	13	2	17	15	0	507	3	22	22	6	7	54	3	15	3	66	8	10	22	7	13	61	5	3	12	97	34	59	4	6	8
isogroup00446	64	223	77	1680	33	42	81	36	23	23	38	59	80	31	55	38	24	43	119	41	27	54	85	866	28	131	16	43	209	44	50	34	48	2498	118	52	36	77	25	76	39	20	65	36	145	57	82	47	76
isogroup00447	307	407	162	1426	124	153	1565	472	226	296	198	419	575	156	69	776	293	265	553	180	301	226	66	3418	155	942	156	387	294	414	158	169	105	3585	283	315	203	356	235	584	256	290	125	175	1040	2217	136	112	276
isogroup00448	65	73	35	368	27	27	74	37	24	14	62	30	99	38	18	31	28	38	168	35	32	35	25	904	13	87	40	14	55	45	24	29	27	774	51	23	13	40	22	99	36	73	42	31	124	207	15	32	76
isogroup00449	93	251	83	1449	118	38	145	91	84	53	88	135	107	100	83	116	142	101	123	100	83	96	91	1279	44	312	62	84	132	50	47	93	60	1482	250	59	43	62	69	105	92	67	132	63	351	404	58	50	136
isogroup00450	143	225	105	879	85	106	474	90	70	96	136	278	212	158	44	276	216	109	260	141	149	72	45	2720	89	230	55	88	127	139	49	118	85	2508	271	87	54	131	135	194	115	159	108	140	479	870	69	68	125
isogroup00451	254	152	66	1841	107	110	2122	629	352	71	87	165	239	112	58	1564	870	827	394	92	82	61	54	4505	71	1421	185	336	161	174	49	70	37	4013	240	160	239	112	147	292	102	419	88	205	1136	3222	117	69	127
isogroup00452	6	11	24	95	4	49	52	135	72	82	3	72	57	3	4	43	14	16	13	6	68	8	11	2292	36	14	4	8	10	74	59	10	53	195	12	31	18	70	16	124	136	5	9	72	264	42	14	0	15
isogroup00453	378	509	263	3312	131	43	87	10	21	14	325	124	58	28	153	37	51	123	27	21	32	197	93	221	20	508	245	26	397	18	11	234	15	4742	518	31	16	38	71	52	11	43	238	25	58	238	162	150	390
isogroup00454	107	111	60	747	62	85	179	91	91	85	93	121	174	109	42	136	122	63	172	77	116	59	35	2586	70	208	50	44	97	99	22	57	50	1544	175	40	52	96	70	212	101	112	123	97	224	255	41	55	76
isogroup00455	11	41	13	355	14	9	12	7	12	2	11	19	9	23	17	26	20	7	75	14	8	7	6	342	7	45	8	19	5	11	8	10	10	420	26	8	4	9	4	20	16	18	27	20	19	52	4	4	11
isogroup00456	1320	760	94	1312	98	535	194	153	275	264	325	1308	178	818	130	134	549	370	6148	705	326	87	551	151	381	129	66	976	289	94	69	83	145	1375	331	91	235	201	814	847	1376	84	95	88	226	2231	292	80	130
isogroup00457	129	255	137	1290	56	45	129	116	103	75	132	97	85	77	45	48	76	98	197	57	74	112	79	1682	43	199	103	105	207	95	32	165	81	1941	168	64	103	61	84	92	74	60	125	94	240	447	131	72	181
isogroup00458	43	9	10	103	11	8	34	10	8	10	16	24	53	6	3	27	12	13	39	2	31	24	5	227	19	18	22	3	17	20	5	11	1	333	16	11	9	17	21	25	12	10	13	14	34	107	4	19	13
isogroup00459	23	29	10	128	16	10	28	36	22	28	8	37	17	19	12	19	39	5	52	17	17	24	10	427	8	31	12	28	22	17	5	20	16	208	25	10	9	24	15	26	29	42	21	22	46	99	12	10	22
isogroup00460	2	1	2	2	0	0	0	0	0	0	0	0	1	0	0	0	1	2	0	1	0	1	0	0	0	0	0	1	0	0	0	0	0	52	0	0	0	0	2	1	0	0	0	0	0	0	0	0	0
isogroup00461	125	120	109	510	61	100	898	155	108	67	105	129	419	91	18	228	124	88	131	61	129	93	76	5882	62	271	66	56	134	451	120	123	82	1833	197	203	74	265	100	677	185	465	139	681	544	808	68	91	169
isogroup00462	72	235	96	1725	103	34	163	91	93	47	82	101	92	65	79	67	41	59	171	65	52	77	102	1634	32	338	69	87	154	57	36	126	53	4425	292	61	67	62	33	108	57	28	178	103	332	239	107	60	105
isogroup00463	479	2118	415	13533	839	145	740	150	172	140	450	377	345	410	637	263	137	216	1129	395	154	384	792	3920	109	4052	269	328	858	87	71	327	168	27349	1721	223	90	183	200	243	302	137	1311	103	788	702	241	284	627
isogroup00464	207	216	172	1177	66	58	179	121	69	34	193	168	124	60	48	107	151	74	206	107	55	148	59	2375	30	247	105	76	234	73	12	182	71	2157	210	92	53	83	114	128	108	45	113	99	329	519	78	124	203
isogroup00465	35	40	29	222	23	17	45	9	9	27	38	43	29	14	9	19	36	53	32	21	12	18	8	300	15	65	25	8	36	19	18	48	13	240	32	18	19	32	27	41	11	27	24	24	37	98	27	25	36
isogroup00466	0	0	0	0	0	0	0	0	0	0	0	0	0	0	0	0	0	0	3	0	0	0	0	7	0	0	0	1	0	0	0	0	0	30	2	0	0	1	0	0	0	0	0	0	0	0	0	0	0
isogroup00467	424	515	334	2367	239	258	292	141	136	83	394	342	350	170	151	139	249	222	357	155	236	296	239	1999	120	363	277	123	390	153	146	342	89	2831	532	113	139	152	217	334	129	142	284	90	322	618	212	209	415
isogroup00468	121	113	75	1108	59	51	1406	228	120	98	120	106	258	72	32	417	457	206	208	45	98	100	47	4412	68	179	113	85	122	337	56	106	43	2090	198	426	169	188	87	377	55	484	133	463	763	688	90	50	129
isogroup00469	13	42	14	267	14	9	59	24	16	17	25	21	27	16	15	17	5	19	47	19	10	22	14	824	12	69	20	28	34	23	21	20	15	394	71	11	21	17	19	34	26	36	19	22	132	93	9	11	9
isogroup00470	355	688	215	3486	227	131	252	145	127	132	301	310	258	161	169	225	205	129	558	211	143	366	215	3503	71	680	210	157	687	176	53	669	103	5424	632	132	61	170	198	233	194	142	437	196	390	704	203	263	350
isogroup00471	51	68	41	397	16	18	59	18	11	20	41	57	39	21	22	32	31	30	90	11	26	47	17	422	16	87	27	13	41	22	11	51	14	686	57	22	9	22	19	36	26	42	47	17	77	133	35	38	43
isogroup00472	142	206	96	1383	38	61	187	93	109	71	137	131	134	47	37	63	203	115	134	49	46	118	58	2100	32	234	72	72	209	57	32	107	40	2158	143	87	57	105	70	104	74	67	97	66	204	266	106	43	100
isogroup00473	67	81	19	240	37	30	56	66	42	25	46	47	54	25	10	26	44	18	64	42	47	39	29	811	31	99	51	33	35	60	29	16	45	476	75	17	12	29	27	66	43	50	31	128	112	107	29	22	60
isogroup00474	25	21	46	129	0	11	53	7	4	3	32	53	37	1	3	27	20	22	6	2	6	20	16	124	6	13	17	12	95	5	4	25	1	186	16	14	3	7	9	21	4	12	11	14	7	29	60	19	49
isogroup00475	108	152	105	812	79	176	552	216	162	115	165	167	454	105	48	158	147	60	133	64	303	133	64	6550	192	301	115	55	178	386	191	192	78	1709	238	200	143	188	91	470	168	169	124	389	809	444	83	110	178
isogroup00476	39	31	14	493	22	10	49	16	18	5	25	17	43	24	5	21	18	12	83	15	18	16	6	889	10	46	5	11	9	23	2	20	14	814	24	17	18	25	15	40	7	21	17	29	85	78	7	22	18
isogroup00477	51	141	62	481	65	36	131	33	20	12	61	51	79	32	25	50	21	18	72	32	25	37	36	765	14	199	46	46	159	58	8	72	19	938	115	29	15	26	23	75	48	34	71	53	165	245	36	94	118
isogroup00478	32	80	29	417	27	28	73	73	70	31	51	78	74	39	21	68	52	38	76	46	43	39	36	628	25	75	30	35	36	55	16	31	20	759	93	27	25	33	37	129	59	112	43	48	145	124	14	15	34
isogroup00479	472	701	414	2769	152	79	432	160	119	90	443	377	264	140	121	210	209	108	408	154	99	491	182	2582	47	1213	298	151	1299	98	101	701	94	4565	477	126	60	116	189	194	230	191	297	78	658	854	361	385	683
isogroup00480	250	191	112	1084	88	79	404	168	128	104	187	151	312	96	38	300	146	110	306	67	171	138	67	3012	109	268	115	119	194	314	145	121	58	3082	180	124	75	155	140	322	109	458	128	308	503	729	99	90	286
isogroup00481	19	5	9	112	1	1	14	8	6	2	6	20	3	19	3	19	10	33	71	12	6	5	1	33	3	16	3	48	4	3	0	5	6	404	7	0	2	3	5	2	7	4	5	5	31	57	7	3	4
isogroup00482	125	19	100	148	11	35	87	12	6	19	122	47	125	23	5	33	62	37	36	17	28	104	5	252	41	36	70	15	11	62	59	28	7	164	17	18	20	19	64	95	17	47	14	14	52	306	13	30	83
isogroup00483	127	123	60	316	50	12	71	36	55	26	77	39	56	37	31	23	53	83	86	16	28	53	38	582	10	130	49	25	57	33	7	81	8	762	105	8	4	17	37	48	36	25	73	27	157	99	27	24	81
isogroup00484	18	22	27	301	16	4	32	3	5	5	16	13	10	7	16	18	3	8	56	16	3	22	6	302	2	52	20	11	33	5	2	54	1	1109	42	4	2	6	6	9	3	7	20	14	30	46	12	22	38
isogroup00485	79	95	54	748	49	29	124	68	53	37	92	103	66	56	28	56	72	88	105	25	33	47	44	983	34	214	43	21	101	65	28	79	23	1507	101	49	39	54	55	75	79	72	86	63	203	217	43	40	81
isogroup00486	62	214	68	1387	78	30	46	21	52	15	92	68	51	39	49	68	34	49	117	54	46	56	61	735	26	314	42	38	104	19	9	85	18	1733	116	35	21	29	37	25	42	36	143	21	120	178	39	45	75
isogroup00487	154	190	65	1051	74	82	583	183	142	77	121	120	285	68	29	231	183	185	215	59	140	110	43	2675	69	431	75	83	206	230	53	114	51	1592	141	104	88	147	86	267	93	180	103	185	579	726	94	49	158
isogroup00488	136	169	74	875	58	47	101	170	178	30	110	96	87	49	39	87	86	103	183	52	45	44	32	1092	36	368	83	104	76	47	41	56	31	1585	93	31	76	32	60	85	69	54	83	35	255	347	61	24	108
isogroup00489	21	72	45	356	56	19	176	183	97	30	36	50	90	36	15	86	31	23	50	57	74	27	14	3094	52	98	18	53	42	121	14	47	43	1030	99	52	29	68	27	153	51	85	45	326	429	124	16	30	14
isogroup00490	58	139	66	737	36	23	40	30	14	26	75	61	38	34	46	24	58	36	103	30	19	55	26	438	21	161	45	49	112	21	3	95	9	1319	111	39	22	28	41	45	28	40	73	26	82	145	62	46	93
isogroup00491	58	83	31	542	22	6	42	8	12	10	46	54	26	12	19	24	18	12	56	8	9	32	12	88	7	177	31	23	109	8	3	68	2	1224	56	7	6	2	11	18	6	11	38	8	18	134	58	23	67
isogroup00492	47	78	46	541	35	52	201	102	116	32	40	69	190	27	8	71	42	59	90	25	76	34	19	2198	74	81	38	76	89	115	40	49	44	1224	68	35	28	36	43	212	70	62	27	81	458	157	36	37	62
isogroup00493	84	133	67	1466	56	81	283	126	52	62	53	129	159	75	31	136	104	63	178	57	62	70	42	4160	81	294	46	55	95	114	21	112	57	2835	143	68	48	111	68	157	140	96	90	90	514	439	58	41	66
isogroup00494	46	86	35	742	44	32	83	46	48	32	37	56	57	34	25	30	30	20	149	32	53	33	28	1201	20	128	20	24	41	39	30	51	32	859	122	20	16	26	35	79	63	53	39	74	90	105	24	16	62
isogroup00495	111	163	127	835	44	69	269	108	65	52	68	70	219	46	41	186	158	241	257	57	73	58	26	1163	38	123	42	36	32	77	43	49	40	1441	101	56	58	94	65	136	77	155	69	55	318	347	9	36	84
isogroup00496	268	467	184	2019	229	200	454	320	209	277	228	310	672	183	109	428	192	255	540	200	371	195	128	7156	240	357	136	112	203	485	251	208	136	5251	450	221	114	365	187	701	423	641	269	501	948	807	129	112	277
isogroup00497	317	1188	521	4819	444	85	827	212	376	91	507	400	154	193	320	164	163	125	212	196	189	485	330	6889	97	1138	478	212	1009	151	135	1122	222	7675	777	295	174	135	89	172	293	186	529	363	1697	1022	818	772	1280
isogroup00498	16	28	27	133	7	3	11	13	1	2	17	14	20	16	1	29	15	28	24	3	15	20	5	138	2	16	22	8	19	2	6	16	5	177	15	6	4	8	8	16	9	9	7	4	11	41	11	23	30
isogroup00499	94	137	55	658	60	61	295	110	129	37	80	98	91	57	25	144	71	96	146	88	66	63	33	1779	38	209	51	64	59	82	63	65	60	1162	99	74	37	62	46	124	83	54	71	112	413	422	76	26	56
isogroup00500	238	582	176	4774	249	249	914	779	454	232	244	313	536	208	171	493	151	214	788	204	236	271	120	10396	161	964	149	218	488	397	125	210	231	8192	668	190	134	230	159	670	499	227	353	363	3085	762	121	170	310
isogroup00501	1	0	0	4	2	4	7	0	2	0	0	0	1	0	0	1	0	0	0	0	4	1	0	8	0	0	0	2	0	0	0	0	0	6	0	0	0	0	0	0	0	4	0	0	0	3	0	0	0
isogroup00502	152	672	63	1993	176	95	209	193	176	98	80	111	151	165	119	152	145	94	470	230	86	64	163	3403	65	504	58	217	113	183	66	100	123	4316	537	105	57	106	58	184	283	73	296	194	921	360	94	40	68
isogroup00503	156	51	32	217	25	27	49	31	23	38	54	56	88	33	16	49	81	75	63	18	63	46	11	417	40	52	42	26	42	40	33	40	22	836	65	24	24	48	54	138	33	81	23	57	104	321	27	18	59
isogroup00504	163	82	102	542	62	89	246	38	45	71	204	221	135	58	41	127	256	175	69	42	94	172	31	1075	63	73	175	34	304	84	33	209	39	1395	105	151	70	214	134	148	23	90	90	72	199	723	204	132	260
isogroup00505	85	102	46	694	36	38	170	82	43	45	70	53	78	42	23	130	67	37	102	25	35	60	26	1214	22	110	33	20	75	53	21	88	22	1163	58	49	43	65	62	45	51	50	62	54	272	249	36	26	62
isogroup00506	667	1277	408	8135	527	634	1085	747	717	420	545	650	1299	531	485	645	460	641	1168	372	721	447	350	16378	511	1015	371	426	532	560	274	434	528	13090	1092	323	332	740	390	1059	694	636	713	452	1942	1299	256	280	430
isogroup00507	19	13	11	134	10	60	184	49	23	83	19	56	202	20	7	197	39	32	71	8	105	18	16	1266	88	34	7	2	28	133	16	14	32	317	21	49	26	117	22	212	35	206	17	98	175	104	9	16	13
isogroup00508	158	134	58	778	66	77	197	82	86	78	105	155	202	41	36	204	83	122	183	31	109	113	37	2090	62	148	60	42	86	159	59	108	39	2004	198	62	39	84	93	210	55	186	82	187	240	400	28	77	105
isogroup00509	110	151	118	974	53	49	112	53	16	12	172	117	82	34	31	55	41	45	90	31	36	85	61	1254	17	220	95	31	171	35	28	209	16	1649	157	37	19	37	53	80	31	43	93	27	72	212	59	65	175
isogroup00510	81	100	131	675	43	47	105	47	35	39	63	133	104	82	29	116	140	137	209	62	83	58	29	1155	21	89	28	33	35	71	37	45	43	1008	136	40	33	93	72	108	101	185	78	42	223	225	22	35	111
isogroup00511	231	308	88	2634	167	216	703	394	269	181	176	225	414	210	94	475	389	298	585	195	266	135	88	7400	166	631	96	181	269	248	152	163	181	5146	428	186	215	283	139	415	283	354	270	245	847	791	90	79	184
isogroup00512	93	117	88	566	52	27	124	45	65	41	43	36	107	32	30	274	123	225	250	29	80	58	22	788	30	124	48	49	41	54	22	26	34	1222	119	35	32	47	25	88	32	141	78	79	252	277	23	36	58
isogroup00513	136	510	336	1542	215	215	753	340	355	87	278	166	368	163	148	149	172	158	221	98	201	179	187	7376	160	507	253	180	568	452	293	292	151	1743	599	206	167	161	97	321	256	190	382	520	1155	506	128	169	354
isogroup00514	279	287	62	1640	61	15	44	23	14	15	142	58	28	41	34	18	55	125	308	41	12	37	83	214	12	230	71	125	238	10	6	110	7	5933	175	20	14	13	58	18	10	35	80	13	43	192	439	80	108
isogroup00515	60	79	48	446	26	48	106	34	33	18	60	56	104	26	20	94	59	48	76	25	40	64	31	877	26	119	28	38	22	87	16	35	23	879	77	32	28	25	44	100	35	45	37	125	142	219	37	26	42
isogroup00516	22	15	17	62	6	17	19	11	11	14	23	6	38	13	12	24	7	31	7	5	15	3	6	473	3	36	8	1	17	92	33	14	2	133	30	6	6	17	11	64	11	81	9	71	68	77	12	11	15
isogroup00517	262	432	121	1791	94	46	176	138	131	75	168	130	143	109	125	89	145	142	249	110	47	98	115	2013	48	401	144	94	165	67	52	118	82	4002	275	74	110	92	103	129	105	71	227	65	349	328	74	73	129
isogroup00518	650	291	538	1068	175	549	1372	273	186	220	656	177	1896	179	84	302	273	563	369	88	1025	510	105	6006	703	350	495	91	145	1646	549	303	130	2167	242	282	264	185	337	2079	156	312	231	1728	629	1741	68	159	360
isogroup00519	106	269	91	1651	52	137	404	298	219	129	125	156	289	93	49	125	101	81	295	91	139	153	80	6625	82	303	74	123	146	390	62	183	100	2738	243	175	97	200	172	371	184	92	136	429	766	427	99	101	126
isogroup00520	32	46	15	224	14	30	43	21	27	28	25	58	42	18	9	15	14	28	44	21	23	15	16	496	7	53	22	12	40	24	6	24	14	644	45	8	11	26	29	54	24	18	39	21	84	131	18	9	33
isogroup00521	188	694	211	3787	206	73	235	108	97	60	271	214	144	147	163	90	131	78	374	136	62	252	272	2168	59	837	195	97	513	96	39	421	56	5505	605	96	47	89	136	138	80	96	435	87	438	489	146	212	310
isogroup00522	39	37	40	194	19	29	78	32	28	19	25	43	76	26	8	41	27	22	55	19	14	17	12	482	8	66	27	13	30	53	9	22	3	441	47	24	15	25	29	53	29	40	23	59	114	110	12	7	28
isogroup00523	275	252	164	1647	111	42	100	25	37	31	195	163	155	65	74	88	139	178	224	47	55	173	65	685	49	278	108	38	179	31	60	199	26	2849	184	48	59	40	113	81	50	57	135	35	117	279	82	77	205
isogroup00524	92	110	37	648	30	21	121	51	62	49	59	89	82	48	14	73	75	94	138	62	46	41	54	1080	26	130	24	61	60	64	24	44	24	1164	68	61	41	58	50	111	78	58	43	44	269	370	41	23	54
isogroup00525	25	53	28	585	26	34	126	120	116	15	44	42	68	56	40	57	101	51	93	43	24	29	48	1537	21	182	68	46	79	66	15	56	42	1256	94	38	53	49	23	81	38	18	99	92	301	173	67	22	53
isogroup00526	53	128	55	1076	72	45	123	102	49	26	56	68	60	76	46	74	59	94	209	88	44	42	59	1298	28	244	39	33	55	54	41	47	55	1596	191	20	18	35	42	51	68	67	99	104	214	211	20	37	82
isogroup00527	34	47	47	227	21	143	246	148	131	120	98	141	261	44	19	108	80	58	133	46	129	69	16	4187	124	47	56	18	68	206	120	69	98	474	69	75	87	168	48	290	194	91	36	226	500	195	29	17	70
isogroup00528	362	1017	202	4396	266	100	421	163	104	97	279	230	373	164	186	146	99	183	601	190	101	247	258	2204	70	1237	163	167	484	97	113	163	77	9451	763	95	60	97	139	242	162	123	349	96	455	541	128	104	278
isogroup00529	30	104	39	425	21	28	22	29	22	13	60	34	54	31	10	37	17	31	100	44	34	37	25	703	25	41	35	29	57	23	14	21	25	556	92	13	14	24	24	44	58	18	47	35	65	166	9	11	50
isogroup00530	57	39	24	274	4	27	417	46	48	22	31	32	95	27	7	110	115	92	49	12	25	48	12	442	12	162	41	47	28	33	20	28	11	520	42	55	48	37	38	95	29	41	25	26	201	408	23	15	72
isogroup00531	27	177	7	852	17	10	32	31	22	8	19	8	17	14	36	41	22	18	79	26	20	25	48	647	14	112	23	44	46	29	7	12	10	1932	166	14	14	14	4	35	16	30	52	14	150	62	14	28	48
isogroup00532	67	175	75	1556	42	51	96	36	29	25	69	83	65	55	46	50	73	48	131	58	28	96	45	860	20	152	51	16	148	16	16	128	39	1306	187	26	36	32	50	38	57	30	124	41	131	200	38	61	87
isogroup00533	20	33	4	63	8	12	6	9	18	16	9	16	26	15	5	66	10	26	56	8	17	9	6	301	7	15	5	3	13	19	3	3	3	235	16	8	4	13	6	18	23	32	5	11	28	39	1	2	7
isogroup00534	678	876	634	4918	379	114	652	175	117	124	880	575	303	150	180	232	186	235	519	202	122	838	297	2435	98	2457	499	193	1463	106	88	1057	86	11511	885	147	98	129	256	228	183	123	457	107	678	1724	806	614	1103
isogroup00535	33	191	7	420	3	1	2	2	2	1	2	4	0	7	6	3	1	4	24	0	1	5	12	25	2	13	2	8	17	3	1	2	2	2287	19	0	1	3	8	1	4	0	3	4	0	20	56	13	3
isogroup00536	165	219	59	991	89	65	164	141	129	77	92	135	157	81	58	115	113	109	263	72	115	81	96	1680	81	161	92	87	100	142	56	76	86	1994	170	71	88	84	59	226	86	175	153	128	276	360	68	64	148
isogroup00537	515	1291	809	6078	311	114	286	56	32	104	599	480	292	115	331	74	54	55	311	113	120	547	423	1355	43	1127	298	109	1539	89	93	873	56	14514	759	136	59	97	179	193	74	79	719	70	310	368	560	611	1036
isogroup00538	201	180	222	914	75	131	288	91	107	111	136	318	390	87	39	195	194	159	320	65	291	131	37	1242	112	157	106	102	93	127	97	112	49	1494	139	106	117	137	353	348	121	175	91	115	377	1506	47	74	171
isogroup00539	154	361	156	2706	59	66	118	67	44	55	145	140	80	64	53	86	58	60	250	81	56	113	75	2326	34	232	60	56	69	80	65	61	41	4529	261	46	42	56	67	135	103	100	169	92	154	193	32	35	66
isogroup00540	13	19	16	125	10	12	28	12	25	6	12	34	34	23	12	19	10	11	26	11	14	7	13	292	8	24	14	14	18	25	5	8	11	264	24	10	19	10	20	22	18	4	23	31	30	37	9	6	13
isogroup00541	194	200	293	787	86	88	287	139	98	99	195	179	201	91	30	331	189	241	241	87	155	125	40	1916	80	196	118	64	70	204	84	98	72	1218	100	76	79	103	130	239	162	274	93	136	281	735	35	48	190
isogroup00542	23	42	25	281	3	16	8	8	11	5	30	24	21	13	15	14	8	12	39	13	8	29	12	415	3	52	11	9	19	14	18	17	2	765	48	6	12	11	8	21	20	7	23	8	50	79	9	14	30
isogroup00543	24	30	17	243	17	10	66	29	12	8	11	27	41	20	6	21	14	33	34	9	14	15	8	464	20	41	17	14	4	28	12	16	8	180	30	15	25	15	25	41	18	20	8	30	36	98	12	8	21
isogroup00544	35	35	60	282	16	22	43	21	15	20	40	41	68	30	6	92	53	81	114	22	46	48	16	452	23	45	33	19	14	54	20	28	20	592	53	32	23	25	26	64	15	87	57	65	84	152	10	11	43
isogroup00545	33	68	30	338	20	21	59	72	39	13	40	38	57	40	11	23	37	30	98	49	21	28	22	474	29	117	20	46	35	39	7	17	12	542	61	16	28	37	21	56	33	27	33	24	121	225	18	17	26
isogroup00546	313	382	309	1875	142	206	548	120	128	125	237	316	301	142	118	266	215	289	293	140	194	219	109	1891	158	486	240	102	266	144	106	225	75	2836	240	89	92	181	158	273	124	177	175	86	314	1002	94	152	281
isogroup00547	369	316	219	1817	143	146	559	223	173	116	249	308	290	190	98	372	310	381	405	117	208	234	89	2945	123	500	197	119	200	209	158	183	93	3746	308	115	150	218	216	311	200	280	184	144	626	1120	108	135	437
isogroup00548	1	7	0	8	1	3	4	3	1	1	0	1	11	4	0	8	0	0	0	1	6	1	1	152	0	3	2	0	6	14	1	0	0	92	3	1	0	1	0	11	2	5	0	28	4	16	1	0	1
isogroup00549	54	159	70	618	39	68	157	300	251	114	76	95	136	119	89	67	132	84	225	50	80	49	71	3461	55	172	76	155	90	79	52	80	65	648	76	94	206	154	83	101	108	39	182	192	834	232	57	39	92
isogroup00550	94	259	102	903	106	67	176	145	150	44	120	131	111	63	54	134	117	128	394	85	78	79	66	1143	69	289	89	99	73	55	36	67	66	1362	269	48	46	42	53	98	102	200	120	65	341	406	56	45	119
isogroup00551	231	1609	878	11557	449	609	1508	706	498	309	568	597	1287	293	345	346	330	304	781	348	561	283	751	19857	505	2203	470	661	2038	984	374	828	218	13163	1553	420	405	348	313	1210	474	270	839	725	1883	812	1306	855	1115
isogroup00552	20	1	1	11	5	30	47	9	7	35	7	18	59	31	3	30	12	11	49	0	49	1	1	257	18	3	3	5	1	11	17	6	18	78	8	20	1	15	16	76	19	12	4	2	39	49	4	6	7
isogroup00553	41	119	25	538	26	5	57	20	38	22	43	59	50	10	18	40	33	16	43	16	10	37	31	701	2	99	14	18	74	49	4	48	12	906	89	37	11	25	15	53	23	32	54	39	96	71	31	26	50
isogroup00554	33	35	28	579	22	32	133	47	37	20	21	21	38	19	29	44	46	26	70	15	22	22	18	996	20	229	33	41	38	28	5	24	25	1132	49	26	59	31	19	22	13	19	54	71	214	150	17	22	34
isogroup00555	70	78	31	653	36	29	68	18	20	11	44	50	54	16	23	33	12	45	80	24	61	94	25	539	18	105	31	25	83	47	43	106	15	554	62	26	9	30	24	71	32	52	55	36	81	125	21	74	50
isogroup00556	46	152	42	756	34	12	67	35	26	13	41	46	54	30	42	36	36	33	130	46	15	61	62	452	7	306	37	60	76	20	7	40	30	950	179	29	6	15	27	30	34	46	81	23	123	153	45	15	62
isogroup00557	45	144	42	926	29	22	46	27	49	25	54	79	41	31	28	44	67	55	58	32	26	44	52	530	27	122	29	38	77	23	30	66	21	2049	130	23	14	39	14	47	46	55	93	34	195	115	51	29	91
isogroup00558	153	223	105	1070	93	116	351	151	145	87	149	137	227	95	39	149	161	171	280	71	171	115	46	3389	69	230	80	80	108	194	95	116	80	1717	186	98	115	117	92	241	136	133	116	189	563	583	51	78	216
isogroup00559	50	65	39	201	16	21	71	89	41	25	42	41	58	26	10	80	114	49	88	30	25	33	9	302	13	133	29	34	16	19	9	16	10	259	34	22	19	22	26	48	36	95	22	16	215	160	9	10	37
isogroup00560	10	24	5	59	4	25	36	16	14	49	4	9	33	15	2	4	13	3	82	15	33	5	3	371	19	6	4	5	19	22	14	2	10	162	20	12	7	40	7	45	37	6	7	3	48	5	5	1	3
isogroup00561	113	127	93	934	56	55	144	93	80	32	87	101	157	59	41	112	106	86	142	61	80	59	51	1879	44	183	61	42	84	122	48	80	59	1851	179	66	64	74	89	166	91	100	98	99	284	338	49	30	116
isogroup00562	203	236	91	945	123	46	406	272	206	57	99	126	207	104	43	332	251	193	307	75	152	113	82	2275	59	705	112	124	153	129	37	126	77	2410	308	70	89	132	78	165	128	305	124	155	516	730	85	101	115
isogroup00563	34	18	17	84	4	8	17	14	14	7	14	16	13	5	3	30	16	20	35	10	12	13	6	130	9	20	6	9	6	13	2	4	15	144	42	6	10	11	10	8	12	21	14	9	31	66	5	16	8
isogroup00564	155	245	160	2007	79	86	331	126	105	88	219	216	155	101	61	201	260	163	188	103	85	142	71	3700	41	399	141	103	187	73	56	234	42	6698	255	157	57	95	126	168	94	66	198	70	478	611	150	71	188
isogroup00565	43	47	25	243	25	24	20	29	24	17	25	28	51	26	6	17	13	27	63	23	31	48	19	394	19	31	20	20	48	33	24	29	13	502	85	22	13	24	25	36	22	29	28	39	95	98	28	9	48
isogroup00566	71	52	50	222	14	24	114	91	63	32	33	53	30	30	8	79	61	63	111	31	23	33	21	1018	17	126	30	118	36	51	32	52	29	562	41	17	34	48	37	46	29	43	31	38	97	321	34	14	37
isogroup00567	181	207	118	1396	54	33	64	25	24	31	142	97	86	78	77	98	74	101	115	34	47	78	39	858	18	235	54	25	145	43	25	152	11	3968	139	33	10	34	35	77	33	66	139	55	139	284	43	66	116
isogroup00568	250	405	201	1580	116	161	428	247	188	132	229	287	262	157	106	216	241	230	342	110	149	213	101	2745	91	423	183	132	210	234	97	243	102	2555	332	148	181	214	154	292	150	147	235	234	667	988	173	150	245
isogroup00569	53	110	33	524	42	38	146	53	58	25	41	52	59	52	21	65	58	51	112	30	47	35	41	778	33	124	45	29	28	56	17	38	11	853	103	25	28	49	31	74	32	65	67	67	198	138	21	24	73
isogroup00570	0	0	0	0	0	0	0	0	0	0	0	0	0	0	0	0	0	0	0	0	0	0	0	0	0	0	1	0	0	0	0	0	0	0	0	0	0	0	0	1	0	1	0	1	0	1	0	0	0
isogroup00571	57	76	34	403	18	32	69	30	15	25	35	37	48	12	18	11	44	39	80	31	20	30	23	535	24	85	27	25	32	40	25	22	11	459	47	22	16	21	23	53	35	20	40	22	103	170	8	7	46
isogroup00572	7	28	1	54	6	6	7	3	2	5	4	3	7	2	4	4	6	7	9	4	5	0	2	119	0	8	4	4	5	13	1	2	3	110	7	3	1	0	4	7	3	4	4	14	6	22	1	1	0
isogroup00573	2	21	4	136	3	0	0	5	4	1	2	2	0	1	2	1	0	6	1	3	2	7	4	19	2	13	1	5	2	6	4	3	0	162	22	1	0	0	7	9	2	8	5	2	2	8	4	0	0
isogroup00574	1	4	4	17	4	0	9	4	1	1	4	4	8	1	2	3	3	8	15	1	5	1	1	32	3	8	2	5	0	3	0	0	0	37	4	1	1	0	6	4	0	2	2	0	9	17	0	2	2
isogroup00575	64	19	58	134	16	6	20	10	17	14	25	16	14	3	3	24	25	58	35	5	59	60	10	110	5	30	29	15	16	7	9	6	5	362	27	9	0	7	11	24	9	20	8	10	40	192	7	6	32
isogroup00576	103	102	83	678	35	31	63	44	15	29	98	105	59	32	29	58	89	48	51	52	36	99	29	627	15	75	54	36	67	46	33	72	24	951	94	32	18	37	51	83	46	55	73	24	121	219	31	23	89
isogroup00577	53	112	48	606	45	36	138	75	26	27	78	53	74	23	17	43	28	37	130	28	23	68	23	1932	24	135	39	29	89	72	34	72	24	1035	140	49	22	29	38	98	58	35	60	66	185	213	46	33	57
isogroup00578	82	79	72	459	16	33	66	37	35	26	69	60	39	26	25	47	63	63	73	16	35	83	31	630	23	43	64	41	55	60	14	33	17	781	66	32	33	42	55	76	36	42	48	39	83	185	36	26	77
isogroup00579	16	15	4	64	7	9	15	5	6	2	4	6	7	5	3	8	7	9	11	15	7	2	0	109	10	23	3	8	7	8	2	1	0	79	8	10	0	13	6	17	3	5	5	8	23	17	1	1	2
isogroup00580	109	171	117	1225	70	79	280	149	134	64	93	149	187	56	49	165	138	192	155	67	77	90	53	2091	78	369	87	91	128	107	12	96	50	2079	191	69	60	91	71	146	72	70	145	151	481	440	84	50	113
isogroup00581	4	18	6	97	10	4	22	4	3	4	2	7	7	6	5	15	4	15	15	1	6	12	0	178	2	8	0	8	2	7	22	6	3	117	10	6	0	2	4	11	4	15	9	12	20	25	6	2	8
isogroup00582	15	33	24	213	27	11	94	31	21	17	24	20	40	9	2	63	10	19	57	25	12	6	11	386	8	84	6	26	11	7	0	9	4	423	24	26	4	16	16	17	22	15	18	13	110	206	3	6	11
isogroup00583	69	59	43	311	29	33	187	63	32	41	66	58	135	24	8	78	48	47	83	13	60	48	27	634	42	174	42	22	47	84	58	40	19	710	42	39	20	67	36	146	49	89	42	57	134	160	21	31	44
isogroup00584	274	203	144	1102	84	42	108	32	33	34	178	149	80	62	53	133	114	126	227	51	48	137	57	543	19	442	107	80	159	61	34	244	24	2241	226	58	23	35	111	88	59	160	128	55	153	670	79	123	198
isogroup00585	58	68	34	554	9	26	184	21	23	50	45	91	73	20	12	127	54	41	86	26	29	52	12	1004	26	117	27	31	117	48	14	50	16	1248	62	68	15	44	60	78	32	62	29	54	121	231	42	39	71
isogroup00586	0	1	1	0	1	2	60	3	0	6	0	0	98	1	0	4	1	16	0	0	0	1	1	14	8	0	0	1	0	5	2	1	1	0	0	9	0	0	0	2	1	1	0	1	16	0	0	0	0
isogroup00587	48	100	52	441	41	38	92	41	42	18	62	46	53	37	19	25	34	31	125	29	32	44	28	537	13	126	32	27	66	47	24	63	25	643	66	13	15	30	16	49	31	22	54	39	110	141	51	16	57
isogroup00588	82	116	78	570	36	39	50	69	40	47	89	98	51	37	12	81	44	69	171	55	66	72	32	665	29	107	33	55	78	66	28	62	38	1186	100	27	36	50	61	88	47	70	55	26	114	286	29	55	63
isogroup00589	88	138	41	732	48	69	171	155	122	35	63	85	105	70	29	60	85	79	147	57	56	72	44	1604	33	203	71	75	70	91	23	55	60	1361	109	58	64	64	71	84	41	35	81	92	318	238	73	24	48
isogroup00590	336	689	364	2860	157	186	625	545	349	205	421	330	600	232	138	453	263	206	708	190	276	313	185	8469	180	575	232	203	526	606	202	439	196	4390	572	264	216	307	236	612	361	414	410	588	1328	1132	198	224	347
isogroup00591	3	12	3	36	0	7	25	11	28	1	2	1	16	1	4	7	1	4	9	8	1	1	3	197	1	14	2	2	0	4	0	1	1	32	2	4	5	3	8	8	8	9	1	3	16	11	1	0	5
isogroup00592	183	240	93	1338	87	86	205	155	83	60	140	147	188	66	40	168	119	68	222	75	107	119	67	3979	84	208	77	82	124	141	83	106	32	3506	215	91	66	121	108	207	102	136	121	118	390	363	51	51	185
isogroup00593	100	107	68	631	60	57	169	62	85	70	84	77	129	28	21	118	110	73	234	38	67	70	27	1648	29	155	48	54	83	121	31	96	28	1211	125	50	36	62	57	177	47	145	63	112	277	317	55	54	88
isogroup00594	97	49	43	393	22	37	313	63	47	32	51	56	100	34	16	120	93	76	131	28	48	37	18	917	43	123	39	39	66	73	24	44	21	1158	50	62	52	68	57	110	45	42	50	32	256	279	30	42	53
isogroup00595	0	4	1	2	0	4	11	0	0	0	0	0	0	0	0	0	0	0	0	0	0	0	0	33	1	0	0	0	0	5	0	0	0	2	0	0	0	2	1	2	0	0	1	0	3	1	0	1	0
isogroup00596	665	755	287	5879	432	479	1551	563	396	318	514	587	754	378	215	654	290	348	1175	313	335	488	241	12895	321	2187	388	357	683	352	132	473	259	9738	1164	244	232	319	325	749	543	408	536	335	1981	1683	251	257	587
isogroup00598	36	57	19	596	25	33	74	61	57	36	17	51	78	36	11	53	40	39	101	41	56	27	17	2794	32	97	16	30	12	94	30	61	45	1077	74	32	22	75	44	112	93	60	45	179	193	122	14	9	36
isogroup00599	93	158	51	544	58	29	159	94	57	61	55	72	84	59	43	70	66	43	151	56	64	46	26	1552	49	160	38	41	57	117	16	47	41	1881	111	62	51	84	64	134	83	103	77	161	306	231	35	23	46
isogroup00600	152	175	66	892	48	82	173	80	83	95	88	139	167	56	33	151	84	100	305	95	73	60	47	1715	74	162	47	70	61	98	47	40	66	1952	101	64	41	93	78	192	140	135	70	67	313	433	47	43	69
isogroup00601	116	170	41	682	49	56	171	106	70	73	66	105	182	66	34	126	64	107	173	55	71	70	66	1847	50	203	51	51	138	69	58	87	48	1474	178	79	64	64	80	136	67	106	134	147	218	424	67	52	82
isogroup00602	112	12	0	41	3	3	1	0	2	1	5	13	2	14	6	6	6	3	78	7	1	1	5	4	2	1	0	10	1	2	1	1	0	711	10	1	2	0	14	1	1	1	1	1	1	39	6	0	2
isogroup00603	4	18	5	68	4	2	3	0	1	1	19	10	7	8	4	4	1	0	1	1	6	7	7	16	4	15	4	0	22	3	1	9	2	218	15	2	0	0	3	8	0	10	14	6	5	12	7	7	14
isogroup00604	114	36	91	199	65	375	2299	327	235	209	99	88	1594	124	17	231	378	153	273	69	530	97	16	3843	571	111	76	62	101	886	504	153	89	318	94	514	329	264	168	1914	150	302	63	711	642	1198	42	23	95
isogroup00605	107	193	26	1655	64	52	86	57	48	14	51	97	79	59	24	28	73	21	157	97	34	59	52	2001	20	206	25	31	35	17	8	16	41	130	142	24	4	25	45	124	108	42	79	41	257	247	11	34	39
isogroup00606	82	89	46	466	21	35	58	48	34	34	98	87	85	20	14	53	68	53	90	45	51	84	32	1338	18	65	34	24	47	63	37	38	14	1232	90	30	24	36	47	124	48	81	55	54	73	200	20	18	73
isogroup00607	53	19	5	251	14	5	10	7	2	4	15	14	9	4	7	41	20	59	27	5	6	6	17	128	9	21	11	3	7	7	0	0	3	430	12	3	3	4	5	8	7	24	13	4	9	109	9	2	13
isogroup00608	37	57	9	239	15	6	4	8	2	6	13	34	7	31	6	50	64	78	82	16	11	19	14	80	1	74	17	24	9	9	3	2	2	640	35	3	4	11	16	7	9	68	18	4	38	121	9	4	11
isogroup00609	56	79	30	419	31	27	103	38	22	21	39	42	89	15	14	43	30	29	104	29	41	42	34	1023	13	87	30	21	73	65	11	45	17	763	52	35	24	19	18	79	35	50	46	100	159	110	23	22	25
isogroup00610	101	189	69	865	54	42	111	64	66	51	66	68	81	53	42	105	74	74	167	40	68	84	61	1338	41	132	56	29	79	86	60	76	54	1160	124	32	32	77	51	128	92	83	91	92	149	145	29	36	92
isogroup00611	123	117	73	784	56	76	81	100	54	32	87	70	119	57	45	75	75	60	128	44	75	76	56	1372	56	170	68	55	44	81	47	56	49	2075	119	38	19	41	57	147	56	68	91	70	156	308	33	23	117
isogroup00612	64	61	41	434	20	34	181	65	31	39	37	45	76	39	14	42	42	37	77	17	20	48	27	1189	21	177	28	35	35	65	49	42	11	1009	81	31	43	46	30	83	48	37	37	77	203	174	40	16	59
isogroup00613	14	28	6	165	16	10	27	11	17	11	14	13	17	15	3	21	18	12	23	8	8	15	7	270	7	52	8	13	8	10	2	5	14	266	27	9	5	3	12	24	14	13	26	11	36	71	10	5	7
isogroup00614	734	250	322	2559	84	79	341	48	42	46	390	542	266	145	52	202	398	381	483	125	113	319	65	1330	70	716	299	293	219	71	48	222	33	4373	206	81	49	65	335	128	65	132	124	36	329	3239	127	204	578
isogroup00615	541	1874	484	6434	567	133	359	89	104	115	530	481	223	436	442	361	420	210	527	299	153	345	375	2279	84	1360	222	316	898	47	81	344	189	15161	1266	220	97	188	96	125	204	179	805	32	635	772	265	346	543
isogroup00616	182	293	113	2435	98	81	370	149	129	93	190	129	130	95	53	134	142	139	316	93	52	139	86	2842	72	322	88	128	214	98	62	118	75	4125	180	87	93	88	118	106	101	86	124	134	520	541	114	67	166
isogroup00617	98	15	232	55	6	53	96	8	27	20	186	88	111	7	6	32	41	36	19	9	85	120	4	200	47	15	153	10	11	54	28	55	2	128	13	21	48	25	84	91	6	22	12	16	27	282	12	41	130
isogroup00618	708	2071	553	10440	575	267	1620	694	583	233	581	602	846	844	797	825	666	656	1375	602	405	526	548	17310	276	2725	448	717	1018	764	1071	433	390	25660	1985	429	306	324	400	766	792	2548	1373	1361	2523	2440	502	391	881
isogroup00619	14	2	0	41	1	1	1	0	0	0	0	0	2	7	0	7	2	3	91	9	0	0	2	7	0	1	0	4	0	0	0	0	1	548	20	2	2	0	0	2	0	1	4	0	0	31	1	0	7
isogroup00620	36	84	45	589	35	26	114	51	36	25	51	44	69	52	21	37	30	39	133	32	29	40	27	820	7	88	22	33	72	34	20	39	18	875	106	47	22	37	32	73	61	39	47	20	255	200	31	28	47
isogroup00621	2	0	1	22	3	1	1	0	6	0	0	0	0	2	1	0	0	0	2	1	2	0	3	20	0	2	1	2	0	0	0	4	1	37	4	1	2	1	0	0	0	0	1	1	4	3	0	0	1
isogroup00623	167	356	108	1337	143	157	361	263	199	174	147	212	257	157	95	186	153	110	395	180	183	139	103	3720	127	305	100	128	159	224	72	134	147	2301	342	173	91	228	138	301	266	129	211	287	604	436	79	61	147
isogroup00624	107	150	67	768	69	97	93	91	111	58	89	111	123	53	39	101	94	101	240	51	73	139	67	1398	99	125	60	65	93	99	125	63	49	1235	193	46	60	86	64	116	119	141	104	130	278	329	59	48	133
isogroup00625	184	277	119	866	112	113	142	44	63	56	147	157	109	60	48	58	69	58	308	68	74	124	83	1035	83	252	102	78	171	69	50	126	54	1860	189	55	27	73	65	143	83	145	126	47	167	252	98	90	153
isogroup00626	44	32	26	161	14	8	30	20	16	7	23	20	34	13	4	9	2	14	72	18	14	9	7	178	7	52	15	26	18	17	6	21	4	395	43	8	9	28	15	29	20	8	27	22	79	91	6	14	18
isogroup00627	72	101	55	428	30	33	194	80	51	47	50	65	80	37	10	70	75	75	127	30	46	56	25	591	26	117	52	41	55	58	46	34	14	877	72	52	43	46	64	95	32	30	58	52	252	337	43	43	90
isogroup00628	86	75	29	507	36	49	133	105	88	50	40	61	85	51	26	128	140	95	267	54	59	42	33	1530	48	105	32	69	49	107	44	41	38	1624	75	53	42	69	54	89	79	168	53	156	354	377	41	15	43
isogroup00629	317	103	81	305	61	48	122	58	60	39	116	122	91	53	23	96	97	115	314	55	90	84	17	813	26	128	45	59	65	78	20	57	20	1727	67	38	35	69	55	87	33	70	55	65	101	448	79	69	115
isogroup00630	90	273	112	2177	72	37	134	41	22	24	168	132	136	33	54	52	61	44	250	54	52	120	131	1226	25	376	88	55	335	60	29	185	15	4349	247	56	38	44	64	103	43	64	142	39	163	228	122	109	173
isogroup00631	36	143	45	444	56	43	136	104	78	24	39	47	82	63	29	75	36	37	99	29	44	41	35	1581	41	113	29	42	59	46	39	43	65	817	104	26	18	46	24	77	60	39	54	88	293	126	34	20	33
isogroup00632	11	7	12	74	7	2	5	5	6	2	10	14	4	0	2	0	19	10	13	3	3	5	1	163	2	3	6	2	9	9	1	7	4	160	3	0	5	5	7	9	0	7	4	5	17	20	4	2	4
isogroup00633	128	431	59	1541	82	34	95	37	90	39	109	122	42	144	82	72	53	85	328	109	26	50	80	1105	25	395	48	154	337	40	13	67	37	5322	271	42	25	57	43	63	85	46	139	52	212	244	137	114	186
isogroup00634	32	49	17	230	27	31	82	58	42	36	17	50	87	27	17	37	40	32	41	22	24	23	20	1560	30	50	17	19	32	63	19	13	17	482	55	32	14	52	27	66	61	38	27	47	202	71	12	9	17
isogroup00635	186	329	308	1368	98	126	282	137	130	152	169	216	299	147	69	294	177	344	454	121	230	129	66	2130	146	245	89	85	124	137	88	92	123	1917	259	86	82	171	134	299	183	235	179	94	504	600	21	71	220
isogroup00636	537	569	285	2988	392	302	501	408	350	164	281	513	670	267	154	302	282	348	555	197	608	263	390	5577	321	482	438	273	363	292	662	332	234	6741	701	153	199	277	239	405	321	1367	415	625	795	1180	266	253	903
isogroup00637	68	72	22	309	23	52	101	88	33	17	39	61	81	25	14	94	132	54	103	23	39	48	16	864	31	123	43	17	74	68	15	46	7	969	69	50	36	63	32	77	42	70	30	60	133	191	41	40	40
isogroup00638	482	1202	758	3143	210	613	1151	715	380	1159	594	918	1681	295	243	894	394	579	752	227	1131	647	412	17496	677	583	237	185	1374	2200	513	1250	508	3612	771	552	293	1682	319	2052	701	1028	622	1621	2325	1047	455	620	630
isogroup00639	27	3	1	33	18	2	11	2	10	1	3	0	4	2	2	19	25	33	41	1	1	8	1	59	0	10	3	8	3	7	0	1	0	411	4	1	1	0	1	6	1	63	4	24	17	34	1	0	0
isogroup00640	50	79	38	494	17	27	112	51	59	25	45	61	49	23	19	45	91	43	69	21	31	34	40	774	36	152	32	47	39	33	19	45	16	1079	68	27	38	32	32	70	44	16	35	51	208	276	21	17	77
isogroup00641	26	25	8	114	4	11	3	7	11	5	13	11	14	7	6	29	3	5	52	7	19	7	2	233	8	16	4	12	4	16	13	1	4	288	18	0	3	10	5	24	8	31	8	9	83	29	7	10	8
isogroup00642	6	37	45	340	3	1	1	5	5	0	14	0	3	5	14	3	1	2	4	3	0	2	38	343	2	43	44	2	40	5	1	1	2	337	35	4	0	0	0	4	1	0	27	11	2	0	19	11	19
isogroup00643	165	183	117	906	48	99	222	149	136	75	143	119	129	67	52	205	153	109	214	46	79	107	64	2192	73	277	95	127	87	96	42	67	70	1364	173	44	75	84	74	169	150	157	92	86	376	615	50	44	116
isogroup00644	58	239	218	1886	47	266	650	107	210	73	119	191	381	74	47	94	73	41	117	85	240	55	97	2187	163	303	145	100	129	146	151	29	91	1396	184	95	201	105	151	470	139	82	153	51	446	345	102	63	106
isogroup00645	60	51	34	503	39	45	162	75	36	44	39	65	145	27	28	122	48	51	79	35	61	42	35	1386	41	135	31	44	52	96	73	50	23	686	66	31	34	56	41	139	55	101	55	165	170	168	21	28	46
isogroup00646	7	13	12	150	4	58	227	189	152	22	11	11	177	19	4	35	23	5	4	6	40	42	11	2923	45	43	19	33	50	236	40	20	7	203	13	52	77	23	16	164	30	25	17	318	316	42	91	24	11
isogroup00647	116	128	259	582	61	173	455	151	197	238	241	778	250	109	63	264	430	200	112	87	127	268	63	1337	101	117	180	77	774	265	103	621	89	1115	128	372	365	425	258	362	88	277	123	209	465	728	542	195	463
isogroup00648	2	7	5	79	2	3	19	21	21	4	2	11	17	3	1	19	12	7	19	2	6	1	7	378	1	7	3	4	6	12	6	0	2	175	4	7	1	3	3	21	4	8	16	15	45	16	9	8	3
isogroup00649	70	178	40	781	125	38	66	49	44	21	54	51	46	50	52	68	73	84	139	42	54	56	27	758	30	179	42	32	37	62	38	43	14	1382	97	32	33	44	31	93	51	114	95	75	194	237	11	19	36
isogroup00650	87	116	25	682	40	56	81	45	40	26	58	42	74	36	29	36	56	59	106	31	48	31	23	1061	22	159	33	37	75	34	48	28	14	1266	100	48	29	24	46	61	41	58	76	28	143	203	18	33	53
isogroup00651	104	282	184	1562	163	289	606	426	387	295	233	570	397	255	107	394	321	208	394	201	454	242	99	3713	242	351	142	282	386	271	149	280	208	4164	336	160	309	451	214	559	383	162	174	272	1116	1353	254	226	216
isogroup00652	28	37	22	309	26	16	34	32	42	9	17	15	46	11	14	33	50	39	50	12	13	31	9	776	11	55	20	12	25	31	20	24	10	619	31	13	6	14	25	33	26	46	37	49	147	110	18	10	34
isogroup00653	23	33	11	193	23	16	55	28	15	1	30	26	59	15	7	31	30	24	66	14	27	30	15	421	13	42	19	19	15	36	10	18	9	335	43	23	34	33	21	39	10	10	28	21	95	73	8	13	21
isogroup00654	147	225	73	1237	85	78	194	86	86	59	94	99	165	90	20	106	95	74	396	83	99	46	56	2197	54	203	45	111	124	100	71	79	46	1976	221	74	55	84	68	205	148	100	101	92	393	385	39	43	72
isogroup00655	55	162	74	719	56	27	26	43	47	22	66	58	35	63	26	39	52	28	128	49	25	48	37	974	27	149	34	48	67	39	10	49	52	816	175	19	20	35	38	36	83	41	75	46	183	164	21	17	37
isogroup00656	40	26	19	178	29	30	116	47	41	11	45	48	117	27	7	93	72	67	84	23	49	74	10	359	47	39	34	30	16	40	40	18	15	307	53	36	40	56	64	124	40	111	7	28	144	406	19	14	47
isogroup00657	49	88	41	523	27	50	259	117	92	52	58	60	135	49	17	107	92	44	100	51	67	56	21	2138	36	207	34	79	31	78	35	26	29	1078	96	43	50	62	38	147	94	84	63	111	311	335	34	18	74
isogroup00658	95	90	51	493	51	44	143	31	55	43	82	72	128	24	12	101	69	53	129	39	51	78	43	777	59	104	64	35	53	59	17	50	26	1419	89	36	42	35	45	87	54	71	44	76	226	278	36	32	68
isogroup00659	72	94	34	325	27	31	44	45	33	18	31	40	66	42	9	65	18	52	149	18	39	13	14	934	28	92	19	18	34	35	28	28	24	589	29	14	13	40	15	76	46	72	29	70	109	157	11	13	37
isogroup00660	20	28	6	129	5	19	27	13	17	17	18	19	24	12	8	27	16	15	32	4	12	20	5	354	5	26	3	14	35	16	1	14	6	474	35	5	12	12	15	27	17	7	17	9	50	97	6	3	28
isogroup00661	37	84	37	575	8	84	1029	341	276	153	33	58	329	62	20	419	321	52	148	50	271	27	40	3129	158	87	20	48	15	355	138	13	60	1167	48	160	138	221	42	340	97	428	48	864	967	267	18	12	42
isogroup00662	131	215	132	1202	105	192	1429	543	398	206	143	222	407	125	60	215	208	116	333	123	232	100	77	6584	172	518	93	203	161	484	138	100	176	2516	230	329	279	318	137	538	252	178	174	552	1618	930	106	75	244
isogroup00663	235	303	129	1697	68	69	210	60	59	60	209	228	136	98	76	92	96	73	202	69	84	120	110	1356	43	294	78	78	219	51	45	166	39	3783	238	50	41	89	72	82	93	68	188	37	231	300	80	84	183
isogroup00664	76	131	57	591	44	34	83	48	42	21	50	41	64	37	17	46	37	45	197	41	35	60	34	612	14	114	26	36	35	20	35	30	22	1131	81	19	22	34	20	33	57	46	54	25	115	153	15	22	61
isogroup00665	46	69	27	261	45	47	59	70	62	46	53	65	66	30	15	44	39	29	89	35	43	49	27	1210	37	38	15	13	45	70	38	32	62	514	106	20	18	40	34	110	61	69	53	48	158	127	13	24	52
isogroup00666	48	63	37	321	51	49	77	40	20	24	54	56	82	36	11	40	33	37	51	33	39	34	16	976	31	82	16	26	32	70	27	47	17	750	64	31	37	48	24	95	38	32	39	88	168	121	21	13	42
isogroup00667	298	373	213	1898	126	113	286	265	255	123	239	239	318	139	75	262	338	249	450	142	197	158	129	2606	105	389	141	177	209	321	127	204	81	3664	292	134	142	240	190	373	161	225	213	177	422	1131	160	123	211
isogroup00668	17	40	14	261	13	31	66	27	21	10	19	25	52	13	16	21	25	20	35	18	13	17	20	645	11	47	18	9	30	19	5	15	23	521	43	15	13	14	20	47	35	26	44	21	108	55	11	11	34
isogroup00669	149	289	87	1733	114	32	160	61	49	46	125	80	68	69	65	51	55	76	221	50	62	75	72	1263	27	389	57	83	142	48	38	95	31	3879	161	56	40	39	61	66	64	58	136	55	340	207	33	49	84
isogroup00670	546	252	124	1323	81	60	177	49	55	50	407	255	123	55	73	167	326	112	114	56	65	475	101	1580	36	302	282	49	752	38	46	820	33	2484	215	79	32	136	95	139	87	129	147	67	212	643	162	239	504
isogroup00671	22	14	2	115	14	3	16	11	2	12	14	19	21	5	7	19	14	10	7	1	12	13	4	252	5	13	6	3	19	7	2	7	0	252	5	7	6	8	8	11	3	3	11	9	13	45	5	4	11
isogroup00672	60	90	52	598	32	7	39	9	14	14	48	23	40	8	17	6	19	14	86	19	11	53	30	479	8	73	35	15	118	12	0	111	9	1418	91	26	5	16	14	31	20	19	62	9	65	87	35	45	75
isogroup00673	13	65	24	271	28	15	85	33	38	23	10	18	41	19	13	17	11	17	64	21	11	13	12	722	15	46	13	43	9	41	15	14	18	499	50	13	21	26	22	29	27	25	38	33	144	68	12	14	14
isogroup00674	328	333	247	1311	156	219	523	119	156	178	314	312	481	148	70	251	196	258	335	125	183	225	65	2066	149	369	156	106	380	210	138	232	80	2575	272	153	133	221	182	343	114	197	182	213	482	850	139	194	432
isogroup00675	15	25	6	161	14	9	64	31	26	25	20	23	50	7	7	21	31	33	25	21	22	26	5	450	10	56	23	10	14	45	2	19	9	300	25	10	13	20	17	46	13	17	21	41	139	130	10	4	16
isogroup00676	12	37	10	242	2	2	7	8	1	4	8	5	5	4	12	10	15	14	17	0	2	7	34	125	0	59	5	8	75	5	2	6	0	586	29	2	3	6	4	8	3	1	19	6	8	15	36	10	14
isogroup00677	841	977	605	5725	481	253	1157	217	124	198	687	939	573	224	310	730	412	591	965	268	261	441	802	2126	252	2563	341	359	1804	148	186	842	108	14638	1143	258	153	295	414	415	200	591	523	169	723	2823	662	637	1630
isogroup00678	6	35	1	193	19	14	72	70	45	24	13	27	94	27	13	63	14	1	10	19	45	17	15	238	22	100	3	38	49	16	19	18	23	507	16	17	8	16	9	36	28	11	14	46	347	87	18	6	14
isogroup00679	15	34	14	347	23	4	22	7	18	4	10	10	21	11	7	17	3	5	53	11	11	10	14	386	4	73	8	9	22	6	0	9	2	520	35	9	5	5	8	28	19	7	20	12	46	40	3	6	9
isogroup00680	8	41	17	73	3	1	12	65	66	3	5	9	17	34	2	19	3	12	40	6	7	2	15	1896	8	14	0	10	26	5	2	0	56	376	20	10	0	3	0	12	115	6	10	13	119	14	14	15	6
isogroup00681	37	71	26	417	19	21	75	91	60	26	35	27	45	51	17	56	44	49	50	27	29	22	19	1108	23	62	50	49	29	40	12	17	18	1162	58	11	36	16	12	43	24	32	50	47	166	83	30	29	19
isogroup00682	1	4	0	5	0	0	11	0	0	0	1	0	0	0	1	2	0	0	0	0	0	0	0	2	0	0	1	0	2	1	2	1	0	4	2	3	2	0	1	0	0	2	0	1	6	6	2	0	0
isogroup00683	35	22	48	200	16	25	65	25	28	7	36	41	56	14	11	34	11	23	34	14	14	13	13	601	19	37	21	11	24	38	19	10	15	213	16	15	16	17	11	32	16	70	20	50	98	57	6	9	36
isogroup00684	426	1119	445	4005	410	275	1326	377	309	195	603	663	451	434	331	490	374	292	549	316	378	503	337	6574	240	1777	366	468	664	496	161	540	181	10360	1075	221	228	336	343	480	263	300	744	857	1025	2314	468	281	462
isogroup00685	1	51	6	278	17	1	8	7	6	4	4	4	14	25	19	7	6	7	23	11	3	0	11	224	11	38	2	5	6	5	3	5	9	517	43	2	2	6	4	5	7	8	26	4	8	12	2	4	1
isogroup00686	6	12	6	92	10	5	40	16	15	3	11	8	45	6	3	23	12	7	20	1	22	3	1	1353	1	7	8	2	4	57	19	1	4	564	8	12	10	13	3	43	7	13	2	38	84	16	1	2	2
isogroup00687	126	178	41	474	27	0	5	5	4	1	31	12	11	18	14	6	15	69	176	8	5	29	31	56	3	171	23	46	48	1	5	35	4	2395	29	3	2	0	9	2	0	11	34	17	15	141	15	6	35
isogroup00688	21	4	6	51	2	2	22	4	7	2	3	14	22	11	2	11	3	9	6	3	8	12	1	152	9	10	15	1	12	7	2	5	2	86	4	1	1	6	6	8	9	12	7	3	13	39	5	4	19
isogroup00689	66	101	70	453	25	11	50	25	14	21	54	40	76	16	12	12	30	29	140	17	27	51	18	400	12	40	25	21	47	14	6	38	15	1041	35	27	3	10	23	42	19	11	27	19	62	81	12	21	69
isogroup00690	119	227	21	622	50	9	23	21	22	12	42	19	9	19	20	17	30	22	52	23	13	19	28	370	13	57	11	28	142	5	14	20	10	1410	58	4	9	13	12	20	19	7	42	8	73	74	62	23	25
isogroup00691	36	45	47	278	26	29	75	25	39	26	42	41	49	24	15	134	87	46	62	24	56	56	13	601	26	61	35	20	38	43	17	39	9	420	43	21	32	59	26	83	27	103	35	43	172	137	28	19	56
isogroup00692	48	77	43	475	38	116	839	344	288	220	47	127	356	74	14	324	125	45	104	49	144	47	34	7911	83	215	27	70	79	426	89	42	101	1037	59	172	109	251	68	438	187	209	54	445	917	371	28	25	39
isogroup00693	88	135	47	959	53	17	99	66	25	14	79	75	50	27	32	35	24	32	90	26	57	61	39	1029	17	297	47	30	127	18	13	76	20	2148	98	37	17	30	18	50	34	22	84	18	164	155	41	33	116
isogroup00694	33	42	26	252	17	24	68	16	20	19	59	39	53	20	8	49	49	47	68	19	15	49	10	453	17	30	26	5	35	37	9	21	12	410	39	30	17	31	53	61	17	26	24	25	58	128	10	21	31
isogroup00695	82	158	86	791	78	34	134	63	62	43	82	70	64	46	39	92	80	66	99	52	37	66	34	1124	49	120	44	47	110	73	26	99	62	1502	123	61	44	50	51	120	37	101	86	118	263	212	76	51	76
isogroup00696	86	123	40	723	42	58	117	121	130	102	72	78	135	53	26	72	71	82	112	38	58	46	29	1786	33	132	56	64	54	100	33	69	49	1047	86	66	64	94	70	123	67	86	81	95	348	200	36	28	74
isogroup00697	88	64	74	585	38	45	160	30	30	17	100	65	147	21	4	90	53	66	72	25	69	74	27	929	52	85	59	31	68	105	48	62	15	1080	81	33	56	38	65	164	39	44	53	57	146	262	19	17	86
isogroup00698	200	147	94	858	73	38	89	16	24	9	113	77	75	37	42	173	205	148	232	52	33	81	42	609	24	237	66	55	98	34	9	69	20	1493	152	30	17	29	38	72	35	109	76	36	75	342	61	52	109
isogroup00699	29	31	8	183	9	14	31	42	48	11	11	5	57	11	3	42	30	13	34	11	24	28	1	1805	18	10	13	8	17	165	6	29	9	350	23	13	4	24	6	89	18	81	8	212	99	35	3	5	11
isogroup00700	29	30	14	239	12	24	123	61	32	23	19	16	93	20	19	211	78	50	47	25	49	31	13	858	33	53	15	26	37	92	13	32	13	538	54	36	33	58	19	102	34	212	27	157	178	90	12	7	33
isogroup00701	209	238	135	1511	100	102	171	160	92	117	159	192	199	67	51	194	178	125	345	108	158	144	58	3571	72	320	75	74	150	219	96	145	74	2800	229	86	59	171	144	303	125	185	131	197	291	457	72	73	96
isogroup00702	2256	2776	1417	21495	1005	459	734	399	265	254	2528	1953	766	703	755	860	1091	867	1668	816	583	2216	908	13719	378	4636	1862	464	2729	309	221	2531	187	33507	4300	336	300	310	968	882	703	496	2388	348	1190	4510	1211	1327	2284
isogroup00703	313	207	158	773	69	80	104	32	20	43	237	142	141	56	32	75	41	34	149	68	102	122	70	1497	59	201	82	41	145	120	60	144	40	1631	218	38	44	53	102	112	87	113	125	54	145	378	58	60	114
isogroup00704	93	126	40	772	92	63	361	276	238	82	50	69	251	89	29	548	239	119	216	68	121	63	74	4081	111	210	58	80	51	276	66	67	83	2231	204	110	85	161	71	287	132	658	106	297	682	433	52	33	71
isogroup00705	105	156	80	1079	74	49	339	174	116	49	98	92	84	51	43	89	152	88	180	65	53	67	50	1224	29	449	87	109	82	71	26	56	54	1811	157	57	74	65	69	93	63	67	79	54	510	467	86	64	94
isogroup00706	46	57	41	347	20	52	158	149	102	38	42	42	110	32	15	69	71	29	102	26	62	32	18	1661	27	85	18	32	17	133	51	26	27	598	34	68	49	76	38	151	82	45	26	113	430	274	20	22	53
isogroup00707	45	28	13	217	13	9	29	20	15	8	19	15	32	15	6	25	25	18	39	11	12	15	4	806	5	37	8	6	19	44	5	22	5	336	35	23	13	21	21	34	15	30	29	138	72	103	12	9	16
isogroup00708	0	0	0	9	0	0	0	0	0	0	0	0	0	0	0	0	0	0	0	0	0	0	0	0	0	0	0	0	0	0	0	0	0	0	0	0	0	0	0	0	0	0	0	0	0	0	1	0	0
isogroup00709	59	54	22	514	40	42	193	67	36	41	42	49	106	34	23	86	83	52	97	29	57	30	25	1671	38	90	37	37	32	74	17	32	17	1533	84	17	29	43	48	86	37	75	38	67	197	148	13	21	46
isogroup00710	46	175	15	785	31	17	25	46	31	10	34	28	47	17	37	75	28	12	68	17	29	32	89	663	19	75	12	48	171	79	17	42	19	1140	120	31	19	27	16	59	32	308	92	60	105	70	68	29	42
isogroup00711	158	67	31	521	52	47	78	37	53	35	84	234	44	106	22	103	70	52	284	99	76	32	30	513	32	76	38	86	181	13	10	104	39	3182	112	38	28	47	86	64	58	61	87	12	95	481	97	86	58
isogroup00712	130	215	49	1241	84	81	177	157	96	60	114	98	139	71	28	135	120	108	183	78	95	93	29	2657	77	273	115	70	134	94	41	103	48	2412	199	73	58	112	84	198	78	75	107	145	250	354	75	55	74
isogroup00713	15	53	10	223	21	12	40	40	57	14	17	21	27	35	10	19	17	9	54	27	29	13	11	509	23	49	17	41	14	29	2	20	28	298	48	27	29	18	19	29	39	28	23	45	77	86	8	7	12
isogroup00714	57	65	26	405	26	23	154	29	27	42	46	49	95	43	16	100	51	59	55	29	45	51	18	554	26	73	28	27	30	40	29	30	25	1018	72	29	30	55	32	101	28	52	36	32	109	206	12	21	57
isogroup00715	78	186	60	1069	47	32	127	20	44	28	96	56	46	58	63	53	76	63	193	54	23	50	40	696	20	223	59	37	67	17	31	56	13	2065	119	33	28	20	37	49	44	26	67	16	162	172	51	34	56
isogroup00716	22	69	17	360	20	12	26	22	17	15	34	22	27	24	5	16	8	12	31	24	6	25	10	354	12	56	10	28	30	28	16	27	7	603	48	5	8	21	13	31	25	18	31	6	56	54	13	23	19
isogroup00717	77	48	30	177	24	37	143	28	10	36	56	45	83	7	5	75	70	56	65	9	49	40	7	655	27	77	31	15	28	70	39	9	10	372	32	29	21	41	46	128	25	39	16	34	74	325	7	14	32
isogroup00718	25	9	35	49	18	2	5	5	4	3	15	10	7	7	9	7	9	24	20	6	4	15	2	56	5	29	16	10	9	3	4	6	1	314	10	1	5	5	11	7	3	4	12	2	6	62	13	0	22
isogroup00719	37	42	16	267	11	31	55	44	66	16	24	15	60	17	18	25	17	30	122	24	31	21	23	1051	35	64	23	38	18	46	20	20	42	516	48	19	25	32	19	65	42	43	37	102	144	61	17	13	28
isogroup00720	18	17	8	89	7	7	34	30	24	8	12	20	19	18	7	24	21	18	22	18	16	15	15	324	13	28	12	14	14	15	2	17	9	166	23	21	13	11	23	33	20	16	18	9	82	77	10	8	27
isogroup00721	113	128	108	607	68	91	237	104	101	49	108	83	158	42	39	41	47	113	172	42	88	76	21	2557	76	143	82	69	82	250	94	41	40	1034	116	68	67	55	63	210	70	75	51	117	255	449	27	30	110
isogroup00722	34	55	24	299	15	13	35	28	12	22	22	29	62	26	15	55	33	15	59	26	44	27	18	610	23	72	30	23	31	50	9	37	10	630	20	16	20	21	21	49	25	57	25	34	73	118	20	12	39
isogroup00723	7	7	1	37	3	7	21	9	3	9	3	5	4	11	0	7	23	10	22	5	9	2	3	113	6	5	2	4	2	13	11	0	3	233	9	4	4	4	5	13	4	8	6	6	23	61	2	2	11
isogroup00724	35	80	18	208	23	13	19	26	10	6	20	11	32	29	16	11	23	13	81	11	16	17	15	354	17	49	5	17	5	29	16	20	11	443	29	10	3	9	12	25	31	29	24	12	26	58	3	5	37
isogroup00725	151	370	90	1645	110	26	82	27	25	48	94	141	52	55	86	39	51	64	241	88	24	130	116	639	21	285	46	45	246	31	18	165	28	2028	263	37	12	50	43	26	84	48	159	27	218	210	90	101	130
isogroup00726	41	102	20	692	43	12	44	37	19	23	20	35	69	34	17	29	70	61	163	31	21	23	34	810	7	158	19	37	40	14	16	26	14	1319	111	19	8	24	36	49	37	67	59	32	141	121	11	5	30
isogroup00727	41	109	6	465	43	5	33	2	6	8	28	38	7	35	24	58	41	23	76	14	9	32	25	161	2	178	17	11	57	5	3	22	17	1797	101	9	7	10	13	13	16	26	46	10	47	87	23	15	25
isogroup00728	33	41	11	180	8	18	34	14	16	9	18	30	34	10	9	51	15	14	48	11	22	16	4	240	10	60	10	20	10	5	5	15	18	400	31	8	17	13	13	42	27	3	20	3	37	208	4	8	34
isogroup00729	6	2	0	3	3	0	1	0	0	0	0	0	0	1	0	0	0	0	4	0	0	0	0	0	0	1	1	0	0	0	0	1	0	89	0	0	0	0	1	1	0	0	1	2	2	0	0	0	2
isogroup00730	1	2	0	0	0	4	0	3	0	4	1	0	2	1	0	0	5	0	0	0	2	0	0	14	1	1	0	0	0	0	0	1	6	5	0	0	0	1	1	0	0	0	0	0	0	0	0	1	0
isogroup00731	60	64	23	408	39	26	77	28	42	22	72	55	56	24	25	70	41	46	105	31	23	27	19	561	15	109	37	15	48	36	13	38	12	639	80	23	24	23	22	54	43	46	34	30	82	160	26	23	46
isogroup00732	262	379	202	1569	143	81	192	76	72	59	247	214	140	63	93	89	139	134	292	105	65	207	170	927	54	363	134	75	360	54	56	227	34	4097	349	67	61	63	121	97	80	122	239	55	154	431	134	124	333
isogroup00733	35	35	20	159	13	17	16	20	17	19	23	21	53	7	11	35	22	30	23	16	19	21	8	250	6	22	10	12	14	21	1	10	8	302	29	3	8	16	14	34	17	3	17	12	34	71	12	4	30
isogroup00734	39	41	17	398	25	37	145	63	26	28	19	42	115	20	8	135	68	44	71	16	48	24	10	1430	33	60	19	21	35	74	12	21	13	825	29	52	32	48	32	83	46	115	27	133	148	156	12	12	17
isogroup00735	39	19	18	286	8	16	24	15	12	10	23	23	40	14	5	25	20	18	21	16	8	20	8	729	18	40	13	5	13	22	8	25	10	347	20	10	15	20	18	37	19	27	16	29	55	79	10	13	12
isogroup00736	11	3	1	12	2	0	4	1	0	2	0	3	2	2	0	3	3	1	21	3	0	1	0	7	0	15	0	3	2	1	0	4	0	166	7	1	1	1	0	1	1	0	1	0	8	41	0	0	5
isogroup00737	0	24	0	85	10	5	1	4	8	0	4	2	14	8	2	3	1	17	5	5	3	15	7	88	0	53	2	6	1	4	1	10	3	50	5	5	0	1	2	5	3	7	5	28	28	14	3	0	4
isogroup00738	17	27	4	220	18	14	55	10	26	12	21	9	53	8	11	13	4	11	33	12	8	13	15	181	11	38	5	12	3	23	9	11	10	367	28	5	19	15	6	11	12	20	8	25	41	38	8	16	10
isogroup00739	497	132	204	763	98	120	980	159	55	220	282	263	483	60	24	518	326	214	142	66	181	296	60	3216	75	299	265	42	819	260	154	389	41	1571	239	292	88	266	182	475	159	723	111	201	412	1496	231	291	408
isogroup00740	22	66	7	321	19	16	36	12	7	3	20	18	8	32	12	2	3	14	70	24	10	23	6	225	6	74	10	20	16	10	7	30	5	885	39	4	4	15	13	19	16	7	28	5	23	77	16	11	11
isogroup00741	36	61	25	305	22	53	225	101	87	50	37	54	137	22	9	54	29	24	110	19	65	19	9	2176	47	97	26	34	46	114	41	26	13	711	63	40	44	49	32	136	69	38	28	149	354	155	13	12	48
isogroup00742	107	25	7	75	27	12	22	7	9	10	9	16	39	25	2	26	24	28	212	13	21	15	9	136	15	36	8	11	4	7	21	9	7	1229	18	4	18	15	30	37	7	21	18	7	29	196	6	5	11
isogroup00743	168	140	195	930	78	72	301	115	103	82	109	103	168	95	31	198	197	269	281	87	118	74	42	1351	28	219	78	90	57	107	33	88	57	1652	105	66	37	143	94	145	104	158	126	117	415	529	16	50	123
isogroup00744	242	886	452	3295	225	69	215	39	42	82	382	405	101	133	210	130	79	124	156	99	82	250	144	1577	45	438	119	106	932	77	60	424	68	6317	519	98	35	106	53	131	77	140	287	111	214	430	211	431	473
isogroup00745	86	136	86	533	64	1019	2053	869	365	597	148	492	2291	124	43	607	62	71	73	82	942	130	40	16806	958	147	71	61	174	2376	845	108	282	1138	152	436	447	484	273	2587	336	274	123	1431	2308	824	69	78	136
isogroup00746	39	40	16	211	14	20	72	19	19	14	29	38	33	16	11	42	48	35	39	15	28	19	18	398	10	31	22	15	31	21	22	21	7	334	36	23	15	19	22	65	25	45	32	25	73	77	8	16	52
isogroup00747	290	327	390	731	63	85	227	51	59	60	300	293	276	83	74	155	134	173	124	75	135	387	50	939	67	181	242	69	433	62	66	534	24	841	207	82	44	82	160	163	46	113	142	87	205	558	105	179	394
isogroup00748	1	7	0	8	7	22	10	4	1	1	2	0	12	5	5	47	11	5	18	2	5	1	2	45	4	5	3	7	1	8	0	2	1	2	4	2	0	22	1	6	2	77	4	8	8	8	0	1	3
isogroup00749	54	62	61	513	20	9	226	47	18	28	27	20	85	21	11	93	28	68	90	27	37	30	11	446	11	262	19	35	26	123	41	24	9	1246	72	39	7	18	20	76	21	89	24	66	150	194	17	8	28
isogroup00750	13	6	3	31	1	5	6	7	3	0	4	11	11	11	4	1	7	2	13	6	3	5	2	32	0	8	5	5	3	3	0	1	6	75	10	2	1	5	8	8	5	0	6	4	3	24	8	1	1
isogroup00751	58	124	52	606	46	41	134	69	72	47	43	68	71	22	23	51	46	42	112	57	42	61	32	912	36	176	30	54	51	63	17	40	49	847	140	58	35	55	48	78	73	45	45	46	253	214	40	16	46
isogroup00752	47	96	43	585	54	33	122	96	98	44	55	88	98	54	19	98	57	59	142	51	51	47	23	1350	25	258	41	32	67	58	38	44	29	972	105	37	37	38	43	95	72	53	75	104	433	150	27	25	100
isogroup00753	184	276	56	1109	36	109	177	101	79	99	101	124	215	97	38	118	47	53	470	106	136	98	94	2185	52	118	41	83	149	130	64	52	64	2382	150	55	43	78	71	228	171	78	92	71	268	328	52	50	107
isogroup00754	40	27	18	271	10	71	571	72	54	19	23	19	266	15	7	31	15	35	40	17	87	32	4	3485	96	100	20	15	17	152	101	12	18	408	34	107	78	30	22	250	47	38	26	129	340	120	7	27	26
isogroup00755	1119	3318	260	16274	652	354	803	525	503	363	583	811	812	625	628	783	1111	745	2584	641	368	807	1002	8477	276	3463	405	565	1012	234	284	1953	279	27040	3637	359	194	834	454	680	806	438	1882	412	1891	1288	498	506	625
isogroup00756	26	64	9	255	25	13	89	51	23	39	31	33	72	24	8	20	55	13	60	39	36	19	11	840	15	81	18	17	19	16	21	15	18	773	43	21	22	27	15	56	46	8	31	22	101	134	9	10	14
isogroup00757	33	88	29	521	28	46	57	44	33	16	35	38	37	39	20	41	44	40	113	42	33	27	30	620	15	120	17	33	24	27	35	14	43	626	69	13	17	25	24	28	27	36	42	30	146	73	13	4	30
isogroup00758	52	70	35	518	18	23	95	56	30	26	32	33	35	20	17	46	28	29	92	43	32	50	31	803	31	121	20	29	31	25	16	43	4	832	65	15	25	19	31	63	41	4	43	30	103	159	24	24	58
isogroup00759	6	22	11	25	2	1	17	2	7	5	1	3	1	4	2	1	0	6	21	2	0	5	4	26	0	4	2	7	0	1	0	0	2	203	6	2	1	1	0	2	0	1	5	20	9	24	4	0	4
isogroup00760	2	4	0	45	4	4	15	6	3	4	12	7	3	4	0	3	7	8	26	6	5	5	1	226	0	22	4	4	6	3	9	7	6	90	10	2	1	9	5	11	6	3	2	6	11	26	0	3	7
isogroup00761	220	253	143	1509	193	81	188	157	94	67	115	101	201	97	90	210	118	116	339	187	118	81	226	2049	79	330	133	104	41	81	23	72	100	2180	204	48	43	69	77	110	80	114	119	237	339	1287	37	33	94
isogroup00762	42	59	34	317	9	42	65	52	24	27	31	31	39	22	7	27	38	26	49	21	17	21	11	759	14	44	16	4	23	48	22	9	11	390	56	21	31	34	26	59	31	37	14	29	91	91	4	13	24
isogroup00763	22	45	26	238	29	19	31	30	13	25	36	19	16	15	8	25	26	32	31	22	10	10	5	289	10	41	13	25	11	23	8	10	9	483	41	13	8	19	14	52	12	36	17	15	64	71	11	13	23
isogroup00764	40	36	32	71	10	159	363	116	80	184	45	240	263	51	7	69	140	28	60	45	126	64	6	3047	103	26	28	39	185	214	55	92	58	278	55	186	80	263	136	216	117	70	34	197	364	446	36	51	69
isogroup00765	17	39	16	189	9	12	36	33	33	12	13	12	43	11	5	46	29	35	68	19	23	11	10	344	6	76	9	22	14	22	7	7	8	255	21	24	30	16	13	25	23	17	21	16	156	67	18	3	15
isogroup00766	16	21	16	115	5	16	56	18	24	4	17	24	31	15	7	13	22	24	18	9	22	14	14	243	9	33	6	14	22	26	5	25	12	170	24	32	8	30	15	18	7	9	19	12	43	82	10	10	25
isogroup00767	52	42	30	405	9	17	87	39	27	18	33	37	56	13	11	50	26	50	84	39	31	30	17	907	27	61	24	18	51	30	28	36	14	655	66	33	42	23	26	76	32	57	30	30	124	87	18	19	42
isogroup00768	121	121	51	617	64	75	229	142	96	63	61	103	133	93	25	217	183	176	246	47	108	53	38	2135	76	205	45	70	71	100	72	37	38	2328	147	88	60	135	88	163	81	224	61	78	295	518	50	31	59
isogroup00769	678	1462	560	9763	453	165	572	88	75	145	1072	669	339	287	782	309	135	140	294	169	215	589	461	3385	127	1655	386	199	1388	149	129	697	109	34894	1157	176	77	210	208	249	120	192	1116	127	261	599	358	423	875
isogroup00770	25	12	16	133	7	21	64	26	21	12	22	15	45	7	9	24	30	34	28	6	23	16	13	234	11	20	10	6	8	21	17	12	6	182	14	21	31	27	32	34	17	9	20	5	91	91	4	3	29
isogroup00771	86	91	49	967	39	79	114	72	97	55	92	100	119	83	34	103	57	61	149	51	60	58	34	2223	39	101	29	58	94	115	59	85	39	1455	117	25	23	60	59	103	102	80	67	56	291	191	46	31	59
isogroup00772	79	203	58	946	46	37	271	76	53	34	56	75	125	50	36	58	75	89	155	64	51	70	54	1024	33	329	47	80	64	101	40	63	27	1837	182	47	51	61	44	92	57	43	131	98	259	373	35	43	73
isogroup00773	1	2	0	5	0	0	1	2	2	1	0	1	0	0	0	16	4	0	4	0	0	2	1	1	0	0	0	0	1	0	2	0	0	7	5	2	0	2	0	0	0	7	4	3	8	1	1	0	0
isogroup00774	39	79	30	675	27	28	86	72	50	34	39	44	28	44	13	61	48	53	140	43	37	12	21	1140	20	90	19	47	43	22	27	28	20	1251	88	24	27	40	26	62	27	35	71	78	93	123	18	27	37
isogroup00775	5	3	0	1	1	0	3	1	0	0	1	2	8	1	2	3	4	1	9	0	0	2	1	18	0	8	2	0	0	1	0	3	2	53	7	0	0	1	1	2	0	2	2	0	4	8	3	3	9
isogroup00776	310	258	201	1305	115	53	380	72	56	105	314	269	241	70	52	190	154	120	235	68	102	176	84	2391	61	317	145	41	382	95	49	353	66	3567	190	123	48	150	115	218	87	117	132	73	313	544	83	156	313
isogroup00777	90	244	130	1962	112	70	401	78	69	72	191	179	156	76	78	128	84	42	221	97	50	159	68	2813	68	522	100	103	284	59	75	187	69	3620	272	75	46	96	70	130	104	62	169	48	489	375	94	113	210
isogroup00778	2929	978	1545	3829	452	2110	5859	861	737	662	3215	1207	5612	706	321	1734	827	1556	1548	477	2678	2213	285	47796	2502	1186	1780	405	583	3629	1342	1316	394	9674	949	1325	1010	867	1575	5409	1096	1393	400	3174	2780	8718	346	571	1890
isogroup00779	89	81	94	652	17	25	156	7	7	22	134	160	75	10	41	31	31	22	33	6	40	131	21	211	24	103	107	24	120	22	17	111	4	2263	33	23	19	22	78	35	15	13	45	6	50	414	78	54	183
isogroup00780	781	2512	516	17659	1098	218	1254	893	720	511	848	843	298	904	1095	347	792	794	1495	412	300	496	893	4764	190	4711	578	702	1365	271	122	816	473	36198	2206	512	861	855	695	436	221	179	2012	767	2206	1402	659	523	1049
isogroup00781	3	0	0	10	9	0	28	1	4	1	5	0	15	3	0	0	4	2	8	2	1	3	6	198	12	9	2	5	0	4	1	8	4	99	5	4	0	1	0	5	1	3	3	15	13	27	3	4	4
isogroup00782	181	624	160	3386	122	196	535	325	172	103	255	244	341	100	183	129	77	90	182	117	162	142	214	6198	164	581	145	104	472	254	94	160	75	8949	455	151	108	129	89	324	159	82	298	220	828	405	188	166	309
isogroup00783	109	40	49	243	35	90	200	46	34	59	68	132	264	78	8	79	55	76	212	65	112	55	21	1540	73	58	66	64	30	90	51	40	37	865	86	51	46	91	108	280	116	78	33	60	198	317	17	34	63
isogroup00784	67	73	44	367	38	38	90	46	28	21	54	61	78	35	16	48	51	30	48	29	40	38	11	772	25	90	48	22	39	49	33	23	19	737	58	36	43	37	36	90	46	40	28	39	135	191	22	19	44
isogroup00785	55	62	46	403	42	44	146	62	54	48	49	70	117	35	20	106	55	84	94	22	45	29	24	1442	33	123	39	46	28	78	41	41	17	995	68	36	47	42	42	138	36	92	43	95	152	204	15	24	69
isogroup00786	19	51	7	305	34	26	53	46	62	15	20	23	45	18	6	30	20	14	61	18	19	24	11	964	18	59	31	13	40	60	16	34	16	522	56	25	19	41	36	59	45	41	49	60	128	96	32	9	49
isogroup00787	4	3	0	18	0	1	16	0	0	1	0	1	9	0	1	2	5	1	2	2	0	1	0	47	0	4	0	2	2	2	0	4	0	46	1	1	0	1	1	8	0	0	2	0	2	6	2	1	0
isogroup00788	62	79	18	454	20	42	79	31	30	11	56	63	35	15	12	42	33	25	44	26	31	24	16	768	10	120	27	30	56	22	9	28	12	1071	79	17	8	13	30	46	20	42	40	31	73	182	23	12	48
isogroup00789	102	256	111	1705	71	112	241	228	139	60	117	166	221	139	62	149	167	107	287	103	125	125	81	2598	61	303	123	142	127	191	82	105	67	2433	202	88	110	81	69	165	170	152	149	158	439	428	103	74	169
isogroup00790	22	52	11	404	17	20	24	34	18	11	35	39	40	34	12	14	38	24	55	16	19	28	25	583	6	55	9	23	43	25	10	10	15	552	60	19	12	21	20	37	33	28	51	11	78	111	13	8	51
isogroup00791	122	133	58	576	46	59	223	74	99	36	58	84	77	44	40	61	123	56	116	32	59	65	36	1153	42	206	47	71	149	73	13	90	37	1286	109	54	40	68	55	77	56	51	72	90	281	329	70	49	63
isogroup00792	146	253	82	1326	61	27	103	62	48	52	128	97	63	46	35	48	48	66	291	133	60	124	56	1148	16	352	44	86	209	37	21	86	34	2340	150	45	25	30	52	54	93	56	97	35	169	286	101	74	103
isogroup00793	69	127	42	636	42	45	187	101	76	46	63	84	162	54	24	93	92	59	72	27	104	28	39	2293	46	97	34	38	68	137	23	60	77	1379	139	60	42	59	68	173	56	83	99	146	230	188	30	21	58
isogroup00794	76	107	103	610	24	14	48	21	21	12	99	44	15	28	19	22	44	50	51	23	12	69	20	191	20	173	59	27	81	16	11	109	9	1656	93	21	25	9	32	40	17	22	83	13	61	179	57	58	77
isogroup00795	211	332	115	1807	137	105	379	262	192	151	188	221	430	131	68	203	137	132	425	151	140	112	117	4966	87	312	84	105	146	261	100	141	108	3483	304	161	66	182	141	333	295	218	209	179	739	535	92	99	199
isogroup00796	58	70	13	561	33	23	74	54	43	17	28	49	83	22	16	36	18	17	87	31	16	37	21	749	27	44	11	26	39	38	8	33	20	913	114	19	17	27	20	51	52	27	36	42	124	115	13	9	35
isogroup00797	114	208	91	1651	83	113	389	155	106	80	85	121	269	84	36	87	76	127	348	96	120	75	43	5496	83	197	57	66	90	458	90	116	25	3233	165	174	102	141	73	401	75	78	97	412	487	382	54	64	118
isogroup00798	405	889	245	5675	446	25	44	17	7	16	200	149	33	96	194	32	35	116	451	102	35	217	400	159	30	1362	125	102	495	9	22	257	22	13559	922	21	10	25	60	23	13	15	513	12	70	206	242	168	158
isogroup00799	109	127	68	1079	63	165	316	152	140	76	101	177	293	97	39	129	75	59	270	89	160	113	33	4496	121	147	90	65	104	182	67	102	90	1673	195	74	95	139	119	327	182	71	106	199	539	520	35	54	124
isogroup00800	16	33	6	276	22	13	58	39	19	16	30	16	43	6	8	48	17	5	40	9	20	27	7	863	22	47	16	15	41	14	23	33	7	719	38	20	13	16	18	34	28	14	26	20	120	58	14	16	16
isogroup00801	191	413	276	2135	108	75	332	80	35	60	301	219	117	65	146	159	107	108	96	80	80	158	177	747	58	526	197	66	573	77	34	249	25	4795	267	106	81	80	105	111	40	52	208	40	146	404	218	175	345
isogroup00802	89	113	41	685	31	15	65	21	24	46	58	61	96	25	15	34	6	24	100	23	47	59	22	627	19	77	24	18	63	49	27	45	24	1142	90	29	18	40	30	99	46	29	44	24	143	90	14	25	29
isogroup00803	24	8	27	50	1	10	38	21	4	5	27	37	24	5	2	20	28	17	9	1	3	29	1	102	7	11	18	9	43	9	3	39	5	116	5	11	8	9	15	29	1	14	1	28	13	68	55	36	62
isogroup00804	19	16	13	67	4	10	5	18	4	3	11	12	12	7	5	13	9	13	15	5	2	6	4	259	8	15	6	10	12	15	3	11	3	230	21	5	13	13	11	19	4	9	15	16	20	37	9	3	9
isogroup00805	1047	303	999	1115	152	445	1578	150	111	218	1315	1044	959	137	58	629	465	288	158	98	471	1098	81	3673	358	420	654	68	1930	382	297	1288	93	2554	221	292	197	350	443	728	146	282	198	197	603	2936	466	661	1552
isogroup00806	11	10	5	69	6	5	6	3	3	3	5	5	19	4	6	13	14	5	18	4	6	8	4	69	2	7	5	2	1	10	2	1	3	125	4	4	0	6	5	13	6	34	13	15	7	29	4	2	2
isogroup00807	86	143	44	1254	62	37	53	42	17	29	97	106	44	26	21	66	28	25	191	42	33	112	35	1264	14	197	35	36	143	20	2	177	9	2037	141	45	16	58	52	77	42	32	79	19	109	126	40	53	99
isogroup00808	60	126	53	475	29	47	235	222	244	49	62	60	184	39	19	244	345	151	153	46	71	41	30	1158	46	197	54	68	29	95	66	26	39	1105	92	48	154	94	60	144	55	191	60	89	313	475	42	22	61
isogroup00809	97	123	71	1906	64	82	350	110	89	83	142	136	136	61	50	79	102	83	305	80	64	75	60	2966	53	353	51	92	137	152	53	94	54	3669	182	110	54	94	119	174	120	64	139	150	403	702	40	55	99
isogroup00810	71	5	45	34	3	44	82	26	15	18	61	58	72	19	6	47	42	49	2	3	65	69	15	946	57	14	70	2	33	19	15	74	7	125	6	20	35	30	44	93	11	7	9	13	90	242	33	52	116
isogroup00811	69	76	23	218	33	22	88	28	44	29	33	26	41	28	22	55	60	77	95	18	41	12	14	491	11	79	10	23	30	44	13	14	13	586	33	25	19	41	23	53	23	32	36	32	130	123	22	18	37
isogroup00812	185	348	202	2127	142	60	185	57	39	28	176	169	130	126	81	86	81	103	237	64	57	186	113	1005	37	600	124	57	305	22	34	238	45	3413	204	68	55	55	77	98	66	68	183	22	218	387	171	119	217
isogroup00813	739	330	401	3115	176	457	1681	555	353	426	683	1413	1500	346	81	477	678	325	704	231	694	1183	136	7227	412	737	621	243	559	262	358	1379	306	5287	594	374	507	728	873	1316	567	271	387	133	1559	4150	187	376	727
isogroup00814	565	424	439	2901	215	329	2081	602	743	220	513	393	763	213	97	707	809	696	687	208	381	410	169	7093	199	1269	467	491	320	601	141	405	143	5993	374	432	486	348	381	760	340	532	242	460	1900	3227	296	243	500
isogroup00815	143	131	122	930	38	47	259	147	106	70	101	142	150	98	55	178	139	83	159	44	97	81	30	3119	50	235	67	62	104	181	53	63	53	1724	120	81	56	118	82	181	124	111	105	142	314	366	38	51	112
isogroup00816	16	31	16	155	9	15	33	44	25	13	14	33	28	8	9	14	21	12	56	22	19	33	3	437	20	31	9	25	52	17	21	12	14	355	24	30	18	33	14	29	38	25	10	27	105	83	11	14	29
isogroup00817	25	7	1	125	10	10	15	15	26	5	7	11	27	6	3	21	15	5	17	10	9	8	8	243	3	40	11	8	2	12	6	11	6	324	32	6	5	6	6	17	8	19	6	17	43	58	2	2	10
isogroup00818	123	213	147	609	63	61	103	78	71	68	174	177	100	60	42	69	130	76	146	73	66	169	68	772	69	182	85	68	155	44	52	178	60	1017	156	45	75	59	68	74	76	95	82	33	176	395	124	103	223
isogroup00819	1	0	0	2	0	0	0	0	0	0	0	0	0	0	0	0	0	0	0	2	0	0	0	0	0	0	0	0	1	0	0	0	0	1	0	0	0	1	0	0	0	0	0	0	0	0	0	0	0
isogroup00820	150	118	103	598	76	65	229	108	60	45	83	114	197	57	29	200	143	148	206	60	99	85	26	1585	50	168	90	48	60	88	61	62	68	1465	103	59	66	105	81	155	104	137	55	100	295	382	28	48	117
isogroup00821	1183	334	7	1088	112	7	19	6	5	1	62	66	11	223	33	15	17	5	2201	198	9	38	158	143	9	115	8	765	33	8	12	40	2	23297	247	24	4	8	58	17	10	9	22	24	49	1095	398	10	21
isogroup00822	0	0	0	0	0	1	0	0	0	0	0	0	0	0	0	0	0	0	0	0	0	0	0	0	0	0	0	0	0	0	0	0	0	0	0	0	0	0	0	0	0	0	0	0	0	0	0	0	0
isogroup00823	41	88	62	788	31	34	116	71	61	25	42	59	60	47	16	58	69	60	125	33	37	60	26	1379	24	100	32	46	67	67	23	47	30	1415	118	29	25	54	33	82	50	44	98	77	178	168	36	25	63
isogroup00824	69	49	53	278	40	29	69	44	29	42	35	38	96	39	23	99	48	55	113	32	56	25	17	608	27	47	16	19	32	31	23	22	28	355	78	20	18	46	26	59	49	75	36	72	99	166	8	23	53
isogroup00825	23	27	9	275	36	7	28	7	9	11	27	15	21	8	10	15	4	23	27	10	16	22	11	296	16	69	23	6	32	14	3	31	5	359	41	9	9	15	19	19	17	10	27	2	34	64	12	12	26
isogroup00826	39	22	34	130	6	10	40	3	3	2	46	27	27	8	1	39	25	29	14	8	12	19	12	136	12	26	20	11	37	13	0	34	1	487	20	9	9	9	16	22	5	23	17	5	16	61	23	15	42
isogroup00827	30	46	32	190	15	10	11	21	7	3	16	26	10	11	26	8	18	14	20	7	14	13	8	71	4	37	19	12	47	12	1	31	1	227	24	6	12	15	6	12	4	5	24	8	46	40	14	7	18
isogroup00828	70	67	28	458	27	27	80	53	25	30	52	48	80	24	18	35	47	25	69	40	36	26	41	587	15	89	23	31	45	55	11	25	14	655	66	22	20	41	23	64	40	28	37	60	161	112	13	19	35
isogroup00829	8	2	5	22	2	3	2	0	0	2	2	0	4	0	0	18	11	9	1	0	1	0	5	9	8	0	1	1	0	6	22	0	0	39	15	5	2	9	9	7	8	484	13	4	3	20	3	2	16
isogroup00830	12	16	3	151	4	14	25	6	11	13	3	6	9	14	7	8	6	4	18	4	6	10	6	159	15	15	4	4	4	11	6	4	6	311	7	2	1	7	1	12	8	3	9	12	27	28	4	2	23
isogroup00831	41	90	37	679	41	29	118	51	52	17	46	45	21	45	13	35	31	31	101	29	24	71	25	815	15	157	27	33	50	18	17	28	29	830	71	21	24	32	43	44	40	37	47	26	168	153	30	21	41
isogroup00832	143	386	180	1494	71	36	63	11	19	23	159	68	66	30	87	34	24	21	83	25	30	85	115	279	16	280	63	35	401	11	2	100	23	4144	192	20	39	14	34	24	19	31	125	10	73	83	119	104	203
isogroup00833	12	8	10	80	8	15	22	18	3	7	8	5	49	13	2	26	20	3	27	6	19	7	10	414	17	29	3	8	6	75	9	3	5	119	15	7	9	23	8	63	6	178	4	62	46	27	1	2	16
isogroup00834	69	268	55	1163	141	156	359	257	124	86	103	198	169	63	55	190	170	133	314	107	146	59	66	4415	98	239	52	96	105	149	71	78	94	2547	181	102	135	176	69	290	189	131	120	81	621	467	45	54	107
isogroup00835	186	143	198	1007	62	65	450	79	60	51	155	129	298	58	34	111	144	147	236	56	92	141	30	1449	61	297	87	83	154	65	45	79	36	2391	107	87	80	71	96	126	71	70	65	53	255	581	50	50	114
isogroup00836	11	11	6	107	7	11	29	9	16	5	2	6	8	4	6	11	22	3	9	9	12	20	3	211	0	58	11	11	11	7	10	8	7	301	9	12	7	2	6	8	16	1	16	16	19	43	2	1	8
isogroup00837	12	6	15	20	1	22	21	1	3	26	23	31	20	1	3	20	33	3	2	0	8	15	0	67	3	2	10	0	56	13	2	29	0	14	1	40	6	53	26	16	3	28	5	9	4	30	29	10	25
isogroup00838	98	102	64	529	34	67	718	130	95	75	64	96	210	51	19	213	169	157	188	49	128	65	35	1712	62	205	46	73	107	131	83	57	25	1318	109	96	77	80	58	202	83	86	71	119	465	651	47	56	79
isogroup00839	59	97	38	1077	76	39	128	67	67	44	44	63	40	57	30	74	50	78	110	33	45	51	29	2127	47	91	49	43	87	76	28	60	26	2309	118	41	74	70	50	91	45	56	67	102	207	126	72	28	65
isogroup00840	47	23	26	141	9	16	45	23	21	27	17	67	55	13	11	33	43	29	26	7	13	25	4	373	31	46	22	10	51	33	18	42	15	513	20	33	24	51	18	60	29	38	19	55	43	165	24	16	39
isogroup00841	80	86	106	643	23	41	124	31	18	33	108	80	93	29	37	99	65	81	51	15	43	50	20	573	20	63	78	19	157	34	9	51	14	2820	36	36	24	39	40	48	18	58	34	19	114	213	43	43	125
isogroup00842	774	2884	755	18180	1028	167	969	277	224	259	944	810	561	469	733	382	259	255	1284	461	289	772	902	7030	186	3235	446	360	1770	229	165	1042	240	43413	2098	376	186	305	269	417	346	308	1644	252	1214	1254	608	674	1017
isogroup00843	28	88	28	380	19	18	67	51	50	25	29	47	64	32	13	23	45	27	67	25	48	19	11	681	16	69	29	34	18	54	15	29	38	528	48	19	18	19	18	45	52	27	46	47	182	102	14	8	37
isogroup00844	128	155	112	475	68	189	130	167	97	367	210	535	147	55	52	162	236	77	162	141	171	206	24	3416	130	98	94	86	843	318	147	361	87	967	183	146	119	474	203	380	179	204	103	335	138	919	191	221	193
isogroup00845	44	82	31	534	42	10	54	38	37	16	46	48	56	20	27	46	33	30	62	26	24	47	12	727	20	89	25	32	59	34	24	17	30	705	83	17	21	49	34	54	44	29	41	31	120	94	22	30	48
isogroup00846	327	475	154	2732	154	153	868	233	150	152	211	248	414	120	44	567	219	112	693	202	222	209	101	6796	129	708	96	109	248	402	161	146	76	6051	414	156	59	163	141	469	396	656	148	279	1090	1123	86	91	257
isogroup00847	98	117	48	904	48	75	208	95	54	68	63	83	217	53	23	99	93	80	179	64	88	56	29	2750	68	169	64	59	66	122	65	55	32	1685	105	81	38	81	64	190	78	65	64	109	329	264	25	31	62
isogroup00848	183	517	126	2236	202	68	377	220	144	67	221	191	168	119	89	232	150	111	339	118	97	207	117	2745	51	1232	188	234	479	103	76	226	70	5718	378	82	83	115	105	185	182	100	237	89	465	1287	263	162	217
isogroup00849	143	215	65	933	38	177	246	160	129	177	102	307	327	94	71	131	93	65	288	96	179	97	69	2045	143	133	47	120	194	206	71	113	71	1463	233	98	54	161	126	330	165	212	92	236	612	443	53	82	92
isogroup00850	98	96	67	621	59	25	91	103	30	21	44	56	78	32	29	63	75	61	152	36	40	66	26	734	28	288	42	57	41	48	9	51	24	1254	109	28	30	50	46	110	31	65	60	36	155	224	20	19	38
isogroup00851	8	9	22	48	12	16	118	15	6	17	13	19	113	9	2	124	81	41	62	12	72	8	1	112	33	17	12	12	7	42	27	9	9	191	7	8	16	6	16	89	11	60	7	17	65	157	6	7	13
isogroup00852	67	312	39	2729	148	184	831	389	223	150	112	274	487	189	96	491	250	178	527	216	254	74	133	7726	174	630	61	197	189	281	130	102	142	4274	505	239	123	202	174	554	274	285	249	284	1477	767	90	67	112
isogroup00853	121	155	55	1532	90	93	574	291	288	73	97	130	257	88	49	267	145	124	258	88	126	75	47	4050	122	387	79	118	90	251	103	74	35	3501	153	116	75	108	83	237	138	389	76	204	721	627	89	42	97
isogroup00854	35	61	43	324	17	10	38	41	28	26	28	45	64	29	12	29	36	62	44	29	18	24	24	345	8	44	24	21	37	38	13	34	20	397	41	12	19	20	10	31	26	34	33	15	63	73	18	13	27
isogroup00855	67	98	33	392	11	10	17	6	20	10	38	42	42	31	12	16	22	29	105	16	19	38	12	249	6	37	30	39	68	25	3	39	11	794	57	8	15	22	33	24	23	10	31	11	41	64	40	14	51
isogroup00856	213	204	159	981	105	203	498	265	229	124	186	106	471	120	38	218	128	166	321	66	258	123	60	8541	189	243	96	95	94	584	122	63	111	1842	167	174	177	189	90	566	274	233	104	508	879	693	29	64	147
isogroup00857	27	32	35	134	7	30	84	99	71	36	17	30	123	11	6	24	46	17	19	12	26	14	8	1530	23	32	20	7	20	99	33	25	27	219	30	32	44	51	27	82	54	35	34	67	242	106	22	8	46
isogroup00858	79	91	47	596	60	44	157	78	49	22	58	65	79	20	40	62	79	87	95	29	72	32	25	1212	28	254	33	46	72	36	34	39	13	1743	171	37	13	59	37	71	41	46	62	63	329	326	31	28	70
isogroup00859	383	241	317	1185	126	196	766	178	113	151	381	381	398	107	76	518	322	352	273	106	242	260	66	2274	183	535	238	114	325	309	142	204	63	3179	246	238	176	290	240	564	107	387	159	215	445	1613	187	181	452
isogroup00860	163	73	76	461	38	66	162	50	18	41	78	77	194	20	12	59	34	68	204	36	67	103	16	1978	48	149	51	22	85	90	42	84	6	976	92	33	12	51	77	221	71	68	51	73	162	284	30	41	66
isogroup00861	232	115	172	572	36	93	194	46	18	54	186	97	206	47	23	87	87	123	108	43	88	113	46	943	58	92	103	21	31	110	69	85	15	1093	78	40	50	64	110	171	25	100	59	48	134	575	21	49	81
isogroup00862	119	147	49	872	35	78	721	250	179	83	98	101	173	69	39	200	191	192	167	61	81	82	33	2074	67	494	84	103	114	136	90	118	36	1404	116	133	141	108	88	205	100	96	87	169	491	701	63	35	126
isogroup00863	109	22	3	78	5	3	5	5	13	6	4	11	8	53	3	29	52	26	534	26	15	6	12	55	3	4	4	18	8	3	13	4	3	2067	24	4	6	20	3	10	20	10	11	7	10	62	15	6	10
isogroup00864	68	59	34	588	19	10	35	14	4	15	58	45	41	14	34	42	35	35	76	28	17	33	33	352	7	138	31	21	86	12	7	67	5	1112	123	21	15	30	20	34	30	26	75	16	83	127	23	24	26
isogroup00865	8	8	0	20	0	3	4	1	0	0	3	1	11	4	0	0	11	3	28	2	5	3	3	14	0	6	1	1	6	0	0	1	1	224	8	3	0	1	1	3	0	7	2	1	3	14	2	3	0
isogroup00866	6	6	4	41	3	5	30	8	10	6	5	8	9	7	3	9	8	28	16	5	11	2	9	201	3	15	0	4	6	7	14	9	6	149	7	2	4	12	6	13	9	5	5	8	45	38	2	7	3
isogroup00867	26	14	1	339	18	36	51	14	19	64	4	20	56	18	6	80	21	2	22	10	43	13	1	1005	21	38	6	13	4	97	12	4	12	835	40	26	13	98	23	159	42	188	16	101	120	109	6	8	10
isogroup00868	30	116	107	888	61	130	259	100	70	22	92	104	133	49	27	69	84	33	92	56	66	70	65	1982	51	180	107	90	119	129	30	149	43	1264	149	45	69	25	45	159	54	46	72	114	206	281	145	89	124
isogroup00869	28	31	15	131	18	13	51	27	9	4	20	8	52	14	7	25	4	40	57	12	10	30	5	430	20	20	10	5	17	41	5	8	6	242	22	11	9	21	7	42	14	37	20	21	181	49	0	4	13
isogroup00870	92	229	74	1157	50	12	98	39	12	19	64	63	49	46	36	45	53	54	142	27	22	85	39	763	13	327	54	38	174	30	6	107	15	2149	137	27	17	27	26	56	33	28	77	38	177	113	37	22	62
isogroup00871	22	16	16	150	6	6	27	38	21	5	12	4	20	8	1	22	29	24	22	3	14	9	3	493	5	31	8	17	3	11	7	11	6	151	21	11	14	9	3	36	12	10	12	22	42	72	8	6	12
isogroup00872	51	24	2	42	4	5	6	25	12	7	8	18	9	10	3	10	10	19	19	8	4	0	3	77	10	7	7	38	13	4	4	5	1	577	12	4	3	9	10	2	4	9	7	6	17	54	14	5	9
isogroup00873	30	43	22	307	26	14	134	47	44	18	42	29	48	16	8	62	56	44	51	14	21	22	12	799	13	186	20	27	36	32	23	31	15	857	56	17	21	20	28	49	41	22	26	43	187	173	19	13	31
isogroup00874	10	17	10	44	1	38	156	21	28	47	14	60	73	11	3	50	39	18	26	14	21	10	3	460	28	3	11	6	37	60	20	20	15	48	8	44	23	75	34	75	20	73	13	35	119	111	12	8	14
isogroup00875	119	226	174	753	10	15	31	7	6	10	157	103	37	17	36	49	31	35	6	11	31	168	37	96	24	99	108	17	297	11	13	105	5	2360	39	25	26	28	35	19	7	49	65	11	14	218	125	120	264
isogroup00876	398	319	259	1771	176	299	628	351	197	184	341	350	705	182	128	603	380	404	515	160	454	265	136	4110	338	466	232	124	318	498	207	254	172	2850	431	172	152	357	212	622	265	544	245	413	743	1288	149	140	306
isogroup00877	197	383	150	1688	184	306	946	471	290	243	199	265	608	222	107	460	307	247	478	193	322	158	134	8944	163	532	116	217	246	490	236	201	172	2853	382	242	304	378	153	562	363	352	201	495	1127	838	105	100	197
isogroup00878	124	290	113	1671	82	38	78	51	25	25	173	105	70	53	88	50	42	46	138	43	80	172	106	3101	37	352	79	37	301	104	24	250	20	3678	280	51	15	46	71	91	43	35	167	165	179	266	125	103	127
isogroup00879	0	0	1	2	0	4	2	1	1	1	0	2	0	0	0	0	0	1	7	0	1	0	0	34	2	0	0	0	0	1	0	0	0	10	0	2	2	2	1	3	0	0	0	0	0	5	0	1	1
isogroup00880	95	131	84	896	41	55	194	128	59	44	92	68	152	57	29	186	95	149	243	59	61	97	35	1391	37	209	76	85	59	46	29	44	46	1874	119	21	32	56	37	98	73	104	75	43	238	353	27	20	70
isogroup00881	6	9	2	54	3	1	18	1	4	0	10	1	1	3	1	9	16	20	11	6	0	1	4	66	2	6	0	1	7	2	0	0	0	117	5	6	0	3	7	17	0	18	5	17	37	29	2	3	3
isogroup00882	5	2	3	1	1	1	7	0	0	1	2	0	16	0	0	1	2	2	3	0	3	6	1	0	1	0	1	0	1	1	0	2	0	6	0	0	1	2	2	5	0	0	0	0	0	19	4	0	0
isogroup00883	79	97	45	448	36	30	180	82	60	29	40	59	72	47	27	87	163	76	135	27	51	59	23	661	24	100	34	57	31	38	15	34	21	881	44	42	38	55	45	70	50	45	70	46	281	308	31	16	47
isogroup00884	198	268	197	625	65	22	85	36	47	27	185	127	26	54	53	150	75	200	101	37	61	111	67	598	38	209	83	58	224	30	32	186	43	955	101	24	21	28	34	49	71	59	112	20	44	363	106	125	150
isogroup00885	76	286	35	1214	31	14	104	68	23	1	34	15	79	68	39	25	45	36	118	36	11	22	10	1255	8	316	23	40	22	10	25	18	39	283	224	41	31	6	31	33	17	33	149	16	270	60	16	7	43
isogroup00886	0	0	0	54	2	0	1	0	0	0	0	1	0	3	1	10	0	4	0	2	3	0	0	20	0	1	0	0	0	2	0	1	0	108	0	1	0	0	1	1	0	37	2	1	1	1	0	0	0
isogroup00887	62	78	39	342	28	35	134	73	30	22	53	48	56	14	22	51	25	33	111	24	37	26	41	799	26	133	40	48	39	41	45	39	10	606	64	27	12	48	20	58	43	45	29	61	105	181	17	31	63
isogroup00888	1	1	6	8	4	22	39	13	1	13	0	0	7	2	0	10	27	2	3	2	8	0	0	545	3	2	1	1	2	17	3	1	0	22	7	13	34	35	0	3	6	20	0	6	18	4	0	0	1
isogroup00889	45	43	55	214	7	15	40	6	2	7	52	45	36	7	7	41	33	18	29	22	15	38	17	163	5	73	34	20	57	8	3	14	3	1026	52	13	8	11	17	13	7	11	22	10	39	128	26	20	70
isogroup00890	45	36	32	94	14	19	57	5	6	6	41	25	28	17	9	13	22	18	34	13	32	24	13	454	25	13	28	19	23	26	12	11	8	1275	57	8	6	10	6	63	6	24	16	7	20	32	11	13	32
isogroup00891	32	72	30	460	40	16	95	54	23	14	46	39	56	33	11	47	29	33	102	47	16	27	21	572	21	82	22	48	38	38	5	35	26	314	67	22	14	30	10	30	43	43	60	38	146	103	16	30	37
isogroup00892	41	64	25	471	21	4	15	5	5	2	50	33	10	12	19	9	35	26	12	21	6	22	37	88	2	70	19	13	38	7	0	26	3	719	64	0	14	2	17	11	5	6	49	11	21	74	21	20	20
isogroup00893	133	276	157	861	67	67	237	58	71	65	186	263	129	119	98	157	192	79	104	74	91	128	55	2027	45	197	73	54	179	62	59	166	62	2078	205	154	89	118	48	71	97	112	143	57	308	342	76	109	144
isogroup00894	3	45	8	227	8	1	10	8	0	1	5	4	9	10	5	7	1	12	24	2	0	14	5	65	7	16	7	2	16	3	1	5	3	226	19	6	1	2	1	5	3	25	17	1	36	36	8	5	2
isogroup00895	83	134	85	1360	76	18	124	38	31	24	111	77	41	54	52	47	46	71	123	51	50	68	82	600	12	537	76	55	167	18	16	100	17	3183	120	36	17	19	18	43	44	26	96	10	204	358	47	39	124
isogroup00896	10	10	5	46	3	6	20	5	4	11	13	4	23	3	7	5	8	18	9	7	12	6	3	103	2	7	8	1	0	6	2	0	0	97	3	8	6	4	13	22	6	10	5	5	30	49	0	2	2
isogroup00897	26	47	11	339	21	24	78	32	45	20	21	28	50	10	4	26	35	71	53	22	26	18	14	576	22	99	9	26	20	32	7	29	17	865	61	10	9	15	17	43	38	26	30	12	132	169	10	3	14
isogroup00898	9	22	3	150	11	8	42	36	21	18	4	16	15	8	4	6	5	5	36	14	7	6	5	492	7	50	9	22	10	16	7	13	14	341	16	18	13	14	12	28	24	3	22	31	77	76	6	1	9
isogroup00899	8	21	5	169	9	17	55	70	51	25	9	23	42	4	3	66	28	11	40	9	17	13	3	1444	19	51	27	20	13	43	20	22	24	344	28	20	19	17	19	46	57	82	22	80	172	201	9	10	31
isogroup00900	61	22	54	201	45	90	924	13	8	17	64	131	370	12	17	38	31	115	18	34	161	50	13	634	119	128	68	7	20	259	56	41	11	435	37	67	30	29	61	421	20	49	23	102	41	861	15	23	60
isogroup00901	270	893	322	2168	227	79	642	86	70	157	332	444	187	150	188	186	179	110	201	147	86	229	166	1554	40	917	110	154	799	68	63	344	46	5697	386	263	74	179	59	102	96	100	279	69	418	807	230	319	414
isogroup00902	0	6	3	34	3	1	14	3	0	5	1	1	5	1	0	1	11	3	6	0	0	1	2	149	2	1	1	1	0	6	0	3	1	60	6	2	4	5	1	7	6	3	5	14	15	6	4	0	2
isogroup00903	16	3	10	21	0	15	35	7	5	1	19	7	7	2	0	5	8	17	4	3	6	3	0	393	8	1	5	0	9	34	0	2	5	44	1	6	6	7	4	20	6	14	7	27	35	74	4	0	5
isogroup00904	305	286	261	1424	68	94	379	54	38	78	262	229	264	63	47	193	124	152	177	59	127	176	82	1009	67	382	157	81	367	81	93	262	27	2647	250	82	70	87	163	254	97	95	120	37	184	673	128	144	258
isogroup00905	23	39	36	308	11	4	42	34	27	29	25	21	34	27	9	39	33	24	63	26	11	19	13	596	12	34	15	10	22	37	6	18	22	519	40	35	18	16	29	40	23	26	43	34	117	94	17	9	22
isogroup00906	17	71	12	345	18	12	56	33	37	14	19	41	13	17	9	11	16	15	38	33	23	17	26	556	24	63	12	22	21	17	25	19	12	638	44	19	16	20	17	27	19	16	28	16	87	115	18	24	13
isogroup00907	46	18	13	181	14	20	106	49	23	21	23	26	80	8	11	38	28	27	29	7	43	17	6	553	11	36	23	10	35	41	40	15	21	255	23	7	13	13	18	38	21	31	31	41	42	131	10	11	21
isogroup00908	130	144	114	1112	61	128	318	176	208	76	129	135	228	66	41	193	173	112	215	82	138	97	42	3341	88	233	97	70	113	144	46	125	86	1431	185	71	116	128	105	182	160	77	61	137	551	440	71	63	129
isogroup00909	13	8	10	41	10	7	14	10	6	4	8	14	17	5	5	13	11	30	9	3	7	6	1	96	6	1	3	1	3	20	15	7	4	82	27	1	1	9	4	10	6	12	6	9	20	2	3	2	2
isogroup00910	31	11	15	86	7	30	48	13	14	57	35	19	83	19	5	104	21	25	22	5	32	34	6	267	36	20	8	5	41	78	14	110	6	500	12	41	7	44	25	85	12	128	6	68	33	77	17	12	23
isogroup00911	187	1229	263	5831	331	270	305	156	106	238	372	745	393	329	257	171	116	94	758	305	248	321	294	7832	163	665	188	170	1324	138	94	497	213	11254	760	178	94	265	220	357	321	131	568	113	785	351	356	373	349
isogroup00912	14	21	17	195	6	13	35	4	6	12	17	13	35	12	14	18	11	18	35	9	18	16	6	498	20	26	15	9	7	12	3	9	7	401	39	13	3	16	10	38	12	5	12	16	26	28	5	5	26
isogroup00913	83	52	27	491	40	30	159	71	51	56	52	58	98	47	16	54	95	62	95	37	50	28	26	1494	50	62	36	45	45	84	25	29	31	1121	76	83	35	43	54	114	66	61	64	113	429	307	14	37	55
isogroup00914	35	131	41	846	36	17	86	58	51	32	38	16	88	29	24	25	18	45	161	41	32	39	55	1396	28	102	20	52	46	90	24	48	29	1244	106	24	34	39	23	93	44	42	88	46	251	130	19	8	41
isogroup00915	25	35	14	177	10	6	60	21	17	6	22	22	21	17	7	11	18	12	25	8	9	13	9	281	8	41	8	12	32	5	0	15	15	356	35	12	12	6	14	15	9	20	28	11	50	44	9	8	15
isogroup00916	58	25	10	106	18	9	109	14	7	10	11	6	27	13	4	26	12	20	83	10	20	8	2	355	6	12	2	20	9	34	0	0	3	460	7	9	11	4	7	34	6	32	11	26	33	31	7	6	10
isogroup00917	23	16	11	106	10	12	26	25	15	7	13	19	13	9	3	41	29	9	23	9	17	14	2	149	12	7	11	7	10	9	14	13	2	91	23	6	3	19	11	32	15	49	10	3	43	98	2	11	10
isogroup00918	26	74	19	353	13	10	45	12	17	5	17	17	11	13	12	3	7	6	44	24	6	6	14	244	3	69	17	22	18	9	4	11	6	572	59	5	6	10	12	30	8	3	24	5	30	52	6	10	34
isogroup00919	49	29	17	98	11	17	79	16	21	24	15	20	19	4	2	21	12	33	22	6	11	12	5	195	5	25	16	7	27	13	4	7	1	339	11	19	12	26	17	34	8	10	12	20	72	75	7	1	19
isogroup00920	235	296	138	1428	84	91	327	126	73	67	187	150	227	95	51	146	107	149	245	60	106	194	90	2144	101	357	128	58	273	130	66	197	38	2253	312	76	64	84	121	265	95	266	149	123	320	540	127	151	311
isogroup00921	92	94	27	648	24	5	2	3	4	1	71	28	11	6	16	4	3	3	14	22	2	64	35	28	9	93	40	15	184	4	3	84	2	2627	110	7	1	7	25	13	4	3	76	7	16	83	54	33	85
isogroup00922	60	86	28	885	60	10	158	74	28	22	40	40	65	43	28	62	37	48	161	39	22	52	36	954	15	205	41	49	45	32	12	21	19	1689	87	31	22	32	36	62	36	61	85	41	370	204	27	15	53
isogroup00923	91	108	35	524	196	49	921	530	510	70	71	81	142	101	33	602	146	557	181	72	104	103	36	891	59	625	189	237	44	42	83	71	60	862	123	112	47	66	70	221	79	569	77	56	1092	943	49	25	100
isogroup00924	171	159	106	817	73	47	184	51	55	32	116	131	138	38	58	58	122	87	232	67	96	125	26	1110	32	186	88	64	112	50	41	124	56	1789	138	69	33	71	87	124	71	102	85	39	322	420	51	72	116
isogroup00925	142	199	31	1525	106	8	65	43	17	11	57	90	22	41	50	248	147	89	243	69	15	71	92	544	10	480	42	65	159	15	5	114	8	3084	271	18	9	19	43	36	41	163	112	23	119	379	70	89	71
isogroup00926	123	165	50	836	42	30	81	51	29	22	70	51	97	39	18	36	47	47	111	31	43	63	42	1212	32	139	45	24	92	88	26	67	19	2710	148	41	21	40	34	113	55	72	92	107	156	181	44	35	68
isogroup00927	172	337	105	2439	118	81	355	125	88	84	157	144	195	85	96	196	74	161	406	115	117	155	76	2218	55	417	59	129	304	123	55	129	53	5076	360	70	42	96	91	202	128	120	180	73	333	493	113	102	159
isogroup00928	39	46	33	133	12	12	88	55	26	27	23	36	42	46	5	45	26	24	84	29	26	20	21	869	8	58	16	18	45	19	5	33	34	290	18	21	5	21	12	27	55	36	12	28	152	134	49	36	32
isogroup00929	72	123	65	615	21	40	217	51	30	27	51	46	85	35	28	56	59	63	103	32	24	36	32	899	26	118	26	28	46	45	1	42	22	1204	81	69	27	44	35	74	37	42	41	47	287	230	25	27	49
isogroup00930	12	9	20	85	8	8	23	4	6	5	9	9	23	16	3	39	22	28	25	8	8	5	2	160	4	31	9	7	3	16	4	1	2	101	11	9	3	10	14	22	7	15	7	4	37	66	1	5	11
isogroup00931	93	256	53	1230	69	25	264	145	101	34	79	77	63	34	21	97	80	49	179	45	34	93	63	1713	20	734	121	102	221	61	14	147	20	1860	250	44	34	34	41	70	80	51	95	93	379	586	98	65	128
isogroup00932	261	493	101	2308	172	60	259	94	49	71	194	176	167	69	86	133	136	98	350	157	64	162	136	1246	58	662	81	97	439	118	51	301	42	4134	453	89	45	96	104	110	117	74	247	80	180	392	170	189	153
isogroup00933	69	88	46	529	43	50	145	70	71	25	50	51	86	43	18	89	48	58	66	26	37	71	16	814	11	112	28	16	46	42	17	48	21	889	62	36	31	60	67	102	33	40	49	64	161	152	25	23	62
isogroup00934	73	94	59	417	30	60	210	235	172	58	85	79	121	49	40	83	129	105	77	30	71	55	32	1291	23	183	63	73	51	98	52	48	39	822	81	78	120	99	47	157	70	30	56	100	301	332	44	31	80
isogroup00935	1	2	4	17	0	4	3	5	1	1	4	1	7	2	1	0	0	0	3	1	7	0	3	49	0	0	3	0	3	1	1	0	0	43	5	2	2	3	4	6	1	2	3	2	1	24	0	0	0
isogroup00936	35	55	41	271	22	30	82	46	47	23	24	29	48	22	15	38	52	24	60	25	34	24	18	739	7	56	21	25	62	56	8	23	21	299	76	30	41	34	25	63	29	12	45	55	61	158	19	19	36
isogroup00937	419	275	355	1942	82	227	578	100	67	178	475	503	562	116	68	256	375	298	190	97	203	507	112	1537	140	400	283	87	473	193	128	381	53	3580	339	192	158	229	362	424	97	234	197	98	296	1117	216	228	495
isogroup00938	54	56	8	227	12	8	24	22	28	12	22	19	42	36	16	32	57	11	117	21	13	16	28	461	10	66	14	32	16	35	2	30	10	682	54	12	9	14	13	38	19	37	38	60	54	61	7	8	19
isogroup00939	1	21	3	297	11	2	11	19	9	5	8	6	22	6	0	5	0	3	23	8	7	9	5	674	9	32	3	11	7	21	8	3	7	575	29	7	2	5	11	24	15	11	8	20	103	35	5	7	5
isogroup00940	38	32	38	131	10	13	28	17	25	17	23	29	21	8	5	25	35	31	23	13	11	36	7	356	14	36	14	27	6	33	21	21	11	252	17	10	27	20	21	45	17	21	17	32	30	82	16	5	44
isogroup00941	12	14	12	95	7	18	42	29	18	6	10	10	49	7	7	56	21	30	29	5	16	5	2	152	19	9	9	7	12	50	5	4	3	169	14	12	20	14	4	46	7	76	11	27	65	47	10	10	6
isogroup00942	338	213	108	959	86	67	214	135	99	124	115	273	184	107	32	115	110	72	322	150	133	120	83	6185	177	133	77	109	112	220	105	56	126	2456	243	115	50	116	128	355	214	113	131	137	599	598	41	30	162
isogroup00943	8	14	10	113	7	3	11	5	1	10	21	11	9	4	3	11	10	8	8	5	9	3	10	173	6	7	9	2	10	5	3	12	2	228	2	14	6	6	6	18	4	25	17	18	31	51	6	11	4
isogroup00944	31	60	17	281	18	21	25	25	14	19	51	36	42	19	19	17	36	23	47	11	15	21	14	394	19	28	10	8	13	21	3	18	22	455	30	21	15	22	18	41	23	16	30	24	68	96	6	8	23
isogroup00945	1	0	1	9	1	2	0	0	6	6	5	8	0	1	0	3	1	4	0	4	0	0	0	22	0	9	3	5	6	2	0	0	4	56	4	5	5	8	2	1	3	6	1	1	11	20	0	0	0
isogroup00946	147	124	125	705	59	28	20	10	20	5	104	88	50	56	26	23	60	55	65	47	19	122	77	105	20	121	80	44	91	28	6	85	15	1097	119	14	12	22	53	32	15	28	82	9	34	171	65	60	81
isogroup00947	46	54	36	237	13	30	58	40	23	19	36	47	83	28	12	33	38	42	60	32	33	37	5	612	14	67	11	15	36	38	5	31	14	637	47	14	20	26	14	52	21	27	32	39	100	121	16	10	23
isogroup00948	62	172	59	818	34	26	79	72	41	20	57	76	57	42	39	66	41	25	109	40	29	30	40	996	16	194	36	51	93	40	20	66	34	1490	136	18	11	27	31	75	57	46	81	48	165	182	76	50	49
isogroup00949	113	329	114	3023	88	28	251	90	31	55	107	120	141	55	156	121	77	155	124	52	81	78	149	1158	26	561	73	30	366	101	22	114	27	3286	387	70	30	63	56	122	54	79	259	139	162	289	150	101	243
isogroup00950	518	22	165	14	13	84	154	13	16	9	384	108	324	10	10	212	178	282	12	8	114	243	9	45	47	21	263	6	62	102	58	91	3	18	16	26	64	23	143	214	17	270	15	32	16	1539	21	69	430
isogroup00951	73	41	56	590	72	127	251	1081	1041	303	54	39	483	147	14	329	41	47	358	137	206	60	38	31579	102	131	47	66	91	775	149	55	332	937	132	112	81	186	77	1027	1461	494	55	1030	3618	322	29	28	34
isogroup00952	25	13	8	91	6	4	9	6	5	2	6	5	5	17	1	653	231	65	97	6	9	9	3	93	4	10	4	4	7	21	21	2	4	134	21	8	6	23	15	30	10	2377	18	18	18	69	9	6	21
isogroup00953	51	97	36	442	15	20	102	40	28	19	65	32	42	21	15	39	14	23	79	29	27	28	14	798	20	50	20	13	22	19	4	32	12	741	63	13	17	25	28	67	19	19	53	18	50	52	5	20	38
isogroup00954	2575	2775	2457	20482	930	433	907	186	141	436	2915	2177	1230	488	878	1003	716	832	1409	401	453	2349	987	8016	348	2440	826	295	5231	426	277	3864	182	63813	2388	525	231	613	761	858	379	1001	2023	309	769	1832	1060	1673	3416
isogroup00955	63	102	55	388	39	98	391	164	57	68	55	76	292	62	28	121	139	90	152	76	131	36	38	2847	132	83	30	45	55	181	87	27	56	860	115	108	58	151	63	226	131	186	58	188	515	297	33	20	54
isogroup00956	135	63	107	341	29	98	225	64	62	75	80	84	199	39	16	236	173	221	134	41	114	79	17	883	51	86	48	52	30	86	72	41	39	827	51	46	33	113	65	130	47	198	42	64	170	518	19	32	92
isogroup00957	1622	2660	1826	12923	1391	1545	1690	1406	1221	727	1849	1026	2732	752	389	1457	853	1580	3161	831	1738	1677	565	29628	1526	2087	825	863	909	4114	1042	1215	390	21527	2393	707	974	1011	1328	4194	1401	2049	1437	2076	4762	7444	662	585	2127
isogroup00958	195	355	64	2413	192	41	129	94	43	60	129	172	155	73	56	60	67	51	360	116	82	160	54	1060	46	602	66	59	281	62	86	174	23	4394	395	54	45	47	104	109	106	222	238	58	305	526	82	87	180
isogroup00959	43	81	102	675	19	8	24	2	9	5	72	28	22	8	24	11	15	25	37	8	14	59	34	185	10	100	40	14	124	10	4	50	9	1102	51	5	7	6	7	32	13	14	53	9	8	32	69	61	144
isogroup00960	8	25	4	122	9	11	23	6	11	4	3	9	8	11	1	17	25	15	35	8	20	12	6	231	14	47	3	16	6	10	5	3	3	152	19	1	3	13	8	24	4	13	10	12	14	67	3	14	4
isogroup00961	64	104	35	485	30	29	43	18	37	12	48	44	55	47	21	34	21	34	102	47	26	43	27	693	20	118	34	30	45	32	14	52	28	975	115	23	13	22	22	54	53	37	57	30	99	87	19	18	45
isogroup00962	113	216	85	888	49	38	164	58	50	41	100	90	161	31	37	97	59	88	196	67	70	65	50	1121	67	241	51	40	145	60	22	70	21	1781	91	53	17	48	42	93	37	84	67	36	237	250	49	37	95
isogroup00963	203	149	138	720	98	109	220	76	61	53	147	199	269	60	31	145	168	196	247	64	160	167	35	1280	66	254	125	81	79	98	48	160	45	1055	156	97	95	80	207	198	100	149	81	69	233	625	50	91	170
isogroup00964	9	16	1	135	4	7	31	30	11	27	4	15	29	3	4	6	5	1	20	5	19	11	15	543	5	23	1	7	9	27	13	10	2	184	14	8	10	12	9	37	23	3	9	31	36	25	7	0	8
isogroup00965	31	48	21	188	25	24	50	24	25	12	15	25	51	8	7	42	23	28	24	12	20	22	15	268	5	24	12	26	11	27	15	8	26	283	35	15	16	22	8	35	25	42	21	13	75	90	6	11	20
isogroup00966	93	41	27	239	18	29	104	17	22	20	55	20	71	48	14	89	42	38	107	30	31	42	8	493	24	73	11	45	51	41	27	54	15	631	60	28	16	28	28	63	37	31	19	11	130	185	14	15	18
isogroup00967	145	249	91	983	144	163	218	188	118	73	121	211	340	97	63	101	95	129	246	96	154	87	112	1898	153	360	90	96	209	168	117	124	100	2150	209	69	99	69	120	267	120	136	116	170	407	498	117	104	198
isogroup00968	136	173	89	824	51	11	47	22	19	16	57	63	52	55	44	35	44	81	107	26	19	46	57	290	14	175	37	21	83	11	16	18	9	2676	57	13	9	22	24	48	17	27	52	16	180	104	39	24	68
isogroup00969	94	182	57	960	30	61	131	130	86	72	103	123	149	58	27	87	68	64	128	60	95	68	36	2023	59	119	54	56	65	67	40	57	64	2221	155	32	29	80	61	182	141	36	75	47	299	288	56	32	66
isogroup00970	23	34	13	217	18	3	21	16	11	5	14	12	12	14	17	17	12	10	64	20	3	9	28	243	6	31	9	12	30	20	3	6	10	476	60	15	4	6	11	5	36	19	18	63	58	50	9	7	10
isogroup00971	68	38	33	426	29	40	141	49	15	21	75	58	95	43	18	81	27	60	95	21	48	33	28	888	40	103	36	8	26	61	30	41	16	1058	43	19	7	57	35	105	28	49	44	85	127	157	19	12	27
isogroup00972	14	28	13	134	28	9	10	18	9	12	30	16	34	8	7	29	9	14	27	16	11	7	2	413	13	23	14	8	19	29	13	23	8	180	12	10	12	14	14	33	17	11	11	12	80	70	12	6	14
isogroup00973	137	183	65	748	64	206	617	162	96	141	195	292	345	64	49	311	221	119	114	66	203	118	36	4703	122	326	154	63	333	250	81	151	65	1655	150	211	143	228	110	298	156	211	91	169	482	847	96	89	186
isogroup00974	90	78	75	431	30	33	140	72	88	35	89	80	160	55	36	87	105	93	164	54	60	69	16	1438	52	184	55	67	41	59	34	61	46	1263	71	35	38	71	47	114	65	51	64	82	216	325	28	31	82
isogroup00975	16	19	1	103	3	9	27	9	3	7	7	14	39	9	7	9	10	14	34	2	10	8	0	143	3	25	6	4	11	6	0	7	5	160	10	5	2	4	14	18	13	16	7	6	44	25	2	3	4
isogroup00976	30	31	7	228	13	7	56	35	36	9	34	15	40	6	11	5	30	26	21	16	21	11	5	515	11	63	10	14	7	27	5	13	16	513	64	26	16	21	19	45	24	11	38	38	75	76	9	21	13
isogroup00977	75	12	0	29	3	0	18	5	3	0	2	0	3	2	4	20	13	41	16	0	6	0	1	77	0	4	2	1	3	2	2	3	5	103	3	5	0	0	0	2	2	23	1	11	13	1	0	0	4
isogroup00978	330	152	196	996	76	94	394	110	138	213	243	572	170	98	43	480	264	196	329	174	97	296	51	946	69	141	68	170	685	74	47	361	58	4633	176	136	27	223	184	182	200	232	57	51	527	1386	230	329	374
isogroup00979	67	63	77	357	28	47	100	28	20	26	81	58	104	25	18	39	46	30	107	35	41	70	26	776	42	111	46	26	32	58	25	72	42	829	90	25	52	34	38	96	29	56	47	67	107	143	21	31	62
isogroup00980	0	9	2	20	2	1	36	30	7	5	5	1	25	4	0	13	16	6	2	0	4	3	6	189	2	1	4	3	1	18	5	0	3	97	7	2	11	11	1	6	7	28	2	4	39	7	1	0	2
isogroup00981	46	11	50	46	7	51	200	13	12	135	63	282	51	23	8	106	197	27	18	13	24	58	15	277	37	22	31	12	510	32	18	184	24	86	16	143	33	238	63	44	30	112	19	27	42	158	248	68	83
isogroup00982	102	118	40	570	35	65	141	66	50	35	61	72	111	34	27	82	61	63	114	47	56	59	16	1168	35	157	60	51	66	74	50	53	28	964	105	44	26	53	45	114	58	126	81	60	196	317	48	30	117
isogroup00983	98	107	27	463	55	6	23	9	27	13	54	60	19	30	25	77	55	46	255	39	10	69	50	271	4	83	22	25	69	47	3	79	13	1411	119	17	3	20	39	14	30	60	74	37	28	117	42	30	44
isogroup00984	121	274	62	1587	76	40	109	57	29	27	93	92	96	74	61	62	39	48	225	47	51	118	88	1509	17	437	46	29	122	36	38	120	28	3132	229	36	16	37	41	103	90	24	98	50	143	218	60	66	86
isogroup00985	22	36	31	151	18	14	48	5	4	12	24	23	26	12	4	15	14	8	43	15	10	19	15	277	12	18	16	12	15	27	7	5	5	278	31	6	13	17	13	23	12	25	14	5	26	59	11	9	13
isogroup00986	26	44	3	181	17	1	5	4	3	5	7	35	1	18	9	19	23	22	72	8	4	4	14	34	2	9	3	11	20	1	1	14	4	850	15	5	0	6	18	8	12	30	14	6	26	15	17	8	14
isogroup00987	37	30	39	258	15	34	125	50	66	13	26	35	77	21	19	69	46	83	75	16	41	30	22	916	38	87	60	16	70	93	23	51	7	335	49	23	35	20	25	115	26	76	52	79	115	246	40	56	61
isogroup00988	42	138	4	953	62	36	329	36	48	51	35	132	91	49	23	201	117	43	130	62	41	23	22	624	19	253	15	76	87	36	9	54	55	1914	143	64	29	56	51	75	57	38	87	24	357	340	39	28	42
isogroup00989	110	175	78	726	42	40	193	104	63	55	95	76	162	44	18	146	70	89	152	61	76	78	25	1336	51	122	56	39	88	120	33	60	34	1862	158	53	21	62	58	133	65	97	102	90	309	245	41	41	78
isogroup00990	100	59	27	398	23	16	80	15	18	23	54	33	34	25	16	40	42	36	129	18	25	28	13	377	27	136	39	28	34	18	15	35	13	1041	55	23	26	18	41	41	15	20	37	25	79	193	30	8	52
isogroup00991	371	333	301	2044	110	169	1086	376	318	251	309	296	360	150	92	357	417	345	508	163	188	304	95	4044	167	604	249	187	234	449	111	220	88	3587	286	315	251	296	322	604	167	153	270	475	1020	1848	183	152	297
isogroup00992	333	540	290	2053	178	135	534	233	251	166	270	304	354	196	104	422	396	369	542	129	168	244	124	3722	158	440	228	195	205	296	117	259	148	4107	284	216	162	270	197	361	219	298	255	320	884	1139	168	141	277
isogroup00993	110	161	97	814	54	59	428	160	214	81	97	120	138	63	35	175	189	164	144	52	80	110	48	2143	54	190	72	69	63	127	48	60	51	1240	100	102	115	107	101	130	89	68	93	136	493	489	60	38	94
isogroup00994	6	10	2	35	3	2	14	4	1	2	6	4	11	6	4	18	19	6	10	1	5	3	4	58	3	11	4	4	5	3	0	4	5	138	37	5	2	2	3	9	7	4	4	1	1	24	1	1	4
isogroup00995	94	74	70	536	20	54	121	47	25	39	98	80	120	41	25	86	98	108	84	20	69	103	24	1244	33	109	55	17	76	70	52	67	26	1045	56	39	45	51	72	135	53	68	45	40	164	452	22	26	107
isogroup00996	38	212	43	1289	58	29	198	105	61	62	64	69	95	35	34	71	78	18	169	32	48	54	64	1758	63	348	43	75	136	67	50	60	34	2590	170	71	42	75	40	95	44	109	132	78	321	137	72	48	99
isogroup00997	15	4	4	19	3	2	2	4	0	2	9	7	8	1	1	7	3	11	4	2	15	11	2	1	0	1	7	2	3	3	1	1	0	81	3	1	2	2	3	6	0	1	2	3	1	44	0	0	2
isogroup00998	37	529	28	2144	74	14	83	11	25	36	50	371	19	56	133	128	40	29	117	112	22	42	102	265	8	415	28	123	771	24	23	303	15	11840	380	56	18	64	39	37	42	29	165	46	358	349	374	69	47
isogroup00999	61	66	72	376	48	155	1557	413	217	118	55	85	569	94	28	575	180	118	119	35	228	83	33	2576	146	229	118	99	31	273	144	36	50	848	87	141	170	232	103	519	118	225	54	254	1130	952	25	20	65
isogroup01000	63	54	51	186	9	31	71	24	19	23	44	24	38	10	10	39	43	63	55	8	25	42	14	416	35	43	37	11	32	35	8	46	12	415	44	16	14	38	16	49	27	39	30	25	61	99	6	21	55
isogroup01001	11	3	1	14	11	0	2	1	1	1	1	1	0	3	1	1	0	4	49	2	1	6	1	16	1	3	1	7	0	0	0	0	0	179	7	1	0	1	0	0	2	0	1	1	3	19	0	0	0
isogroup01002	43	336	112	1733	86	26	128	9	5	15	119	34	60	14	59	29	21	19	55	22	21	58	68	487	16	352	67	25	188	65	9	69	6	2970	162	25	29	26	24	56	4	55	120	68	52	66	82	81	138
isogroup01003	128	142	106	986	49	43	138	79	86	44	78	63	159	47	21	105	120	118	255	60	108	95	29	2067	39	167	56	39	166	114	43	106	44	2270	122	66	32	82	52	192	91	91	49	110	246	400	45	56	116
isogroup01004	26	21	9	117	5	11	16	7	16	9	8	8	16	3	7	9	9	11	28	3	5	7	4	295	9	24	5	12	6	6	6	1	14	333	12	10	2	10	8	30	7	16	10	22	44	49	2	1	3
isogroup01005	68	84	34	436	25	41	84	56	45	28	28	56	82	27	11	54	36	32	65	46	29	21	20	1267	23	56	32	20	32	42	29	40	10	758	58	26	15	32	25	102	40	43	33	27	117	125	27	10	66
isogroup01006	319	129	82	948	42	54	68	70	64	40	275	85	75	40	41	168	89	73	76	28	96	185	21	641	66	132	214	25	95	63	36	228	45	1402	97	34	48	55	87	93	63	139	101	86	121	420	52	88	136
isogroup01007	41	79	20	394	31	27	186	53	57	15	24	38	88	28	20	56	33	21	94	31	27	30	27	1210	31	103	25	33	42	83	21	22	15	1188	79	28	30	35	22	79	39	45	34	89	308	207	18	13	34
isogroup01008	4579	9595	3437	82913	4099	1222	1899	547	370	747	4988	8848	1719	1869	3400	1277	2929	2778	7741	2251	908	4792	4101	4998	499	18912	3591	2622	13143	508	491	7235	302	226298	10712	911	933	1625	5242	1660	588	777	8556	493	1260	10102	7059	5180	6380
isogroup01009	335	257	161	1551	135	190	307	140	74	86	243	214	293	86	87	196	167	113	229	82	187	217	72	2606	132	530	165	103	170	172	81	179	45	2887	432	73	104	102	190	366	125	147	207	221	523	778	131	81	195
isogroup01010	51	86	42	262	17	53	73	99	65	31	36	63	67	33	21	40	62	76	102	27	42	37	18	726	57	103	27	40	32	47	39	32	29	508	117	31	26	44	34	61	40	41	32	39	167	131	22	15	46
isogroup01011	119	238	75	645	80	40	162	51	83	22	90	97	44	65	48	57	84	127	191	56	38	64	82	542	30	240	72	91	74	26	27	46	49	1408	145	52	44	45	45	47	45	94	118	38	183	313	91	62	96
isogroup01012	40	25	13	49	26	4	56	7	9	1	34	34	26	6	1	76	38	25	52	9	5	25	3	113	5	16	7	9	30	6	3	33	3	133	19	6	8	8	22	22	9	70	9	9	54	119	7	14	36
isogroup01013	60	120	43	558	32	57	265	120	84	84	74	88	156	50	21	114	119	98	158	45	73	62	37	2351	51	119	41	64	45	128	76	45	34	1266	85	57	89	120	56	194	66	56	59	126	322	320	41	21	54
isogroup01014	47	110	43	334	19	58	145	66	55	24	58	76	85	28	15	51	53	46	90	29	35	32	18	1030	23	83	41	25	95	48	12	49	25	647	54	55	37	56	34	76	55	21	44	56	275	177	32	29	59
isogroup01015	183	565	183	2868	141	73	291	177	86	82	235	221	216	92	105	139	110	148	437	128	103	176	255	2836	75	699	133	91	312	88	54	214	95	4557	351	114	60	98	81	180	118	83	234	152	416	439	172	134	360
isogroup01016	105	131	45	704	37	118	107	59	51	30	60	37	111	85	34	57	62	61	289	63	66	45	54	1105	85	100	52	66	24	183	53	36	47	1951	142	45	30	39	38	143	69	148	65	139	304	303	45	21	37
isogroup01017	219	207	157	1208	99	145	580	212	138	55	208	126	480	117	50	232	181	195	209	61	221	143	73	2291	176	240	186	59	77	354	143	123	39	2167	166	132	114	98	139	475	80	312	141	319	556	843	67	71	207
isogroup01018	33	59	31	259	13	7	61	60	25	12	27	33	29	24	12	44	39	40	31	29	23	20	24	486	8	103	20	24	18	17	15	17	17	625	52	18	25	19	18	28	25	25	40	20	139	105	20	12	22
isogroup01019	18	53	18	359	16	17	30	15	11	11	24	25	20	12	7	13	17	7	18	10	7	13	18	317	4	60	19	5	12	5	17	7	11	496	73	5	6	3	12	17	15	12	21	7	48	47	7	2	19
isogroup01020	42	10	23	114	4	3	28	6	8	9	20	15	16	4	6	23	21	13	16	5	6	22	4	87	4	9	14	9	34	9	4	36	3	256	20	6	5	11	15	11	9	11	20	10	22	94	10	14	30
isogroup01021	309	315	208	1813	126	97	652	291	233	192	197	213	397	130	55	275	287	215	311	95	183	222	85	4544	112	279	149	100	312	343	108	191	64	3784	216	246	159	228	222	376	159	193	168	371	775	1042	99	131	207
isogroup01022	83	101	71	651	56	65	346	65	81	53	74	106	159	40	21	78	82	88	121	35	60	108	43	1395	41	226	74	55	68	94	35	40	17	1309	62	51	48	74	64	126	46	34	65	89	364	518	28	22	73
isogroup01023	10	3	4	85	8	7	55	8	1	8	8	19	22	7	1	19	9	12	10	4	17	6	3	251	2	8	11	3	8	20	27	6	2	203	5	7	12	11	3	23	6	22	3	28	26	41	5	2	2
isogroup01024	34	188	26	1003	42	117	189	281	252	76	66	100	166	87	40	95	201	75	154	74	129	39	28	2665	36	236	59	141	51	114	53	26	90	1234	124	63	154	113	60	161	139	52	100	67	356	224	31	14	30
isogroup01025	40	67	46	423	36	23	129	66	34	11	58	23	64	42	9	34	57	42	60	19	31	24	19	890	24	107	32	27	39	53	42	59	16	822	88	24	28	24	22	67	32	32	45	70	125	219	28	17	51
isogroup01026	108	190	148	1222	89	63	499	219	170	105	125	140	200	87	57	148	181	170	251	71	95	106	44	3229	95	282	88	96	121	189	50	121	56	2431	177	109	120	94	127	202	102	98	108	190	588	505	88	63	121
isogroup01027	277	269	215	1699	172	213	850	428	539	207	197	321	437	184	67	359	462	341	439	111	255	228	96	5226	195	511	190	189	164	437	178	223	197	2637	324	288	334	331	283	475	242	310	211	582	1302	1300	161	157	309
isogroup01028	41	21	28	138	13	22	20	23	16	12	27	16	31	13	6	28	20	32	31	11	29	41	8	269	15	12	16	6	7	34	20	2	3	141	25	17	13	35	32	80	16	44	18	17	42	97	14	3	30
isogroup01029	58	22	20	244	21	10	58	43	7	23	27	28	47	7	11	45	44	42	45	15	28	14	8	511	5	112	21	13	26	13	10	16	16	434	36	20	14	20	26	31	20	17	16	24	121	123	16	5	30
isogroup01030	32	26	8	154	14	8	24	14	38	8	16	16	20	20	4	23	28	13	40	5	15	11	16	271	9	17	7	14	10	19	3	10	12	267	21	11	9	25	9	21	16	17	11	29	52	38	10	17	5
isogroup01031	47	142	72	713	42	62	192	125	90	38	70	82	137	48	28	50	76	73	92	40	37	36	25	1398	54	196	64	58	91	106	30	49	15	955	159	41	48	62	48	112	47	45	65	132	235	343	60	46	71
isogroup01032	127	311	204	1979	109	70	149	77	42	23	170	115	133	66	76	90	74	78	182	65	72	125	101	1491	55	479	122	95	248	59	34	193	35	4374	362	45	65	44	77	132	64	86	199	61	134	411	159	141	190
isogroup01033	244	342	182	2217	172	145	321	162	179	100	237	253	244	181	88	253	208	247	352	153	140	200	98	5880	123	243	108	107	84	199	89	127	132	2978	272	104	104	244	157	323	281	188	217	231	639	599	124	99	184
isogroup01034	1	0	0	7	0	0	0	0	1	1	2	0	0	0	0	0	0	0	0	0	0	0	1	2	0	1	3	0	1	0	0	0	0	2	2	0	0	1	0	1	0	0	0	4	0	1	0	0	0
isogroup01035	2	0	0	0	0	2	4	0	0	0	0	0	0	0	0	0	0	0	0	0	1	0	0	1	1	0	0	0	0	0	0	0	0	0	1	4	0	0	0	0	0	0	0	0	0	4	0	0	0
isogroup01036	251	401	163	2917	121	40	164	37	47	40	146	101	54	109	77	67	72	192	377	85	35	134	100	1213	20	572	104	90	361	43	10	160	26	5233	515	45	33	41	37	57	73	30	189	61	259	459	173	193	212
isogroup01037	23	21	16	197	6	20	55	39	23	30	24	23	12	23	2	44	37	25	22	10	19	26	11	496	15	59	17	27	21	19	17	9	20	276	22	23	19	26	13	15	16	25	26	22	97	115	3	0	14
isogroup01038	43	83	32	161	48	43	49	62	42	26	42	28	100	27	5	32	36	45	94	27	32	38	29	290	26	51	27	34	46	38	27	38	25	265	45	26	14	23	11	55	57	124	26	43	98	206	19	24	48
isogroup01039	9	31	3	157	19	4	39	19	13	2	20	18	9	11	9	17	8	11	33	15	5	5	4	194	7	84	7	15	35	6	4	13	9	322	55	9	5	2	2	15	16	30	23	19	60	138	12	8	16
isogroup01040	63	32	34	120	11	30	68	29	8	17	35	36	68	14	14	36	35	39	49	7	33	30	6	463	9	25	25	8	36	24	19	28	14	377	17	16	25	26	27	43	22	34	25	18	62	77	4	17	36
isogroup01041	7	15	3	90	3	4	41	9	7	4	7	13	11	6	6	4	3	3	13	5	6	5	6	215	4	0	0	4	3	28	2	2	3	246	26	3	10	10	11	12	13	4	15	22	23	50	3	5	13
isogroup01042	21	18	2	63	26	1	6	20	9	1	14	6	13	10	6	41	8	17	44	13	17	3	16	221	10	20	4	2	5	7	4	6	6	520	13	7	2	8	2	6	12	32	4	9	21	18	3	6	3
isogroup01043	24	0	0	7	0	0	4	1	1	0	0	1	0	4	2	1	0	0	48	2	0	1	1	5	0	0	0	1	0	0	1	0	0	390	11	2	0	0	0	1	0	0	1	1	10	3	5	0	4
isogroup01044	11	31	6	131	7	7	21	14	5	4	11	10	7	4	8	10	13	10	14	4	2	5	7	150	1	50	4	3	10	4	21	8	4	174	12	1	1	9	2	20	7	16	19	5	13	7	5	9	13
isogroup01045	144	75	33	513	43	45	185	178	87	53	62	59	126	70	14	150	69	85	194	62	87	47	28	4251	43	152	43	42	40	159	46	26	36	1981	111	43	49	79	63	173	108	71	67	160	288	412	8	16	41
isogroup01046	139	218	110	1459	125	107	562	130	91	138	144	169	272	91	43	187	109	81	251	77	121	107	75	4059	94	450	98	84	158	225	44	137	74	3638	289	121	52	125	95	284	112	182	125	273	507	697	55	74	131
isogroup01047	58	226	153	1609	88	537	646	224	141	539	98	1018	783	122	55	131	69	43	159	138	545	134	90	5546	439	239	83	69	540	632	298	299	115	2203	345	242	191	256	452	1314	223	100	218	355	652	625	201	191	216
isogroup01048	0	6	0	5	4	0	0	0	0	1	0	0	0	0	0	0	0	0	0	0	0	0	1	5	0	0	1	0	0	0	0	1	0	23	0	1	0	0	2	0	0	0	0	1	0	0	5	0	2
isogroup01049	20	91	13	600	27	32	64	78	57	31	32	49	73	15	16	48	41	12	64	19	28	17	28	1017	34	78	18	38	58	56	20	26	19	830	71	24	30	27	24	97	63	13	53	55	113	79	25	30	18
isogroup01050	128	57	52	395	32	41	196	41	44	37	85	61	116	29	15	69	54	95	127	32	49	51	7	949	30	98	32	40	91	84	25	62	14	717	81	39	52	47	57	94	45	63	52	50	105	144	25	36	79
isogroup01051	30	48	32	379	44	33	56	33	26	31	31	41	83	19	15	44	13	37	71	29	43	32	21	1559	34	50	20	19	39	90	13	35	29	1043	55	34	14	46	34	102	36	66	27	101	123	76	15	14	26
isogroup01052	2	1	2	10	0	0	1	0	0	0	2	1	0	5	0	0	4	5	25	0	0	0	1	13	1	2	0	0	2	1	0	4	0	31	0	2	4	0	2	0	0	0	2	3	0	3	0	0	2
isogroup01053	95	136	67	778	59	53	149	77	66	60	82	93	118	45	26	123	51	103	149	58	90	87	34	1357	38	130	58	50	81	105	44	86	35	1429	107	38	61	70	52	95	62	57	53	68	176	342	49	49	107
isogroup01054	0	1	0	0	1	0	0	0	0	0	0	0	0	0	0	0	0	0	1	0	0	0	0	0	0	0	0	0	0	0	1	0	0	0	0	0	0	0	0	0	0	0	0	0	0	0	0	0	0
isogroup01055	36	33	10	258	31	7	17	23	22	10	17	19	21	21	8	186	54	66	36	9	20	22	9	358	17	48	10	8	20	68	2	13	4	611	26	13	20	47	9	51	24	221	24	76	70	83	12	5	13
isogroup01056	62	9	6	23	8	1	4	1	4	1	24	3	5	7	1	2	7	10	32	2	2	13	6	72	1	5	15	2	10	2	1	6	2	585	14	0	3	3	8	0	2	1	2	5	20	45	8	2	5
isogroup01057	23	38	13	65	19	9	46	12	15	8	10	11	28	35	5	4	9	5	13	5	17	7	5	193	8	65	19	23	11	13	10	15	8	182	21	3	7	7	15	30	8	7	10	26	18	35	4	13	20
isogroup01058	67	82	70	548	42	35	103	51	31	28	83	62	112	58	7	77	154	90	131	32	27	75	23	947	31	204	53	56	58	41	29	42	16	1234	86	26	27	42	53	67	37	48	66	39	233	330	23	39	63
isogroup01059	357	411	359	1986	131	183	662	93	52	128	376	853	317	130	148	222	365	237	192	73	163	462	132	1212	113	367	283	95	1104	155	94	884	66	3724	337	247	168	245	332	300	85	137	233	107	318	1150	564	553	686
isogroup01060	0	0	0	0	0	1	2	6	0	2	1	0	4	0	0	6	4	1	0	0	0	0	1	51	0	0	1	0	0	7	0	0	0	3	0	0	2	0	0	0	0	9	0	4	1	0	0	0	0
isogroup01061	54	18	65	104	4	56	86	16	15	16	105	54	79	7	5	41	36	60	9	10	59	69	7	200	30	15	65	19	30	39	38	58	12	133	14	22	37	23	34	90	11	34	15	18	26	261	21	31	89
isogroup01063	18	15	1	15	7	0	2	9	4	7	1	2	3	3	0	1	0	1	6	1	6	3	2	31	1	1	6	7	0	3	4	9	4	203	4	1	1	4	3	18	1	4	6	8	5	31	7	2	5
isogroup01064	14	207	3	516	0	3	4	3	4	3	9	6	9	10	22	16	13	11	8	6	10	2	41	85	3	32	1	5	76	12	3	0	1	1452	41	4	0	5	4	9	6	9	13	25	9	33	23	3	18
isogroup01065	20	50	31	364	19	15	45	50	44	15	30	20	40	21	13	26	43	14	37	24	7	24	8	429	14	76	24	43	19	19	13	27	8	365	44	17	28	14	22	15	13	24	39	13	156	143	17	11	33
isogroup01066	329	323	236	1797	139	224	689	321	186	153	229	300	508	158	85	334	250	226	421	157	302	183	101	5137	151	575	134	148	221	265	163	206	122	4581	381	206	174	286	178	516	240	272	214	259	794	958	92	147	207
isogroup01067	36	47	26	335	16	15	26	11	13	12	23	30	21	11	16	32	17	14	35	20	9	22	7	462	6	50	21	22	15	11	13	15	8	537	36	11	4	10	9	34	19	12	32	22	69	79	10	15	30
isogroup01068	1	0	1	8	1	0	18	2	7	0	0	0	2	3	0	2	0	2	1	1	1	0	2	12	0	0	0	4	0	2	1	0	0	23	5	2	1	0	2	0	2	0	6	2	12	2	1	0	0
isogroup01069	14	53	25	244	28	13	60	20	19	10	34	21	22	22	11	22	14	13	36	8	14	24	5	512	3	49	7	19	36	10	3	11	9	573	38	12	5	8	11	40	28	6	25	8	45	57	16	6	23
isogroup01070	1	5	1	19	0	1	6	0	0	1	0	0	3	2	0	1	0	0	0	1	2	0	0	64	1	3	1	0	3	0	1	4	4	8	4	0	1	2	1	2	0	0	0	2	8	15	2	6	2
isogroup01071	165	16	24	94	14	1	2	0	0	2	14	9	1	3	7	0	9	83	31	17	0	18	11	13	2	13	20	6	3	1	1	0	3	1085	22	2	0	3	6	1	2	0	7	2	2	210	3	1	8
isogroup01072	156	141	100	1017	62	100	633	214	188	81	141	127	217	77	32	277	235	248	233	80	137	152	38	2504	92	324	116	100	81	173	75	74	55	1995	136	154	124	153	148	264	108	197	99	153	575	922	45	47	124
isogroup01073	126	97	69	662	62	81	232	103	91	96	86	158	139	60	22	195	152	97	148	47	143	71	23	1780	78	106	66	70	120	133	14	94	29	1425	99	91	48	150	84	225	60	149	60	85	299	392	52	73	128
isogroup01074	32	9	3	43	5	1	0	1	4	5	2	4	3	3	4	3	11	8	18	5	6	2	1	62	12	3	2	3	18	3	2	3	1	280	7	0	1	1	1	3	2	1	12	6	5	53	18	5	6
isogroup01075	169	171	106	945	40	59	172	91	99	77	120	156	152	36	28	139	192	122	184	43	104	195	38	1197	34	135	124	35	208	70	32	264	43	1287	147	89	57	84	81	133	55	104	114	52	211	434	155	81	221
isogroup01076	17	19	6	44	4	5	16	2	9	4	10	11	5	9	3	4	4	10	19	3	7	4	4	66	7	14	16	2	6	7	1	20	3	128	3	3	2	12	11	8	1	11	5	1	8	49	6	6	19
isogroup01077	51	64	20	501	16	34	157	56	38	14	36	37	50	31	18	63	30	34	66	27	34	43	18	1004	25	111	28	41	40	74	23	70	21	1144	63	53	20	29	37	91	31	57	41	69	148	248	21	24	54
isogroup01078	39	45	42	262	13	35	90	64	36	31	51	28	35	36	3	43	55	54	69	20	34	37	5	702	18	51	30	26	26	33	12	29	15	444	35	26	20	32	30	63	33	30	18	18	110	235	17	17	45
isogroup01079	552	1230	353	6966	469	267	2231	758	649	186	619	709	553	325	343	551	621	472	825	340	270	619	333	7203	165	5054	736	747	1443	295	150	693	143	11293	1074	373	411	297	268	483	350	281	692	289	1657	3184	1463	499	779
isogroup01080	147	510	150	7278	181	110	354	262	166	147	137	305	228	179	65	201	191	106	1091	364	99	139	148	12551	78	708	63	382	267	133	76	224	95	12185	431	112	77	109	129	229	246	130	195	149	675	470	106	63	150
isogroup01081	13	12	5	67	7	2	20	9	9	6	5	6	21	3	2	21	3	14	8	3	11	6	5	80	4	13	9	4	2	9	9	11	0	196	15	4	6	6	13	15	4	22	10	9	46	13	1	7	3
isogroup01082	29	11	3	80	12	3	35	12	12	4	7	11	11	23	4	34	39	27	92	8	5	16	5	163	5	14	5	5	2	9	10	15	6	699	21	21	5	8	7	15	0	13	7	7	19	130	3	3	3
isogroup01083	2	5	2	21	1	0	9	0	11	1	0	12	3	1	2	2	2	3	4	2	4	2	0	16	3	5	0	0	0	4	9	2	1	15	4	0	1	1	0	3	3	10	1	4	5	7	0	1	4
isogroup01084	74	86	54	315	26	22	91	36	15	26	67	80	43	36	26	114	53	87	64	22	39	39	14	710	35	74	41	22	49	38	37	30	14	674	33	30	24	25	25	53	49	63	35	33	140	168	12	29	51
isogroup01085	192	150	100	747	71	87	284	174	127	98	109	108	272	102	41	212	221	165	257	79	190	79	26	1724	92	173	73	87	84	106	51	56	59	1497	145	83	87	100	75	217	132	154	79	118	376	555	50	33	110
isogroup01086	78	192	45	1039	54	16	81	54	33	17	70	66	38	33	36	33	59	22	117	39	26	68	51	1519	12	159	37	27	156	21	15	83	20	1308	207	24	12	49	37	36	61	49	127	52	101	189	27	53	101
isogroup01087	27	35	33	181	6	12	56	25	21	7	31	30	57	14	8	51	30	62	25	6	21	22	7	342	32	47	26	8	20	24	5	13	6	263	20	18	11	19	34	28	15	18	14	25	61	103	4	12	20
isogroup01088	35	13	1	3	4	1	4	1	2	1	1	0	2	8	1	0	1	2	44	2	5	6	3	11	4	1	2	6	0	1	0	0	7	88	0	0	0	0	1	0	0	0	1	0	0	13	1	0	3
isogroup01089	26	40	15	113	6	14	33	9	11	11	9	26	38	7	3	18	10	12	18	10	19	3	4	389	5	41	17	8	11	30	18	19	6	225	30	7	11	8	13	46	19	2	7	15	42	66	10	9	21
isogroup01090	32	38	24	334	33	23	59	31	14	23	41	35	41	39	14	39	31	21	30	13	34	29	29	862	33	62	14	14	27	42	2	10	10	535	39	20	16	32	23	55	26	19	21	36	102	94	9	18	43
isogroup01091	615	670	410	2214	143	120	246	51	43	37	521	299	308	73	205	136	111	210	138	70	109	301	169	435	88	421	231	63	651	82	85	200	37	6649	299	69	63	79	113	148	30	162	233	35	169	643	201	238	780
isogroup01092	142	140	57	588	76	45	189	72	49	45	120	112	136	54	32	175	104	111	132	46	65	92	31	1317	44	202	69	54	115	94	81	59	28	882	105	85	59	65	59	167	100	103	57	82	174	443	44	29	114
isogroup01093	250	28	60	430	25	46	198	71	45	31	83	79	87	31	13	328	272	415	136	23	65	57	23	726	37	116	76	32	31	39	64	36	14	899	47	29	56	50	75	65	28	177	29	36	104	670	19	49	102
isogroup01094	45	48	16	317	28	55	92	61	37	26	35	48	101	22	19	74	27	45	53	30	44	18	30	1144	64	74	37	13	28	115	9	29	19	619	85	37	13	46	42	74	28	51	25	327	185	186	21	20	71
isogroup01095	47	41	29	363	31	165	768	381	238	130	34	215	396	59	20	71	43	31	96	57	187	60	19	6627	192	150	49	49	36	219	113	50	110	418	109	186	138	103	159	400	214	46	55	179	1054	652	23	25	44
isogroup01096	1	6	7	31	1	3	25	9	8	7	2	10	4	2	0	9	14	2	7	0	7	3	7	62	0	2	3	5	8	2	0	1	0	22	3	9	2	17	3	5	2	13	4	3	46	15	3	1	1
isogroup01097	31	92	55	587	22	25	110	75	57	27	45	51	65	31	15	44	35	36	95	39	21	27	19	1169	34	160	28	56	40	51	8	32	18	905	79	22	28	26	32	86	68	27	56	56	218	154	45	21	44
isogroup01098	41	499	60	3001	86	29	67	84	82	18	67	79	47	85	68	27	28	29	406	105	37	38	112	1072	22	347	57	166	89	35	9	99	60	2477	219	25	55	36	50	62	107	33	217	33	193	166	97	60	49
isogroup01099	137	253	104	2385	87	51	151	57	60	32	104	109	76	101	64	95	84	121	263	57	44	79	75	1267	25	229	78	106	120	68	48	116	77	3599	212	52	49	54	79	74	63	46	188	58	266	403	98	95	140
isogroup01100	47	82	21	683	30	26	145	65	34	28	42	21	55	37	18	49	39	13	87	28	25	30	16	1347	11	202	21	19	68	33	34	37	18	1401	78	16	17	23	37	54	35	10	50	47	135	137	28	15	41
isogroup01101	110	269	78	1702	40	28	354	85	78	61	109	123	73	38	41	111	118	87	165	53	30	99	80	1537	20	561	63	77	466	46	34	220	12	2409	266	111	31	82	38	74	65	80	132	58	377	324	214	110	158
isogroup01102	5	8	5	12	2	0	5	0	0	0	3	1	0	3	1	3	2	2	3	0	0	0	0	29	0	3	2	3	2	0	1	0	4	31	0	4	4	2	0	1	2	4	2	0	12	8	0	0	2
isogroup01103	7	9	3	24	3	3	5	0	3	1	1	2	2	11	0	1	9	23	39	2	0	1	0	30	0	8	0	2	2	1	1	0	1	92	6	0	0	1	4	5	2	2	1	2	0	21	0	0	3
isogroup01104	1	2	10	14	4	0	11	7	3	0	2	0	12	1	0	2	0	3	6	1	0	1	3	19	0	9	0	7	1	4	0	3	0	24	4	1	0	1	0	0	1	3	1	1	19	17	2	2	8
isogroup01105	66	112	53	929	33	17	118	17	24	18	59	56	57	34	23	39	28	30	94	37	39	68	34	682	18	91	21	20	69	34	21	50	9	1758	144	26	13	26	21	45	37	38	80	24	128	132	28	19	73
isogroup01106	12	53	36	210	7	33	75	164	81	52	40	56	133	16	11	66	57	20	16	16	39	18	22	1133	40	28	23	27	161	88	18	52	22	325	60	22	52	30	32	123	37	59	19	106	192	112	49	32	62
isogroup01107	0	1	0	5	0	0	1	0	0	0	0	1	0	0	1	0	0	2	0	0	0	0	0	3	0	0	0	0	0	0	0	0	0	2	0	1	0	0	0	1	0	0	0	0	0	0	0	0	0
isogroup01108	24	19	10	219	11	2	49	7	7	2	13	6	11	5	9	7	7	8	28	13	12	11	6	251	4	19	7	6	14	8	2	5	5	631	16	0	2	5	10	8	5	13	8	4	13	38	11	1	22
isogroup01109	0	0	0	0	0	0	0	0	0	0	0	0	0	0	0	0	0	0	0	0	0	0	0	0	0	0	0	0	0	0	1	0	0	0	0	0	0	0	0	0	0	0	0	0	0	0	0	0	0
isogroup01110	35	69	26	312	21	17	71	43	45	6	41	31	25	19	14	58	23	25	45	25	22	17	35	460	10	204	26	32	38	29	25	21	25	545	51	14	16	22	14	36	28	17	51	18	204	191	31	10	61
isogroup01111	67	109	75	747	38	25	83	48	35	42	82	91	88	52	25	40	70	87	103	34	57	69	25	906	37	71	54	19	75	94	24	86	23	894	77	65	37	67	88	102	35	30	70	138	213	159	53	34	61
isogroup01112	65	100	48	703	66	40	194	109	65	53	68	65	102	50	35	96	94	52	121	52	54	58	22	2043	30	211	41	47	87	135	67	70	43	1063	106	76	51	87	70	142	73	76	92	223	242	325	31	42	95
isogroup01113	160	277	86	1186	69	81	358	127	99	71	144	147	182	54	54	88	110	140	278	87	76	122	76	1742	74	305	83	93	157	125	73	96	61	1998	231	90	68	95	104	156	133	147	149	171	439	691	82	59	125
isogroup01114	1370	3084	1482	16497	518	138	1502	145	169	132	1741	779	294	287	257	615	542	674	351	203	161	1113	759	3327	96	5762	1600	376	2988	111	79	1558	105	48505	1199	231	177	177	182	147	106	255	1105	96	803	2232	2005	1253	3157
isogroup01115	25	39	7	386	7	12	62	41	30	29	11	36	33	13	9	41	34	54	46	21	15	20	8	493	23	166	9	42	38	26	15	10	2	773	69	17	23	21	8	54	13	27	22	39	85	160	13	21	30
isogroup01116	52	91	24	978	31	34	116	65	36	23	30	46	34	41	27	54	48	18	120	36	31	35	54	1096	21	180	33	63	32	26	21	34	22	1389	134	26	24	31	34	50	22	33	87	52	144	126	20	17	46
isogroup01117	113	268	84	1162	72	43	67	36	41	31	105	98	66	82	85	46	58	60	202	63	41	67	59	1003	31	215	69	66	55	34	27	69	19	1752	126	25	31	55	49	79	61	27	138	19	131	181	26	22	64
isogroup01118	516	801	364	4626	189	557	3616	1087	458	896	693	2170	1676	324	196	1121	715	165	1131	499	797	541	219	24921	549	1194	280	393	2048	770	622	1050	316	8213	895	820	319	664	1266	2140	957	728	408	651	3401	3776	484	541	705
isogroup01119	20	11	3	77	6	15	25	7	8	1	4	16	12	11	3	15	14	14	40	6	11	7	2	67	2	3	5	12	4	6	1	2	9	288	9	4	4	2	5	8	9	0	14	4	16	115	7	0	12
isogroup01120	157	133	72	805	74	46	475	89	47	24	54	40	214	59	6	229	75	198	246	49	137	54	28	2576	58	296	73	65	28	207	70	22	14	2149	107	63	41	35	34	195	74	208	43	306	326	479	22	18	53
isogroup01121	237	18	101	32	9	109	138	10	11	195	166	278	107	25	9	224	183	81	24	10	83	182	14	259	45	9	86	5	361	125	63	299	6	49	24	103	56	199	178	209	13	143	20	55	46	514	177	219	220
isogroup01122	79	19	146	14	10	4	5	2	4	10	134	110	11	8	12	20	39	16	7	16	12	83	4	12	6	8	26	6	168	19	5	99	8	34	24	15	10	6	36	20	10	8	19	14	15	209	63	74	112
isogroup01123	140	83	78	545	74	15	31	16	31	14	84	49	45	35	29	59	50	67	158	33	31	75	25	263	15	163	66	25	58	20	14	65	18	1136	69	4	9	9	52	36	34	50	66	9	30	322	54	43	65
isogroup01124	193	79	180	382	48	41	152	9	18	22	308	153	193	27	12	62	80	90	39	16	101	160	23	288	47	73	145	22	159	60	40	169	14	1163	78	12	16	21	67	92	11	44	61	14	58	325	82	90	252
isogroup01125	170	47	36	194	8	21	43	2	3	3	80	54	15	10	18	43	105	141	52	9	37	53	31	28	6	79	42	7	162	9	1	64	1	641	58	9	14	10	39	23	7	27	47	13	21	247	80	77	100
isogroup01126	125	248	68	1816	65	42	276	109	74	24	111	110	94	67	48	104	61	54	155	67	52	87	78	1226	36	507	68	89	137	86	28	114	40	3568	272	45	34	46	50	109	60	68	162	74	190	357	118	63	127
isogroup01127	100	62	33	356	30	22	56	29	18	16	44	29	40	26	20	45	41	62	36	20	33	24	16	481	25	84	25	16	22	18	6	32	14	796	59	18	18	14	33	37	27	22	48	24	80	167	11	10	37
isogroup01128	32	60	14	194	11	17	72	26	20	3	27	37	46	7	4	38	26	35	39	13	19	28	15	359	12	89	29	32	47	26	11	9	6	486	24	17	10	20	25	26	25	49	17	19	97	91	21	26	46
isogroup01129	208	279	172	1351	119	112	285	144	93	71	206	173	193	78	69	107	136	154	218	69	110	165	62	2308	125	350	155	73	217	227	79	220	57	2897	279	125	98	102	136	251	106	136	179	261	339	628	132	134	239
isogroup01130	188	350	166	2189	91	161	2670	1391	1320	149	204	216	251	166	44	758	1047	460	391	128	120	157	86	6742	69	2419	566	852	295	211	96	130	64	4962	320	373	750	148	158	307	185	127	143	201	2375	5539	349	88	307
isogroup01131	92	190	69	536	38	29	119	43	25	35	131	119	58	32	14	56	34	26	104	28	33	60	90	1845	26	73	31	24	275	46	24	206	13	771	196	82	14	30	72	70	29	21	90	112	393	165	186	85	95
isogroup01132	131	170	70	883	54	49	268	175	178	53	119	143	147	108	36	195	182	117	184	71	81	77	54	1895	63	237	90	97	133	104	53	88	50	1569	165	85	58	96	96	177	110	99	74	100	533	487	62	38	122
isogroup01133	14	52	9	204	13	6	32	30	20	16	16	25	50	17	7	16	9	2	23	10	18	12	13	304	17	36	13	17	20	24	18	22	6	462	49	14	7	17	13	44	22	15	13	15	44	34	10	6	12
isogroup01134	47	23	18	135	6	17	74	18	8	8	22	15	52	4	12	28	30	22	38	7	14	12	25	302	13	36	10	11	18	26	8	10	0	420	9	10	13	20	10	35	30	24	10	11	46	94	11	6	20
isogroup01135	2	1	0	0	1	0	8	1	2	0	0	0	9	1	0	16	3	2	9	1	1	0	0	5	1	0	0	1	0	2	0	1	0	15	1	0	0	3	0	6	0	48	0	3	10	1	0	0	1
isogroup01136	38	73	51	356	14	35	56	34	46	25	46	36	51	35	8	36	31	42	66	20	27	44	12	613	8	72	23	27	34	28	6	33	15	450	62	27	15	28	31	78	31	30	44	38	88	125	22	10	27
isogroup01137	111	134	65	768	59	56	175	91	56	28	77	71	88	101	32	112	68	81	133	65	62	87	36	1969	28	218	78	101	92	62	53	76	51	1234	154	27	39	71	62	95	96	71	122	71	184	367	23	27	60
isogroup01138	70	62	38	386	25	55	134	64	41	40	56	66	81	34	26	66	47	35	34	28	47	42	17	1216	38	103	26	33	36	44	14	47	22	573	49	33	14	56	42	97	48	59	38	37	151	132	30	15	66
isogroup01139	488	113	1	392	44	3	9	5	5	3	20	18	7	134	14	18	3	4	909	111	8	23	61	101	4	13	4	158	8	4	7	7	3	9683	93	9	1	5	13	8	7	1	16	6	35	259	77	4	7
isogroup01140	21	37	10	141	10	9	21	34	22	16	13	33	23	21	11	48	22	19	57	15	9	23	17	318	16	56	22	14	15	16	3	18	19	443	45	19	24	17	21	18	23	16	27	18	103	59	16	11	25
isogroup01141	15	41	24	233	16	4	21	17	19	4	16	21	13	13	10	13	22	38	39	11	11	34	12	175	4	25	10	8	32	18	3	62	14	378	33	19	7	18	15	28	21	14	20	14	49	68	19	26	23
isogroup01142	19	565	12	4208	70	8	15	5	5	6	27	12	7	50	85	8	17	4	381	58	8	5	308	108	7	1253	9	157	28	7	3	13	4	22428	650	5	9	7	2	1	8	5	292	6	48	29	33	14	19
isogroup01143	2	11	6	101	5	3	14	3	1	3	3	5	11	3	4	3	4	3	6	7	5	3	1	126	4	16	10	1	4	2	6	9	0	149	14	4	1	4	0	18	4	3	5	4	17	15	1	2	7
isogroup01144	52	74	33	791	26	18	33	5	8	2	43	42	36	23	42	7	14	18	120	31	17	62	39	123	7	271	24	12	64	7	8	80	8	540	126	11	7	5	26	21	15	13	58	5	14	49	21	19	78
isogroup01145	7	5	2	35	1	3	4	1	1	7	3	1	2	4	0	5	2	3	5	1	4	13	1	89	4	3	2	2	1	2	4	0	2	16	5	0	1	10	3	13	10	12	3	9	7	9	1	0	0
isogroup01146	94	34	9	235	25	20	111	26	16	14	31	33	26	51	15	27	24	35	206	35	30	30	10	253	15	41	28	46	21	17	6	21	14	843	50	11	8	14	24	51	17	12	34	9	31	304	28	11	5
isogroup01147	65	186	43	966	59	52	153	83	67	44	47	75	73	55	24	74	69	53	170	73	34	49	40	2291	35	259	33	66	78	73	54	60	54	1695	143	45	23	64	55	117	79	50	82	91	298	262	61	43	21
isogroup01148	327	585	233	3968	205	119	277	155	147	66	243	222	223	131	125	192	240	321	482	128	93	201	168	3048	74	680	178	169	404	86	83	296	90	6866	465	126	129	103	162	151	122	110	249	91	374	869	276	169	311
isogroup01149	66	70	26	569	23	13	39	38	26	33	45	31	33	35	17	35	35	34	73	55	37	37	24	821	11	119	30	14	37	32	5	46	18	1025	82	14	11	20	36	56	42	48	58	17	145	154	22	40	72
isogroup01150	4	6	10	55	4	8	31	19	3	17	7	13	21	4	2	7	11	10	11	6	16	3	6	185	2	34	7	6	9	16	5	10	5	201	10	4	8	10	14	27	8	12	8	18	94	38	8	3	8
isogroup01151	57	71	28	394	22	69	152	62	60	57	38	54	195	43	30	81	34	28	83	37	75	40	17	4635	63	65	12	27	73	157	43	21	33	631	62	72	30	92	32	252	112	59	51	128	314	78	21	15	26
isogroup01152	142	342	104	2051	187	82	247	116	156	82	96	107	158	71	73	186	90	124	340	142	75	96	120	2337	45	482	73	110	234	121	42	98	51	3723	370	60	71	88	77	160	158	125	182	111	355	524	92	71	126
isogroup01153	27	54	28	439	18	24	37	40	59	29	51	27	59	42	14	50	39	30	55	31	30	26	22	725	19	67	32	22	68	41	18	39	20	717	57	37	27	45	36	43	30	37	32	68	126	205	21	10	36
isogroup01154	80	207	104	839	70	27	139	32	39	16	74	81	82	45	34	44	59	103	217	36	28	57	53	874	26	200	45	54	45	23	12	38	32	1575	134	38	64	37	44	63	40	33	94	24	141	223	42	34	81
isogroup01155	0	1	3	7	0	1	1	3	0	0	1	0	1	0	0	0	0	0	3	0	2	0	1	4	0	1	0	2	0	3	0	0	0	62	0	0	0	1	0	2	3	0	0	2	13	0	0	1	0
isogroup01156	90	186	72	1159	68	61	155	79	84	56	107	132	82	82	55	64	63	57	184	70	76	96	65	1540	32	195	57	88	182	98	31	79	69	2414	235	57	47	71	93	85	87	43	139	126	290	264	132	102	144
isogroup01157	3	5	22	25	0	2	11	2	8	4	0	2	10	2	0	0	5	4	13	3	10	2	1	145	14	13	4	7	11	14	5	5	5	41	5	7	8	4	3	42	3	9	4	22	12	12	1	2	3
isogroup01158	12	22	15	90	7	22	13	47	19	16	11	20	29	10	4	30	4	6	13	9	27	2	10	408	16	16	5	20	7	70	8	2	16	149	7	3	5	7	4	33	5	17	7	77	76	64	10	4	8
isogroup01159	18	43	4	406	29	13	32	19	21	9	16	21	20	18	13	32	21	17	54	19	13	23	14	269	3	37	6	17	15	12	1	37	9	615	58	11	11	14	11	17	13	77	39	19	94	45	11	5	37
isogroup01160	13	52	19	313	19	23	47	39	42	14	23	29	39	24	10	32	34	48	107	24	26	17	19	442	9	57	15	18	9	23	13	10	12	393	37	14	20	19	20	51	37	15	13	13	84	170	2	8	24
isogroup01161	18349	28554	19596	342817	14836	21048	105034	18969	19019	16450	19249	25155	20538	20777	16492	29440	24643	24723	30940	11726	15169	21833	11822	571867	17780	63310	17344	15765	32033	26423	7428	29278	15390	487343	47148	32799	18031	20198	22450	31067	15992	12733	36969	54308	126206	74452	14203	15060	28392
isogroup01162	50	29	68	232	25	46	175	63	38	30	35	50	113	19	11	109	114	80	85	24	65	37	11	822	35	87	21	48	13	38	35	28	18	484	38	24	22	53	46	119	33	58	23	30	131	329	13	11	30
isogroup01163	60	422	121	2252	219	129	938	163	227	209	78	170	328	307	123	382	190	253	408	293	260	117	72	5907	101	570	99	145	238	156	105	61	167	4715	346	265	100	273	52	305	348	351	257	193	1269	503	53	43	182
isogroup01164	49	64	47	291	32	36	87	29	18	19	58	32	66	17	10	50	41	33	66	18	46	34	9	649	26	38	42	20	22	52	39	34	22	388	43	30	20	14	28	53	35	28	33	55	97	136	10	24	44
isogroup01165	35	88	51	508	24	10	58	13	8	26	50	75	29	12	26	33	9	7	75	31	13	75	30	214	13	80	28	18	128	20	8	68	17	1060	66	34	6	18	35	31	26	32	31	6	192	110	25	30	77
isogroup01166	3	7	2	61	2	3	22	23	2	8	1	2	13	0	5	13	3	11	9	3	3	8	0	219	9	9	6	0	3	6	8	3	5	76	4	4	2	2	6	7	10	0	7	10	18	20	2	7	9
isogroup01167	35	21	27	197	6	25	45	23	11	14	26	24	42	10	8	21	20	17	31	17	23	41	16	385	14	76	23	15	30	14	11	13	11	416	25	10	15	22	20	50	14	12	31	16	49	92	13	6	30
isogroup01168	48	58	37	343	27	22	94	66	30	16	36	48	68	16	20	37	60	36	77	26	23	34	14	841	15	106	14	39	26	20	18	13	18	547	82	24	22	40	20	63	40	41	41	38	102	193	9	7	37
isogroup01169	23	39	12	178	6	9	29	13	16	14	14	22	12	15	6	18	21	28	26	10	15	22	8	333	12	45	16	6	21	21	15	11	13	373	27	12	6	16	10	26	14	29	17	27	31	76	5	9	14
isogroup01170	113	373	60	1280	102	158	502	215	193	247	117	419	313	233	70	253	249	132	563	248	163	66	83	5318	87	193	30	188	304	277	158	171	153	2918	317	225	90	269	175	421	336	163	147	399	884	403	119	87	132
isogroup01171	32	55	15	240	14	18	86	11	11	31	26	34	74	14	7	43	34	18	45	15	28	26	20	423	35	33	18	5	27	23	15	32	6	540	27	28	11	34	24	40	36	41	21	19	59	134	15	6	35
isogroup01172	258	413	204	2228	209	332	753	456	316	255	272	572	645	231	110	640	305	280	469	167	410	322	219	8107	299	685	179	181	564	513	213	407	199	5144	559	199	152	359	272	728	331	739	289	701	1531	1071	227	293	420
isogroup01173	76	68	40	148	26	43	122	90	64	25	37	33	77	38	23	79	38	89	80	19	40	38	24	558	32	32	24	15	31	35	17	57	31	324	54	16	22	49	29	70	41	32	23	15	65	87	27	13	39
isogroup01174	48	109	23	721	58	13	57	49	42	8	54	44	31	23	41	48	63	49	65	24	13	53	24	430	14	249	42	28	48	13	3	57	13	1617	71	20	19	19	19	27	15	38	60	17	91	136	49	16	49
isogroup01175	11	1	0	1	1	0	43	3	0	3	0	1	7	6	1	15	9	18	12	1	15	0	0	18	6	1	0	0	0	6	1	0	6	1	0	23	0	2	2	60	3	13	0	3	16	15	2	2	3
isogroup01176	6	25	14	199	19	10	14	19	9	8	11	17	22	12	7	8	9	8	30	6	9	17	8	305	1	24	10	9	14	21	11	6	3	297	25	7	14	26	11	30	12	9	21	3	43	40	13	3	15
isogroup01177	21	18	4	109	12	8	23	16	8	15	13	17	22	6	2	15	9	10	14	12	19	15	6	241	7	7	11	2	8	21	4	22	6	173	15	5	5	10	6	15	11	21	12	11	60	54	4	7	13
isogroup01178	29	43	17	335	12	19	89	19	9	8	32	24	40	29	11	24	15	15	63	15	13	14	18	696	8	67	26	13	32	51	22	30	21	702	65	25	20	21	19	50	28	23	28	68	104	78	20	14	38
isogroup01179	123	176	74	795	69	58	181	66	71	50	87	95	130	62	34	99	43	73	228	77	65	74	37	1216	50	211	50	67	112	67	47	80	51	1832	150	61	32	67	57	124	108	82	74	52	263	293	39	41	99
isogroup01180	21	19	15	99	10	11	28	5	2	8	9	4	10	6	8	11	7	1	17	5	10	9	6	182	1	11	5	12	18	8	0	8	3	235	18	4	0	8	11	11	10	7	6	3	32	19	6	3	21
isogroup01181	538	505	297	3323	405	466	689	463	304	228	352	323	772	279	87	365	282	234	1066	204	370	346	165	20687	332	868	330	283	298	1028	310	676	185	8108	640	300	207	292	276	1384	400	465	358	856	1020	1482	241	236	264
isogroup01182	16	27	5	220	7	2	4	12	12	7	29	7	2	1	4	18	3	4	27	8	4	7	1	152	3	36	7	7	4	9	25	20	7	288	35	2	1	4	13	12	11	1	10	17	103	24	6	10	15
isogroup01183	13	20	12	184	12	4	36	1	8	8	12	17	19	5	8	24	17	12	16	9	8	13	6	202	4	35	10	18	10	13	4	19	7	203	26	9	2	7	12	10	10	37	10	16	42	51	4	3	11
isogroup01184	33	34	20	238	23	10	29	19	18	20	34	18	40	17	10	25	21	24	48	6	24	14	18	664	21	51	12	11	11	33	18	11	10	478	34	18	10	26	17	33	23	47	23	24	53	64	6	5	30
isogroup01185	1336	7966	795	55175	2187	333	1121	584	544	260	1194	1732	369	1418	2490	1178	1567	752	3889	1848	318	1226	2779	7054	251	13692	827	1750	5169	292	150	3578	506	89958	7980	474	250	280	705	394	605	585	5909	667	2799	3473	3512	2130	2108
isogroup01186	66	103	34	403	40	47	114	67	79	36	58	93	90	52	22	76	79	85	126	53	76	34	28	864	28	204	29	48	44	45	54	57	62	894	85	38	37	63	41	108	45	116	66	64	158	277	20	18	54
isogroup01187	11	26	14	156	4	2	34	17	11	6	9	20	12	4	8	11	14	5	27	7	4	5	4	343	9	33	10	10	41	12	0	18	5	486	19	1	7	5	4	10	9	10	13	14	23	42	10	12	19
isogroup01188	48	34	20	262	23	4	88	51	28	13	34	38	21	31	11	31	20	21	27	11	13	20	12	986	6	50	13	6	30	23	2	56	20	472	55	19	11	10	10	30	28	24	23	48	181	164	9	20	37
isogroup01189	51	44	34	226	24	27	39	33	21	22	33	34	78	26	6	30	25	15	96	23	28	21	12	565	20	67	16	11	35	40	31	23	16	405	51	31	2	27	11	38	26	65	22	29	136	79	14	23	39
isogroup01190	176	260	182	1795	63	78	456	147	155	99	156	158	262	95	25	146	168	161	362	75	105	130	73	3655	69	353	87	131	157	224	62	130	39	3236	154	124	87	93	85	183	146	105	94	172	490	527	118	97	122
isogroup01191	74	625	33	4392	133	21	56	76	72	38	47	61	30	85	181	315	228	146	426	83	16	51	169	962	21	681	38	157	238	38	5	85	39	8843	470	23	23	35	30	16	52	157	326	89	190	193	156	62	111
isogroup01192	62	131	36	912	61	30	111	59	71	15	70	81	84	45	27	67	59	30	122	43	39	59	46	1713	13	246	44	55	134	51	21	52	35	1541	147	25	29	48	37	92	65	48	80	81	208	225	40	25	81
isogroup01193	35	16	3	63	24	4	28	2	6	5	6	6	9	6	4	7	18	10	35	3	3	2	2	143	2	7	4	4	9	7	9	7	5	114	21	2	5	9	3	12	12	8	19	15	39	39	1	0	6
isogroup01194	12	20	9	154	13	16	52	22	23	10	10	21	39	8	12	20	25	25	46	14	24	13	3	471	15	22	17	16	10	16	20	7	16	197	31	30	15	27	11	37	16	45	20	34	47	52	5	13	15
isogroup01195	26	27	1	135	6	0	2	0	2	2	16	3	2	15	6	0	2	0	61	2	3	9	6	43	0	23	2	19	27	3	2	4	3	253	22	3	2	0	2	3	0	0	12	3	11	3	4	10	6
isogroup01196	62	71	41	294	12	33	99	45	33	37	78	55	83	30	13	50	37	47	58	32	24	66	9	557	20	74	33	21	71	45	5	55	5	445	51	43	18	28	25	73	38	57	28	42	88	101	29	43	61
isogroup01197	165	238	119	1708	92	133	309	116	127	96	147	148	190	100	71	108	163	189	269	58	122	84	79	2928	82	241	124	108	66	85	49	85	48	3673	142	102	117	114	144	161	90	105	133	84	309	363	45	61	136
isogroup01198	38	30	57	194	12	14	25	18	5	1	51	29	34	9	10	24	25	23	27	11	22	39	1	250	16	31	24	10	39	15	21	30	3	365	39	4	16	7	18	15	11	37	20	11	35	118	7	17	27
isogroup01199	41	22	16	204	12	33	84	24	40	9	42	20	55	16	5	20	27	22	155	12	14	19	10	594	27	58	23	33	26	41	12	34	8	511	14	12	42	26	34	62	16	20	15	19	57	138	22	18	36
isogroup01200	414	676	148	3880	225	136	731	334	142	172	350	403	299	143	146	364	378	77	378	184	150	455	219	6482	130	1667	217	150	838	204	82	695	90	7663	735	238	88	236	190	313	229	224	403	282	1230	1136	321	325	445
isogroup01201	7	10	4	43	2	1	27	11	7	5	1	6	21	3	2	25	8	13	11	3	3	5	1	128	5	13	3	2	0	4	3	0	1	91	6	5	1	9	2	17	19	19	5	11	18	42	1	4	2
isogroup01202	17	35	22	248	15	24	75	24	28	20	43	43	38	21	14	41	63	55	66	29	30	26	15	311	35	64	16	18	22	30	8	14	16	355	39	14	29	27	30	51	22	21	12	18	99	195	14	12	29
isogroup01203	40	0	0	14	1	2	0	1	0	0	1	1	7	6	0	1	0	0	43	0	9	0	1	2	0	0	0	0	0	0	0	0	0	136	0	0	0	1	0	2	0	0	0	1	6	35	1	1	1
isogroup01204	51	100	31	404	27	20	95	59	42	20	65	44	57	29	31	43	31	39	96	39	16	21	22	647	31	96	31	49	21	32	30	17	19	901	94	20	13	31	33	49	65	42	22	41	152	127	26	27	30
isogroup01205	6	20	7	128	17	6	40	4	17	6	9	11	9	22	5	7	7	7	33	7	2	8	14	211	3	48	10	7	7	7	18	3	13	112	17	7	7	13	7	24	12	12	10	25	67	33	5	5	6
isogroup01206	278	273	149	2173	71	25	249	48	43	36	197	129	106	42	50	143	140	79	286	49	30	199	63	1392	28	571	78	74	380	22	34	221	34	5515	198	73	21	54	71	73	55	78	107	41	330	557	98	107	181
isogroup01207	7	4	0	29	5	28	33	20	12	10	6	9	25	7	2	59	10	3	14	4	14	9	2	218	18	12	2	1	3	27	18	3	4	74	28	14	6	13	7	8	9	64	3	49	151	27	4	1	0
isogroup01208	59	118	40	871	20	8	84	32	22	6	51	32	17	17	12	21	39	19	70	26	9	57	17	406	3	353	41	35	96	11	11	47	16	1329	91	19	17	14	22	24	18	17	29	12	95	161	40	28	65
isogroup01209	18	76	9	183	24	227	1188	953	576	264	25	157	536	170	17	159	98	11	255	154	246	17	24	10940	197	200	16	204	25	408	225	20	235	441	51	227	198	262	116	652	410	58	36	651	2032	489	21	11	22
isogroup01210	36	54	14	512	24	13	15	17	6	7	24	35	28	19	18	24	22	23	44	23	10	16	16	523	11	104	19	14	19	10	4	11	14	1382	82	8	9	16	15	29	12	11	33	9	64	60	12	28	26
isogroup01211	0	1	0	3	1	4	13	4	4	3	0	0	13	2	0	0	1	0	0	0	12	0	1	117	7	0	0	6	0	28	6	0	3	2	0	7	5	4	2	19	1	2	0	1	25	4	1	0	1
isogroup01212	79	172	62	966	62	75	191	86	77	81	136	144	180	55	39	113	63	57	155	68	117	150	56	1229	68	240	94	60	81	114	58	88	46	1544	210	55	34	55	99	135	79	77	103	92	247	513	44	37	170
isogroup01213	54	44	19	231	17	20	149	36	29	32	27	24	86	9	16	30	25	24	29	15	36	32	9	803	17	40	30	18	14	40	22	23	10	433	36	12	16	22	18	76	25	21	24	39	109	94	15	17	32
isogroup01214	332	655	319	2351	214	615	3280	9939	10194	1001	429	849	485	753	235	1718	2260	1164	1683	508	458	308	229	39733	443	1543	714	2220	273	511	170	319	1039	2572	367	1048	2160	1023	790	1160	976	161	441	1455	12678	4840	594	175	617
isogroup01215	34	65	26	318	32	23	56	48	24	32	46	64	55	23	18	33	16	42	77	32	29	41	33	894	32	59	24	19	59	55	23	43	46	839	92	21	13	31	38	73	53	63	61	75	127	122	34	18	57
isogroup01216	34	58	27	331	33	10	62	12	12	3	20	21	25	11	11	8	11	13	61	13	3	30	14	173	6	99	15	30	22	7	5	16	1	508	39	14	4	5	8	13	8	7	50	7	46	79	18	19	24
isogroup01217	0	0	0	23	0	0	0	0	0	0	0	0	0	0	0	1	0	1	0	0	1	0	0	7	0	0	0	0	0	1	0	1	0	1	0	0	1	0	1	3	0	1	0	0	0	0	0	0	0
isogroup01218	0	0	0	1	0	0	0	0	0	1	0	0	0	0	0	0	0	1	0	0	0	1	0	14	0	1	0	0	0	0	0	0	0	23	1	0	0	0	0	0	0	0	0	0	0	2	0	0	0
isogroup01219	39	48	32	414	27	7	56	23	39	19	26	26	26	19	16	19	20	28	38	13	27	20	7	768	8	80	20	19	64	27	19	22	9	762	45	19	7	27	20	73	41	38	32	28	48	61	8	29	31
isogroup01220	170	269	143	831	129	150	283	303	218	93	143	146	423	149	69	436	283	312	345	95	323	93	62	2914	121	400	146	98	31	343	189	76	112	1756	258	81	139	167	125	437	237	229	167	393	684	860	31	32	131
isogroup01221	20	36	10	134	17	93	360	303	57	49	16	12	451	26	11	378	65	19	18	16	111	18	20	17530	189	5	9	15	14	1402	177	10	17	319	54	136	79	134	34	818	50	1377	21	1638	840	137	25	19	43
isogroup01222	141	220	68	1068	42	21	59	27	37	26	70	62	51	61	51	95	88	62	156	46	16	50	51	420	17	187	69	68	75	21	23	53	16	2206	120	23	18	22	68	25	29	66	146	25	134	258	42	24	48
isogroup01223	117	130	64	609	37	64	358	98	72	59	78	85	182	71	20	95	105	75	153	36	70	82	38	1615	43	229	65	74	131	168	66	53	20	1120	108	80	46	86	64	162	79	86	66	147	270	391	25	48	89
isogroup01224	126	88	78	633	42	66	217	101	57	31	85	92	159	46	19	90	94	91	134	42	85	77	16	1067	28	187	67	53	37	116	24	52	35	1208	60	33	49	51	74	123	55	53	65	91	233	387	44	34	100
isogroup01225	69	56	47	487	39	34	184	41	42	19	59	42	110	37	21	63	57	72	87	24	50	38	12	775	53	118	54	31	33	72	21	29	36	991	58	22	27	38	27	105	31	41	77	44	121	172	10	10	37
isogroup01226	46	41	27	133	33	59	557	393	446	29	31	56	116	44	6	172	263	80	101	40	59	43	19	930	23	134	107	175	18	92	50	43	24	353	65	79	203	35	79	127	47	53	37	93	522	1811	62	22	49
isogroup01227	46	44	40	369	26	26	94	55	45	18	34	54	79	23	7	59	33	48	69	19	21	34	22	934	22	62	36	31	22	47	16	25	12	496	57	21	28	32	34	65	40	39	40	40	124	121	21	26	53
isogroup01228	100	242	62	1756	86	47	189	70	63	40	106	142	112	87	48	92	85	34	267	103	71	88	85	2341	50	294	63	77	223	79	53	149	69	3580	322	91	45	68	96	169	112	49	134	95	449	576	80	73	127
isogroup01229	60	31	22	178	28	43	325	50	42	23	38	28	248	19	10	88	47	29	22	17	67	28	6	928	79	23	35	10	6	103	66	18	7	425	32	50	45	34	33	208	20	56	34	97	177	231	17	5	11
isogroup01230	266	425	181	2753	168	96	766	333	259	137	234	256	302	197	132	350	394	244	487	153	138	202	140	5411	107	788	175	169	337	219	66	331	109	6840	388	198	188	199	191	326	202	212	322	301	1120	1154	207	120	363
isogroup01231	289	157	210	694	38	98	383	74	68	63	256	214	355	63	29	129	110	169	194	45	208	198	38	1156	76	209	174	64	150	118	57	170	23	1495	136	62	67	56	185	326	39	111	84	75	223	647	57	101	204
isogroup01232	119	95	54	459	41	62	249	78	107	58	63	120	195	23	15	218	119	92	184	36	100	60	19	1698	51	156	54	56	48	91	25	45	23	1077	48	51	54	77	62	152	83	160	42	78	267	423	28	34	61
isogroup01233	119	365	112	1724	70	8	31	3	11	1	65	25	29	22	89	19	19	51	150	28	29	62	94	780	13	387	28	18	270	48	1	156	7	1396	360	15	5	8	13	61	16	77	183	48	61	120	70	105	128
isogroup01234	18	8	14	54	8	8	65	11	16	12	10	16	23	10	2	25	34	16	73	6	3	17	2	237	4	11	6	5	7	10	3	9	6	249	0	9	10	7	10	11	4	12	9	12	63	105	1	5	12
isogroup01235	65	99	21	782	33	91	234	108	91	58	36	98	210	79	20	83	63	68	223	47	83	38	26	3135	55	147	29	54	79	135	56	63	68	2504	152	55	46	70	44	167	100	59	73	160	376	221	55	31	39
isogroup01236	18	24	19	166	19	13	60	16	12	8	9	19	75	13	12	24	13	25	28	12	19	15	6	586	3	44	15	5	18	26	19	21	6	348	15	27	2	17	11	27	20	42	13	28	122	75	8	14	23
isogroup01237	128	99	82	471	37	28	89	29	25	19	81	68	116	27	26	83	41	75	101	47	69	91	21	732	39	94	74	20	39	51	37	86	30	1097	98	12	29	48	45	82	41	56	66	43	58	201	56	33	65
isogroup01238	35	28	8	250	17	83	111	81	48	64	24	55	253	29	6	77	33	31	82	29	121	29	9	1790	89	57	11	25	33	116	62	24	72	532	48	35	26	105	36	167	107	49	24	104	281	89	12	6	19
isogroup01239	61	105	131	760	37	30	100	55	47	29	78	68	76	32	11	87	48	52	117	27	58	51	34	1067	23	108	46	30	176	96	32	82	12	1886	87	46	36	29	40	111	36	67	35	138	186	140	183	130	174
isogroup01240	85	259	86	1365	24	18	118	24	16	21	62	58	73	22	45	52	30	39	89	48	22	68	86	564	18	237	55	52	142	34	13	86	9	1326	148	21	28	27	29	51	34	31	119	29	96	85	83	58	114
isogroup01241	33	63	24	452	17	12	93	33	46	38	37	42	54	19	14	47	32	18	73	18	20	45	14	867	14	74	31	23	34	51	21	27	24	825	56	29	25	39	29	40	33	26	33	73	140	101	14	15	26
isogroup01242	69	55	30	273	10	10	118	62	46	33	35	59	36	34	24	63	62	41	76	33	45	48	24	615	18	82	42	32	27	48	29	45	32	563	45	31	24	40	30	59	46	49	34	61	111	195	18	18	32
isogroup01243	9	10	6	81	1	13	32	3	10	7	18	10	22	7	2	26	18	23	18	6	10	6	4	168	2	44	6	3	17	16	18	17	6	69	6	14	12	11	7	25	3	4	11	16	21	47	8	4	12
isogroup01244	36	35	12	155	16	147	279	399	263	131	26	145	186	37	8	53	50	34	126	26	70	16	12	6845	119	37	23	41	10	82	30	18	122	297	22	100	71	173	49	241	235	24	11	71	836	145	16	5	21
isogroup01245	36	47	29	271	20	27	127	32	41	11	38	26	108	23	11	60	44	26	71	12	29	23	4	822	21	51	24	9	39	46	1	61	8	488	38	31	28	34	36	73	33	26	13	26	93	235	14	22	23
isogroup01246	17	27	13	135	22	9	44	20	9	6	31	13	27	10	3	33	39	16	23	7	20	2	2	245	11	21	3	12	17	17	16	12	9	282	12	17	5	12	13	37	8	16	8	7	93	57	7	2	12
isogroup01247	118	83	63	367	59	61	377	131	73	42	78	83	195	70	41	125	109	202	111	34	113	47	31	1004	64	275	118	113	75	99	132	51	27	877	95	72	50	45	56	174	40	88	60	116	288	556	55	24	88
isogroup01248	24	32	9	107	6	19	71	25	13	8	16	31	70	4	2	29	17	38	27	10	17	14	10	441	32	36	16	3	10	33	7	7	12	195	21	15	11	24	18	52	25	28	22	32	55	107	10	7	22
isogroup01249	33	81	30	361	30	9	41	23	14	11	19	39	28	29	16	13	23	26	81	39	39	24	14	562	7	119	21	16	30	19	5	50	13	491	46	20	20	23	23	49	34	20	27	21	124	117	3	22	44
isogroup01250	64	260	95	1299	65	47	53	104	87	100	86	194	142	82	42	44	78	67	146	71	121	90	74	2190	64	95	56	71	101	141	21	123	85	1148	216	92	96	184	86	203	137	79	159	119	277	150	101	92	86
isogroup01251	9	8	0	10	1	1	22	5	1	0	4	0	4	1	0	2	1	5	0	0	4	3	0	35	3	9	8	5	0	10	4	6	1	9	0	3	2	0	2	10	0	0	9	5	18	41	7	3	4
isogroup01252	108	97	186	583	37	64	311	65	56	62	214	185	233	31	24	200	136	67	87	36	123	120	20	1665	51	149	71	38	292	77	37	217	32	968	96	78	40	105	94	153	55	101	68	40	188	311	66	94	155
isogroup01253	15	35	18	116	13	7	26	12	3	10	24	16	47	6	11	13	18	30	17	12	11	15	4	231	10	11	15	17	17	12	8	15	6	236	21	14	4	13	17	35	15	12	15	15	49	53	9	4	8
isogroup01254	168	446	81	1762	91	73	461	209	105	61	141	125	256	81	59	166	93	82	371	133	98	108	66	2767	60	664	83	119	183	149	76	80	83	2229	305	75	53	76	65	220	204	137	153	153	606	358	72	61	127
isogroup01255	15	20	27	165	12	10	13	9	5	9	26	20	25	10	10	22	37	29	39	7	20	21	6	221	7	23	10	12	4	14	2	31	9	331	39	10	12	24	8	6	12	31	10	9	33	69	5	11	33
isogroup01256	34	29	25	179	21	10	62	24	11	19	38	41	45	24	10	16	28	16	49	13	25	14	19	433	9	41	7	5	77	20	8	24	28	679	24	24	15	23	12	54	15	43	21	32	88	60	30	23	41
isogroup01257	41	85	31	580	29	40	105	64	31	42	32	38	108	32	29	58	56	51	158	35	34	37	24	706	36	90	28	42	32	46	20	18	27	1141	132	18	27	37	45	82	36	89	59	48	131	224	21	21	62
isogroup01258	49	60	50	353	17	22	135	31	19	13	84	46	125	27	16	48	54	45	45	20	47	43	16	495	42	73	38	20	40	51	37	33	12	894	79	30	23	30	37	83	22	43	56	23	109	207	18	19	50
isogroup01259	0	0	0	1	2	1	0	0	0	0	0	1	0	0	0	0	0	0	0	0	0	0	0	1	1	0	0	0	0	0	0	2	0	1	0	0	0	0	0	0	0	0	0	0	2	6	0	0	0
isogroup01260	87	122	53	420	38	44	106	49	53	40	69	68	129	34	22	50	41	64	146	49	73	44	43	958	32	92	26	30	74	57	33	59	41	1013	98	15	24	63	47	95	66	86	44	71	133	133	48	22	64
isogroup01261	19	102	31	230	15	12	37	2	4	15	17	24	23	19	2	45	12	24	95	50	10	21	10	90	9	53	12	88	60	19	3	46	8	489	48	7	4	11	29	22	10	27	16	8	40	84	11	18	12
isogroup01262	192	48	119	347	38	74	233	38	15	89	184	73	253	39	16	167	57	118	51	34	104	107	19	1291	59	113	62	27	83	142	55	112	26	908	75	62	68	98	85	243	32	124	28	95	137	444	34	27	138
isogroup01263	276	304	168	1910	157	219	577	234	227	147	183	227	379	120	113	316	187	202	351	121	224	163	153	5490	182	494	140	135	203	244	82	139	88	4339	444	90	93	190	152	397	192	242	185	307	591	669	104	109	177
isogroup01264	70	64	78	323	17	83	76	59	27	34	28	53	132	33	6	221	264	105	66	29	100	27	32	481	57	48	36	20	39	50	62	20	11	701	50	22	108	60	62	203	24	510	33	37	116	243	38	25	84
isogroup01265	31	41	24	238	13	33	65	31	12	10	14	17	42	15	15	22	37	25	67	23	38	38	9	337	10	30	11	9	9	24	14	37	12	273	39	8	13	18	15	50	45	17	17	22	70	85	12	8	24
isogroup01266	1	3	8	22	4	14	38	64	41	12	1	2	87	6	3	20	1	2	2	4	22	3	1	1653	37	11	3	3	3	87	42	1	8	60	1	19	4	29	8	126	32	69	8	125	166	16	3	4	8
isogroup01267	26	60	20	382	29	32	585	105	32	21	24	41	153	22	8	68	24	30	73	24	46	37	11	5263	49	81	12	18	31	227	27	22	20	695	89	126	24	53	32	195	40	103	52	422	348	108	13	12	19
isogroup01268	86	86	46	564	29	39	98	26	26	15	83	74	68	38	27	36	59	75	146	31	41	68	23	683	26	119	44	36	56	20	29	39	15	1465	102	37	21	31	44	43	24	28	47	34	89	232	27	25	62
isogroup01269	91	36	12	265	28	30	140	78	49	49	33	48	73	50	6	294	111	60	177	26	66	21	13	1188	39	53	31	62	13	66	9	20	12	1321	43	33	17	60	37	96	57	185	27	62	155	391	30	13	23
isogroup01270	84	54	26	525	21	21	31	18	15	24	50	75	76	24	8	39	24	10	68	25	25	44	31	346	9	93	26	25	42	13	3	22	7	1010	100	26	3	16	38	44	38	46	37	15	119	258	14	21	35
isogroup01271	50	170	33	1068	29	19	82	26	28	30	36	25	82	14	37	35	23	21	79	12	24	12	45	529	11	93	21	24	84	33	24	40	12	1691	68	27	20	34	16	60	38	37	63	28	109	55	30	25	51
isogroup01272	26	73	32	298	27	30	77	65	48	18	30	39	68	23	10	24	33	16	62	21	61	22	8	837	35	74	40	38	17	39	10	25	12	365	67	21	32	23	29	92	33	24	32	35	136	126	20	21	19
isogroup01273	6	11	0	55	3	13	12	6	9	7	10	5	43	11	2	13	5	6	27	3	2	5	2	146	4	19	6	8	10	8	9	2	2	141	20	11	5	11	14	12	5	7	8	8	46	25	3	4	2
isogroup01274	3	1	4	6	1	23	131	13	20	26	1	5	54	11	2	8	13	3	9	2	13	4	1	693	13	2	0	4	5	113	23	2	2	4	11	61	23	71	14	83	19	12	0	38	84	12	6	2	0
isogroup01275	1487	25	2029	14	30	195	74	2	12	12	1801	57	477	51	10	47	65	656	14	9	413	1140	17	38	232	28	1292	11	19	119	171	123	15	27	21	25	136	15	517	418	19	39	18	19	42	2358	22	108	1294
isogroup01276	54	134	53	523	48	40	80	12	27	28	63	70	129	32	24	30	36	41	110	28	36	76	22	685	16	87	23	39	83	29	23	38	25	1286	105	25	41	35	46	90	27	28	61	15	84	126	24	38	63
isogroup01277	15	19	9	70	12	14	42	18	30	15	16	10	73	4	5	97	19	8	24	3	15	7	2	227	28	9	7	3	9	44	15	8	11	188	15	8	6	22	9	64	15	149	6	39	73	41	5	11	19
isogroup01278	558	395	265	2749	121	41	187	24	26	38	442	305	100	41	84	165	228	98	80	51	54	467	124	892	34	862	278	62	866	56	41	1001	32	3699	375	112	46	139	181	102	21	79	190	42	160	1005	299	291	508
isogroup01279	71	16	13	47	11	81	38	11	9	32	18	40	99	19	0	42	46	20	20	7	110	30	7	158	88	5	22	16	21	78	66	22	3	103	12	25	39	55	63	131	12	61	10	30	12	188	9	14	22
isogroup01280	4	0	6	7	0	1	8	0	1	1	2	2	8	0	0	6	0	0	1	0	8	0	0	103	1	2	3	4	0	27	0	0	0	21	0	4	1	8	0	11	1	13	0	10	4	15	1	0	0
isogroup01281	129	111	83	1175	43	46	228	50	26	23	55	119	112	54	22	159	161	71	176	45	35	28	60	2380	22	322	40	137	459	47	17	184	25	3882	180	71	41	43	49	73	37	144	44	86	342	365	161	89	137
isogroup01282	224	175	152	1540	58	75	189	86	79	109	281	207	140	67	58	157	236	116	110	66	62	298	78	2662	76	138	162	54	437	94	30	410	40	3830	214	116	77	150	131	174	72	125	190	87	260	431	206	129	291
isogroup01283	53	280	93	1353	50	37	151	100	76	26	105	122	74	52	57	34	78	44	188	73	41	97	67	1304	31	414	59	84	181	24	22	148	60	2370	224	58	33	53	39	76	97	32	128	21	451	270	68	86	128
isogroup01284	23	74	54	189	46	372	920	1027	611	300	57	502	889	84	20	371	57	21	52	115	482	51	49	6969	442	95	52	109	71	292	377	28	210	1171	76	233	254	125	193	862	273	94	43	267	1884	967	47	20	68
isogroup01285	240	722	285	3590	393	89	251	98	112	77	504	430	223	183	355	130	150	103	318	158	127	307	341	1263	85	964	225	168	639	73	70	382	70	7252	678	143	65	124	141	118	94	63	622	51	487	655	286	300	650
isogroup01286	121	86	60	473	39	23	68	18	57	30	94	64	49	44	21	107	61	91	97	34	57	87	38	865	47	117	52	24	74	53	27	93	15	1679	106	32	41	37	57	101	36	65	58	68	114	215	36	74	87
isogroup01287	73	37	34	395	18	22	31	3	14	10	41	26	13	17	10	20	16	24	62	8	27	39	10	250	8	52	28	13	41	11	21	36	2	858	39	16	13	10	23	33	7	16	28	7	32	113	22	16	39
isogroup01288	78	105	55	502	27	25	93	49	62	50	51	81	99	35	26	80	61	34	98	40	38	64	20	844	23	115	43	19	58	71	55	58	26	1009	66	31	18	64	31	78	43	58	59	63	174	184	37	19	41
isogroup01289	8	33	8	199	8	6	33	13	13	9	4	17	22	9	6	15	11	9	28	5	9	10	9	405	3	31	9	3	8	15	15	13	4	329	25	14	6	8	6	24	17	8	18	12	48	30	10	4	7
isogroup01290	10	0	2	31	2	1	1	0	0	0	1	1	0	1	1	0	4	2	2	1	0	1	0	8	0	4	1	0	0	0	0	0	0	47	2	0	0	0	0	2	0	0	4	1	2	5	0	1	2
isogroup01291	17	13	19	160	5	20	33	25	7	7	16	5	28	3	4	31	37	18	27	9	8	9	2	324	7	43	12	5	19	26	5	11	4	199	22	8	7	5	14	45	12	10	27	4	38	93	5	3	17
isogroup01292	44	8	46	72	14	17	131	33	63	17	31	32	56	15	10	55	71	117	25	7	34	24	6	274	20	23	34	14	4	38	32	5	24	164	2	27	53	40	41	44	15	45	14	30	145	240	8	2	52
isogroup01293	23	55	33	349	9	20	64	54	23	26	44	45	44	22	10	70	42	41	89	14	27	40	34	642	7	77	18	37	19	41	22	23	17	526	48	25	23	35	30	57	26	66	30	69	104	144	22	16	47
isogroup01294	28	9	15	192	14	6	15	8	6	7	16	21	11	11	6	10	18	19	48	9	4	15	3	268	2	27	13	5	0	10	0	5	9	424	23	2	5	6	12	20	10	6	8	14	26	89	8	5	14
isogroup01295	8	24	4	86	7	43	218	117	76	95	17	87	176	24	4	48	32	6	40	16	68	19	11	1669	42	21	6	25	49	102	83	32	42	213	32	67	32	64	41	157	70	34	12	97	364	158	14	16	37
isogroup01296	24	25	5	175	17	1	24	12	6	14	8	20	26	14	3	20	17	14	32	4	18	17	4	303	14	43	10	7	7	15	8	8	8	411	23	5	12	15	11	20	14	12	10	16	32	76	4	5	12
isogroup01297	32	40	20	428	17	12	80	49	16	22	23	21	49	11	12	48	14	38	73	23	19	22	13	762	11	154	18	42	38	32	4	16	14	760	53	23	12	25	16	27	34	17	31	58	131	116	22	23	48
isogroup01298	4	78	0	84	0	3	0	1	0	1	0	1	1	1	0	0	0	1	0	0	2	1	8	23	0	0	0	0	30	2	0	1	0	109	1	1	0	1	2	3	0	0	1	2	3	10	11	1	3
isogroup01299	19	4	0	3	2	0	0	1	2	4	6	10	7	0	0	2	13	8	7	1	9	0	1	4	1	2	1	1	9	2	0	0	0	159	2	1	0	3	2	1	3	0	0	0	1	6	0	4	5
isogroup01300	2	5	3	27	0	4	4	0	3	1	4	12	8	2	2	1	2	5	15	1	1	6	2	30	1	3	0	1	1	4	0	3	3	109	5	6	2	3	4	5	2	2	4	6	18	14	1	4	8
isogroup01301	16	22	10	201	8	20	68	33	15	7	19	24	22	8	6	22	12	13	36	5	12	22	3	416	15	68	20	11	28	14	9	14	3	416	49	12	11	3	11	31	13	52	14	7	37	58	13	18	24
isogroup01302	56	24	31	107	12	30	74	13	16	18	39	27	43	9	6	40	47	12	51	13	30	37	7	349	27	9	21	11	3	32	7	15	12	364	41	9	15	32	33	47	14	77	19	32	62	129	11	8	45
isogroup01303	20	6	3	51	4	7	44	6	3	7	9	17	15	5	1	7	35	12	31	8	7	2	3	87	4	10	5	6	2	2	1	7	2	46	7	0	4	7	24	12	7	10	1	14	25	134	0	3	5
isogroup01304	76	145	60	860	23	19	48	19	7	12	61	23	40	23	42	28	32	44	136	24	16	53	32	516	15	114	29	31	61	11	2	38	8	2387	97	20	13	14	21	35	13	22	54	6	60	57	38	23	43
isogroup01305	33	12	6	100	4	6	6	15	9	6	19	20	33	7	6	24	11	14	21	12	15	11	6	289	16	31	7	8	1	25	4	10	5	329	24	7	8	6	22	31	16	2	10	12	19	73	7	7	13
isogroup01306	46	55	16	355	6	25	60	63	49	20	44	49	79	15	9	44	43	30	55	21	18	26	24	737	16	70	31	39	39	33	15	13	17	737	46	44	14	14	31	62	46	33	25	31	129	212	27	23	45
isogroup01307	35	53	29	270	15	28	68	46	48	24	40	32	34	28	8	47	36	33	45	26	24	28	18	411	19	48	31	36	18	21	12	18	11	359	30	17	15	29	18	49	30	51	28	20	90	154	7	12	52
isogroup01308	11	23	15	85	6	12	75	18	6	15	14	16	32	14	6	25	16	15	31	17	28	12	6	421	17	27	16	14	20	30	12	20	5	143	38	10	3	17	16	54	26	27	18	28	65	63	5	5	25
isogroup01309	43	85	39	371	26	16	84	36	25	16	53	40	68	25	14	59	18	17	115	36	31	45	19	504	23	153	42	37	57	23	44	47	9	695	72	14	6	18	14	29	31	19	41	25	47	182	30	23	44
isogroup01310	5	28	12	96	5	15	206	50	45	18	11	6	43	6	3	23	4	2	14	10	5	4	3	2620	13	57	4	5	10	45	2	8	10	145	25	26	12	14	3	49	23	9	9	109	329	50	2	5	12
isogroup01311	32	26	10	57	6	88	178	145	121	70	32	91	98	64	8	44	16	16	95	40	122	8	12	1944	75	26	11	21	31	45	50	7	57	374	23	42	40	90	20	143	89	8	12	53	297	100	37	10	4
isogroup01312	0	0	0	0	0	0	0	0	0	0	0	0	0	0	0	0	0	0	0	0	0	0	0	0	0	0	0	0	0	0	0	0	0	0	0	0	0	0	0	0	0	0	0	0	0	0	0	0	0
isogroup01313	0	0	4	9	1	0	2	3	0	0	1	0	5	1	0	1	0	3	2	0	0	5	3	18	0	0	1	0	0	7	0	1	0	49	2	0	0	0	1	9	1	3	0	7	0	6	0	2	5
isogroup01314	7	35	10	98	12	0	32	18	8	1	7	12	31	15	4	23	14	7	19	17	8	8	7	137	0	13	2	3	15	10	1	5	6	160	22	7	3	9	11	18	2	8	7	13	32	30	7	1	18
isogroup01315	50	930	125	3972	200	96	105	171	142	79	137	234	95	201	203	58	40	23	327	212	132	85	234	7983	101	402	70	138	432	163	106	114	168	8720	507	58	36	129	71	143	243	40	366	158	467	90	170	85	88
isogroup01316	98	76	47	405	56	25	99	48	30	20	106	64	99	16	7	65	52	65	62	17	27	79	30	728	24	97	38	37	74	72	44	103	17	704	75	47	22	37	46	91	36	156	38	64	142	197	20	45	88
isogroup01317	10	119	8	726	64	51	185	513	332	45	16	98	83	89	18	30	25	6	211	272	42	7	47	6929	32	215	13	269	28	99	32	8	128	1962	153	29	31	36	48	81	351	5	75	262	1743	189	16	1	6
isogroup01318	977	6005	2187	27572	698	211	637	133	131	161	1680	884	394	234	1280	229	79	88	359	235	180	1338	1156	3785	144	6512	1288	501	5884	206	184	1236	112	77989	1956	265	187	208	231	340	133	165	1622	154	592	713	2093	1521	3455
isogroup01319	0	12	3	145	6	15	19	6	4	16	6	15	17	5	0	9	11	4	10	6	5	11	3	303	9	29	3	6	0	18	7	3	3	188	23	7	9	12	14	26	4	22	15	39	53	73	3	4	10
isogroup01320	48	29	38	210	10	14	37	15	15	6	39	19	7	14	9	13	27	25	41	10	25	22	7	333	6	45	15	10	20	25	7	15	4	239	19	7	16	20	16	47	24	26	18	16	34	55	6	14	18
isogroup01321	738	65	2	396	7	3	9	3	6	3	25	239	4	157	18	6	6	14	932	129	5	7	116	28	4	6	5	188	4	5	6	14	15	7004	74	9	5	8	161	20	15	2	4	5	10	791	111	2	7
isogroup01322	159	322	197	1477	74	100	879	168	109	116	173	163	275	73	40	246	159	137	204	73	133	171	96	2288	72	855	122	99	222	109	70	122	34	2957	218	140	75	107	88	209	109	125	107	86	587	1006	97	73	257
isogroup01323	5	17	20	119	10	8	53	18	17	6	31	21	44	15	5	40	1	3	39	13	45	40	2	401	13	34	15	5	28	63	9	59	8	355	33	26	7	15	6	49	16	39	28	88	87	97	6	19	21
isogroup01324	31	48	13	205	16	27	48	35	24	19	43	54	55	31	3	22	33	6	41	20	27	15	12	608	15	35	14	15	37	41	19	17	21	416	70	26	11	40	26	67	15	40	30	33	56	89	12	9	26
isogroup01325	64	35	37	213	24	27	37	25	38	9	35	54	29	23	8	69	47	36	57	27	20	33	6	419	10	78	20	21	46	24	12	14	9	433	46	16	10	16	19	51	27	37	28	18	59	84	8	5	21
isogroup01326	3	10	20	47	1	25	411	48	41	10	6	19	89	21	4	28	18	7	7	5	33	11	15	915	18	7	7	9	18	109	23	9	5	74	4	50	54	20	20	134	35	20	14	88	203	36	14	8	26
isogroup01327	89	194	91	928	61	47	248	64	39	29	50	97	132	57	50	58	71	109	127	41	57	94	62	979	22	182	48	45	80	55	35	63	29	1535	84	52	36	53	56	93	42	47	85	45	294	214	41	54	88
isogroup01328	245	603	116	3258	172	27	51	32	43	25	150	71	59	102	107	42	55	159	543	132	32	110	235	332	15	915	87	142	99	16	18	48	28	5075	686	19	16	12	35	32	47	43	331	20	131	388	94	54	181
isogroup01329	19	38	7	163	14	16	11	11	7	3	6	6	37	20	4	6	10	3	53	26	6	6	9	239	11	38	8	19	6	20	7	16	12	334	53	4	3	6	12	21	19	14	5	24	51	80	3	7	6
isogroup01330	89	65	11	488	25	54	132	41	30	86	24	87	146	35	12	82	85	57	370	40	68	25	12	1700	51	35	15	27	41	78	57	38	28	2128	66	93	21	94	81	166	77	56	34	20	179	270	17	13	19
isogroup01331	74	54	38	407	36	39	54	21	15	38	47	57	73	26	13	37	32	69	67	21	28	55	11	802	22	39	27	37	59	46	38	48	12	888	64	29	25	73	29	92	25	50	67	55	74	92	16	27	59
isogroup01332	58	82	32	591	50	38	104	111	47	10	53	39	54	23	12	54	39	107	60	34	43	60	28	610	16	364	49	65	46	31	26	28	5	1483	127	31	18	32	25	42	15	64	67	115	172	279	29	38	49
isogroup01333	12	11	13	192	17	7	12	6	5	11	20	17	10	6	7	4	4	19	27	8	7	12	17	149	3	18	13	9	36	8	2	16	3	243	8	11	8	5	7	19	10	12	25	6	25	48	6	5	31
isogroup01334	30	45	28	359	25	7	43	16	20	8	28	29	29	18	18	32	27	34	44	15	13	17	14	484	13	51	15	23	39	26	20	30	19	720	38	14	12	26	22	47	32	27	44	53	78	63	24	11	17
isogroup01335	79	65	47	327	32	49	172	41	38	48	59	78	104	44	18	93	58	60	64	24	29	71	24	692	21	99	40	9	118	86	22	64	17	608	57	42	16	56	46	120	28	48	43	73	116	226	45	24	81
isogroup01336	12	23	9	128	2	18	26	45	25	6	4	12	51	3	0	8	15	6	21	4	13	5	2	575	4	54	17	5	14	30	10	11	13	265	9	4	17	7	9	49	6	14	11	16	45	34	11	4	30
isogroup01337	117	221	152	1182	104	39	117	31	18	32	157	76	74	69	66	56	91	87	203	67	27	181	101	479	12	246	88	51	153	35	25	246	36	2226	229	38	38	43	63	50	42	54	159	17	103	306	120	77	152
isogroup01338	29	49	47	510	54	33	155	50	31	35	39	41	89	51	14	82	50	49	97	17	53	30	12	971	27	207	23	14	30	54	53	50	19	856	66	29	41	59	49	75	38	105	29	51	224	322	19	41	52
isogroup01339	11	26	18	139	4	15	44	34	19	10	19	25	55	11	9	25	37	13	30	8	26	5	11	688	9	20	8	24	16	49	1	9	5	292	23	17	48	28	15	58	12	29	13	41	116	65	16	13	16
isogroup01340	83	141	67	676	76	63	182	129	39	55	103	146	179	56	47	147	73	52	103	37	109	64	21	932	101	314	75	48	117	75	48	72	37	1020	137	47	83	53	80	224	42	34	116	61	226	370	45	44	78
isogroup01341	56	68	49	467	37	38	126	68	34	41	41	49	76	41	13	77	32	39	88	32	36	44	10	1111	37	66	21	22	23	47	22	27	40	1022	59	29	29	58	26	82	48	66	72	74	226	159	15	17	42
isogroup01342	42	86	12	590	29	20	65	60	90	28	22	52	35	39	17	37	68	33	84	30	13	26	20	1237	15	72	16	39	31	18	15	35	25	1372	93	15	59	44	22	58	55	23	60	61	106	94	28	27	24
isogroup01343	122	170	95	787	91	109	243	165	70	81	128	194	205	82	26	142	136	106	200	99	145	126	42	1871	99	167	92	76	105	120	32	99	43	1541	184	78	81	106	108	213	81	113	84	114	397	561	74	45	141
isogroup01344	7	11	3	63	5	2	14	17	18	1	7	7	20	1	4	10	20	1	9	6	7	9	1	133	1	19	0	8	10	9	12	3	2	103	25	2	10	4	6	16	4	2	9	12	25	60	2	4	3
isogroup01345	81	158	95	1412	123	99	452	209	148	75	102	119	175	89	48	114	76	92	165	66	122	130	29	3748	101	365	70	63	155	213	56	246	100	1803	209	148	106	106	66	232	126	56	109	248	649	389	91	113	145
isogroup01346	6	11	5	86	0	8	8	4	3	9	12	30	10	7	7	15	8	7	28	8	9	13	4	123	1	16	3	13	8	4	6	5	2	240	6	6	1	6	3	11	8	11	9	7	29	28	2	3	10
isogroup01347	19	36	30	170	12	12	42	33	25	11	32	13	43	17	3	19	33	17	54	11	23	14	12	582	18	20	8	17	40	18	23	25	12	279	29	12	23	15	12	42	28	51	8	14	64	98	7	6	26
isogroup01348	20	16	28	61	7	12	78	0	2	22	34	37	22	8	0	13	26	30	8	4	8	37	0	164	7	8	22	12	131	5	6	55	4	280	5	37	10	10	21	16	5	9	6	13	27	103	40	33	53
isogroup01349	155	163	52	125	98	518	635	462	361	321	110	483	1707	266	101	1139	393	609	245	73	2253	58	88	2348	849	48	62	72	59	559	2959	30	363	202	158	212	455	500	240	768	352	9672	233	707	608	1231	92	50	112
isogroup01350	12	12	15	77	9	9	105	37	35	17	7	29	93	12	6	42	16	5	19	6	34	9	5	1003	29	10	6	11	11	151	36	31	11	228	18	37	25	35	8	123	13	80	13	224	109	27	8	13	16
isogroup01351	29	25	7	184	12	19	26	14	9	7	10	21	11	14	5	21	13	16	55	2	30	20	7	248	5	31	23	22	7	12	26	11	4	416	18	15	19	13	12	15	7	22	17	15	42	75	10	6	22
isogroup01352	35	17	23	221	10	302	1011	735	325	204	41	83	894	32	22	103	45	22	48	23	404	37	25	4586	249	107	25	23	28	612	251	15	57	210	31	100	379	55	91	923	106	31	30	406	835	367	24	7	46
isogroup01353	332	600	258	1135	259	3073	3654	3105	1608	4109	502	2490	7067	787	288	3730	601	278	719	740	5305	367	259	58935	3516	353	275	542	368	6232	1827	228	1947	2160	590	2237	1392	5729	1077	9057	2916	2041	681	3607	9017	2276	261	176	456
isogroup01354	1	0	0	17	2	4	3	6	1	1	0	9	7	3	1	0	1	1	4	1	2	1	0	82	2	0	0	1	8	2	0	1	0	78	0	0	2	3	2	15	0	9	0	14	12	10	0	2	1
isogroup01355	141	137	86	712	25	23	77	29	23	51	100	93	66	20	32	243	106	64	104	26	39	78	25	608	18	240	38	37	195	55	15	144	18	1689	122	35	7	32	56	67	17	116	76	68	71	297	84	59	85
isogroup01356	0	0	0	10	0	2	2	2	0	1	1	0	2	0	0	15	0	0	1	0	0	1	5	155	0	2	0	0	0	1	0	0	0	27	5	0	0	1	0	2	0	4	2	2	4	2	0	0	0
isogroup01357	38	54	21	224	21	30	71	55	36	9	19	35	69	24	11	30	34	25	101	24	38	29	16	716	19	67	26	33	28	34	15	14	18	565	39	19	17	28	43	61	38	25	34	41	118	108	25	11	18
isogroup01358	23	33	24	128	18	33	294	299	289	71	53	54	91	21	10	72	114	52	52	20	59	60	4	1888	43	48	37	67	28	56	40	34	56	126	13	78	101	73	29	88	57	9	26	116	455	238	19	23	40
isogroup01359	71	100	37	514	58	27	86	60	26	56	60	76	70	45	31	71	37	26	79	47	61	46	21	1123	35	92	34	41	85	59	30	37	40	1414	152	32	12	57	46	83	55	50	52	62	98	194	28	18	38
isogroup01360	19	2	13	49	12	5	39	12	5	2	10	8	12	15	3	7	11	12	8	3	10	6	8	167	2	26	9	4	5	6	5	3	3	61	9	2	2	15	13	11	14	23	2	9	11	63	0	3	10
isogroup01361	33	21	21	181	6	17	41	15	6	15	32	35	18	17	10	20	21	15	16	9	13	13	14	236	16	24	24	15	22	15	12	25	2	334	24	13	9	18	28	19	9	20	17	16	23	96	16	16	26
isogroup01362	280	363	272	2013	111	163	320	160	202	115	206	242	300	178	105	316	208	410	594	155	259	126	100	3612	123	447	154	187	146	179	116	184	144	3787	358	114	145	275	176	290	252	222	216	113	575	728	77	94	273
isogroup01363	321	420	491	2154	100	74	338	36	24	61	632	325	138	77	58	100	112	75	94	55	52	578	96	745	45	545	294	60	1395	57	40	675	17	4075	240	124	37	73	157	97	50	95	163	38	205	602	388	513	798
isogroup01364	115	362	182	1413	114	288	541	259	219	144	147	199	478	137	72	167	119	149	390	131	255	133	124	5658	342	356	139	180	154	360	248	163	138	2549	296	180	133	130	128	407	226	130	213	358	757	498	152	107	145
isogroup01365	143	206	106	853	70	110	153	202	105	68	168	122	206	61	35	99	97	138	194	89	97	90	61	2198	76	274	90	80	103	187	36	105	75	1872	248	66	59	89	69	113	90	96	102	187	411	339	63	59	161
isogroup01366	401	615	238	2877	220	152	1059	437	467	177	283	280	381	230	158	321	537	394	537	166	191	290	176	4795	139	1008	273	341	340	394	191	288	121	6160	503	254	259	231	210	408	183	245	346	516	1246	1241	331	216	385
isogroup01367	5	24	7	191	10	2	7	23	20	6	17	13	12	17	5	23	7	17	22	7	15	9	7	318	9	21	3	8	31	35	2	11	5	570	22	11	1	20	6	30	15	27	18	56	53	28	10	3	7
isogroup01368	216	57	57	206	53	83	340	85	83	117	117	172	173	75	9	149	249	162	128	28	91	50	18	667	64	94	53	27	94	77	27	84	35	851	57	111	72	96	73	117	38	58	40	71	206	943	36	48	89
isogroup01369	111	167	74	1150	53	49	348	112	140	45	86	73	54	82	40	87	114	116	204	80	45	77	39	1735	35	189	41	115	90	73	11	60	57	1840	136	58	62	71	62	81	93	51	90	112	448	394	39	22	62
isogroup01370	95	115	44	578	28	47	98	73	56	34	72	68	90	29	17	62	60	56	107	34	52	98	42	1055	21	89	41	26	77	76	14	79	26	894	85	46	66	63	54	86	56	67	71	76	217	267	42	48	87
isogroup01371	98	143	67	834	54	63	139	74	60	65	87	98	174	47	37	100	136	80	179	75	72	71	64	1853	63	134	53	46	72	160	21	78	63	1479	146	84	39	100	63	138	82	119	83	94	298	261	32	52	86
isogroup01372	68	36	64	314	22	57	420	181	105	57	48	65	111	40	13	98	100	52	95	15	59	54	14	2802	48	86	55	24	37	166	16	27	22	509	29	94	73	110	43	175	67	82	26	254	496	325	16	29	78
isogroup01373	83	106	35	442	33	64	206	70	68	37	60	79	157	45	14	96	60	65	119	46	71	39	23	1342	64	95	47	34	60	75	79	27	58	598	101	57	41	72	44	112	76	159	49	95	253	299	26	46	80
isogroup01374	67	107	31	988	38	37	109	71	38	38	51	67	62	49	32	49	58	47	133	37	35	51	22	1713	41	140	27	66	64	52	56	42	36	1353	124	37	40	30	50	96	55	43	98	46	279	258	23	20	34
isogroup01375	69	152	64	1209	49	53	123	57	40	58	48	82	60	48	45	44	67	56	173	81	32	55	47	1529	24	153	31	64	64	74	7	71	46	1487	99	64	43	53	65	85	55	24	87	71	169	151	32	37	74
isogroup01376	43	45	19	226	13	16	40	51	20	13	29	15	49	13	14	15	38	41	87	18	15	19	12	266	14	41	14	31	28	29	32	19	2	493	20	16	32	25	28	49	16	22	25	29	56	79	16	5	17
isogroup01377	22	6	0	33	1	4	8	2	10	5	5	6	8	0	2	1	1	2	1	3	2	2	1	141	0	1	1	7	1	6	0	2	5	72	3	0	0	3	3	18	9	0	6	4	22	7	4	0	7
isogroup01378	113	29	113	198	19	43	380	85	77	45	66	57	97	41	10	231	257	321	87	20	121	46	6	786	56	69	74	38	4	44	40	26	42	298	16	53	100	83	80	107	47	149	25	33	353	645	7	15	91
isogroup01379	51	66	11	429	43	6	92	32	26	11	19	33	30	4	5	39	28	36	53	17	16	31	17	608	10	134	19	38	50	26	11	25	5	1031	56	17	6	11	21	35	15	32	29	35	51	154	18	13	50
isogroup01380	337	376	254	2794	189	101	212	91	95	73	312	211	246	150	80	359	219	287	688	131	114	201	123	2814	84	649	174	187	395	159	77	273	51	7979	391	71	95	114	157	182	92	199	233	125	385	754	212	139	289
isogroup01381	40	60	54	558	20	15	62	22	19	17	42	30	83	8	17	26	32	29	54	16	18	27	25	1080	29	57	19	17	50	65	12	39	14	1237	86	40	22	41	39	49	31	38	27	57	82	94	22	26	45
isogroup01382	21	29	1	57	13	9	9	6	4	2	18	9	27	4	4	18	23	15	12	4	8	3	19	66	0	26	9	3	16	9	7	5	2	162	32	3	1	8	8	9	6	22	8	8	20	32	5	12	7
isogroup01383	3	4	12	14	7	63	170	122	82	35	11	49	88	9	0	30	10	9	5	7	53	9	8	792	52	11	9	5	21	59	68	6	42	21	4	38	86	36	15	89	52	26	8	79	164	140	6	6	25
isogroup01384	51	34	48	357	16	29	114	45	19	23	48	41	70	18	12	33	40	49	66	22	32	37	23	853	34	54	44	11	36	48	33	49	29	526	67	40	25	36	53	81	35	46	53	70	192	210	17	4	62
isogroup01385	32	2	0	23	0	0	0	0	0	0	3	0	0	11	0	1	0	1	47	3	0	0	0	0	0	0	0	3	0	2	0	0	0	339	2	0	0	2	2	0	1	0	1	0	0	1	0	0	0
isogroup01386	5	13	14	29	4	63	220	61	46	28	9	30	186	22	2	32	61	30	59	7	99	19	7	1352	51	13	8	7	10	366	45	7	23	100	10	87	97	75	21	217	48	53	4	91	171	32	5	11	6
isogroup01387	121	195	113	1270	69	94	189	44	19	38	138	167	194	51	68	61	57	58	97	58	73	128	81	1724	88	419	110	39	193	143	55	212	29	2322	172	61	31	53	104	130	57	53	100	170	259	300	88	120	143
isogroup01388	15	79	32	433	47	112	458	163	111	64	84	106	192	45	46	314	42	63	85	39	152	47	14	1796	93	138	60	38	89	237	73	127	56	764	89	178	110	138	75	258	134	131	80	367	408	294	30	51	75
isogroup01389	2	0	0	1	3	0	0	0	0	0	0	0	0	0	1	0	0	0	8	0	0	0	0	0	0	0	0	0	0	0	0	0	0	5	0	0	0	0	0	0	0	0	0	0	0	7	0	0	0
isogroup01390	27	38	23	162	23	3	23	7	4	7	32	28	15	7	10	10	21	17	41	11	8	18	17	251	18	11	15	10	30	13	2	12	3	368	29	4	9	15	24	10	9	5	9	8	41	76	9	13	22
isogroup01391	11	0	0	4	0	0	0	1	0	0	0	1	0	0	0	14	1	1	11	3	1	0	0	12	5	0	0	1	0	6	11	2	0	19	0	0	0	1	1	2	0	15	0	4	2	3	1	0	0
isogroup01392	24	21	6	171	16	17	40	20	5	9	11	11	63	19	6	23	16	20	45	6	21	8	2	263	8	14	6	22	5	25	9	6	9	418	24	12	7	12	9	14	14	20	9	23	45	35	4	6	13
isogroup01393	9	6	6	37	1	12	31	0	3	8	10	18	3	4	2	5	6	9	11	4	7	5	1	18	8	10	4	4	6	15	7	8	1	110	13	7	1	11	7	26	16	3	3	2	16	44	4	6	13
isogroup01394	47	61	23	408	34	44	143	77	83	39	27	33	76	20	13	73	109	38	127	32	47	25	19	1029	18	162	27	35	17	69	58	25	23	649	55	30	31	42	42	110	61	58	43	47	208	274	9	13	40
isogroup01395	50	103	35	820	43	18	53	48	23	19	69	42	80	22	27	66	31	46	78	23	23	44	13	921	13	124	37	40	56	30	26	65	25	1173	77	34	15	30	32	81	59	55	65	60	103	151	35	23	48
isogroup01396	64	8	37	3	3	8	15	0	0	15	37	16	21	4	1	12	36	10	2	2	7	20	2	5	3	0	15	1	67	14	4	39	1	73	6	6	5	17	15	16	1	12	5	6	1	54	14	36	39
isogroup01397	11	17	10	89	6	9	39	8	19	9	12	12	12	7	4	32	36	22	15	12	14	8	4	117	2	31	9	15	2	5	7	3	5	117	5	6	2	9	10	9	14	19	6	13	47	58	2	5	4
isogroup01398	40	55	5	340	21	16	30	42	16	11	19	36	31	15	28	21	27	47	71	25	13	20	12	1088	16	54	16	24	28	27	12	14	8	650	60	17	9	10	24	48	35	23	28	45	52	51	9	11	12
isogroup01399	9	19	14	56	11	5	8	56	88	2	18	16	12	68	4	5	4	13	42	4	5	7	11	1111	1	15	9	5	143	15	2	9	39	85	25	8	5	7	5	25	131	7	14	11	137	26	61	67	60
isogroup01400	88	121	47	589	35	24	195	88	89	43	54	56	84	65	25	56	107	83	94	34	40	37	25	921	37	166	52	74	78	54	19	34	18	1778	71	80	68	66	64	96	56	53	44	63	201	318	41	21	42
isogroup01401	24	6	10	145	2	25	16	9	3	4	7	6	8	13	8	13	6	7	7	9	3	3	12	65	4	15	12	4	7	11	2	7	2	229	22	7	5	12	4	13	5	7	16	4	39	40	2	1	3
isogroup01402	200	60	21	344	21	35	190	37	34	27	44	83	81	24	11	43	80	53	134	34	53	53	26	354	33	139	27	30	46	40	44	42	18	620	53	55	26	29	59	73	22	22	21	29	148	439	25	17	55
isogroup01403	39	137	49	622	43	41	107	59	32	44	61	65	47	33	24	65	83	54	194	37	34	62	41	731	20	120	36	37	64	54	2	52	21	955	144	31	46	62	44	97	53	56	70	61	174	154	40	31	69
isogroup01404	46	68	25	243	13	11	112	57	46	23	33	26	92	12	9	42	44	24	77	16	28	27	21	838	34	73	14	31	23	65	20	34	19	688	31	29	22	28	14	55	26	16	20	79	157	105	17	12	29
isogroup01405	69	73	81	353	37	27	187	48	62	29	49	55	113	35	19	109	48	83	99	28	56	41	11	1134	35	103	39	34	44	91	48	32	24	726	74	52	44	41	63	101	26	72	52	78	233	229	28	20	80
isogroup01406	14	14	3	80	1	2	15	2	6	9	6	7	17	4	2	12	11	15	5	4	6	6	2	121	4	11	6	4	5	6	4	2	3	191	12	7	6	14	1	16	5	7	6	8	39	15	2	3	2
isogroup01407	0	1	0	21	2	2	0	2	0	0	1	2	1	0	0	0	0	0	0	0	0	1	0	24	0	1	3	0	0	1	0	2	0	13	0	0	0	2	1	4	0	0	0	1	4	1	0	0	0
isogroup01408	11	27	14	179	17	13	14	27	16	11	10	9	47	18	4	7	2	6	75	11	10	6	13	609	9	41	7	15	26	22	14	15	8	329	20	24	15	13	20	46	31	16	14	49	87	53	3	8	7
isogroup01409	132	134	56	768	52	32	128	52	61	43	99	116	112	80	36	41	57	75	220	78	52	107	46	1364	25	210	55	66	125	48	50	94	53	1983	136	49	28	67	70	107	98	27	87	52	173	304	60	68	143
isogroup01410	220	235	123	1588	99	117	166	102	85	46	160	143	71	123	73	159	111	148	291	83	130	149	95	2700	110	295	120	80	85	134	54	74	92	2834	154	41	77	98	108	176	104	104	130	102	178	531	54	60	132
isogroup01411	119	149	121	770	47	53	164	105	57	46	100	88	135	55	39	107	97	150	182	48	78	86	29	1496	34	231	55	52	47	89	58	61	45	1463	126	67	50	59	66	141	35	110	73	98	311	335	35	33	113
isogroup01412	48	45	33	215	15	19	106	18	27	20	41	30	39	10	8	31	24	28	44	7	23	49	3	403	15	36	17	15	17	34	22	17	7	388	26	9	18	18	33	45	13	39	11	18	46	122	12	14	30
isogroup01413	13	3	0	16	0	0	0	0	0	0	0	1	5	2	0	0	0	0	9	1	0	0	0	6	0	3	0	6	1	0	0	0	0	97	0	0	0	0	0	0	0	1	0	2	0	0	0	0	0
isogroup01414	4	8	33	51	14	16	9	21	13	8	6	12	19	4	1	29	9	7	10	4	13	11	1	180	8	20	4	1	13	9	7	4	3	113	5	10	13	11	13	22	5	16	9	16	45	29	0	6	3
isogroup01415	53	77	26	647	23	18	170	59	34	18	61	43	84	31	17	62	43	39	104	34	36	46	31	1328	32	138	26	52	43	81	20	27	16	1816	73	35	39	39	30	68	37	40	44	72	176	185	39	28	41
isogroup01416	2	7	22	44	0	1	11	2	4	6	7	3	8	0	3	7	5	6	17	0	5	2	1	107	2	9	4	4	2	3	0	2	1	113	4	2	0	3	5	5	6	1	7	7	4	18	3	4	6
isogroup01417	157	186	120	866	93	115	258	135	174	81	154	236	177	120	91	201	262	194	261	104	122	161	87	1802	141	162	107	81	150	176	47	170	67	2014	257	92	95	177	104	227	116	125	158	165	452	701	100	97	147
isogroup01418	7	15	5	87	10	1	9	4	8	2	5	5	5	0	2	21	4	12	17	8	1	5	4	115	1	22	9	7	5	4	3	9	3	310	13	1	2	4	7	9	6	0	11	11	17	5	7	4	1
isogroup01419	48	28	11	148	12	8	72	21	7	13	15	16	27	13	13	25	29	40	29	12	15	21	8	385	3	27	12	12	18	19	7	14	4	306	22	17	13	16	24	20	14	19	19	14	58	87	6	1	8
isogroup01420	4	24	0	21	0	0	0	1	0	1	0	1	0	1	0	3	0	1	47	16	0	2	24	2	1	13	0	83	1	0	1	0	0	153	1	0	0	0	1	0	0	0	0	1	0	1	0	1	0
isogroup01421	13	23	17	183	18	17	41	11	21	10	27	13	28	23	15	18	3	22	55	5	22	14	6	430	8	63	12	13	3	28	9	7	16	312	17	16	10	29	19	25	22	9	20	14	76	90	3	7	18
isogroup01422	38	37	30	227	11	20	55	16	24	5	42	20	47	13	15	21	9	22	24	14	23	18	13	489	17	64	22	9	17	51	2	29	15	616	32	24	11	40	15	64	30	20	16	43	78	61	11	5	19
isogroup01423	78	134	114	512	42	30	297	60	59	40	98	82	125	40	25	80	56	33	150	36	58	68	27	2503	58	164	45	39	104	156	33	151	36	1666	127	106	37	79	29	162	54	98	78	270	400	264	63	46	95
isogroup01424	106	67	48	255	23	45	76	35	33	20	69	59	77	25	14	40	30	56	51	16	46	48	16	1052	31	42	37	33	15	46	26	23	14	774	45	25	31	23	43	121	34	20	30	64	169	191	17	12	50
isogroup01425	78	47	46	387	32	33	239	143	124	70	57	81	144	40	20	135	182	96	125	34	85	48	22	906	39	102	62	68	21	46	14	27	33	508	91	42	62	78	54	112	58	102	54	49	383	562	27	37	47
isogroup01426	3	7	0	5	3	4	14	3	6	1	1	0	4	4	0	3	0	0	7	1	0	1	4	209	0	0	1	6	0	21	2	0	0	67	2	4	6	23	2	18	3	8	4	52	49	2	0	0	0
isogroup01427	88	12	30	50	5	46	46	4	8	93	68	49	84	12	4	15	78	17	5	7	43	46	4	147	23	17	38	5	58	50	28	28	7	59	17	43	22	111	36	50	9	50	9	30	19	303	18	14	67
isogroup01428	399	71	33	338	44	17	45	12	11	19	50	93	6	63	24	125	75	136	454	45	28	37	37	39	13	97	26	82	58	8	7	34	1	2409	65	10	7	16	47	23	11	47	18	17	34	867	70	52	31
isogroup01429	37	36	31	336	22	12	104	42	27	19	28	40	51	30	11	80	49	45	34	22	21	33	10	672	11	104	20	28	34	26	18	35	11	503	44	15	14	29	31	49	29	43	34	24	114	128	14	9	37
isogroup01430	56	74	38	747	46	92	168	165	107	59	56	79	112	57	31	126	105	58	86	45	52	55	23	2540	54	152	67	61	44	123	38	50	49	1319	154	45	69	103	39	183	69	76	86	176	359	275	40	34	45
isogroup01431	62	134	61	1234	45	19	57	39	26	20	41	79	36	40	36	34	69	33	81	54	20	68	39	914	10	168	53	41	180	10	6	76	36	3230	144	21	25	23	41	44	31	24	116	12	143	134	48	31	65
isogroup01432	83	207	59	297	50	116	123	124	140	82	72	103	203	96	39	86	138	164	294	74	160	82	43	703	70	44	42	95	33	154	64	54	120	354	99	45	74	132	71	167	133	113	83	151	308	303	43	32	54
isogroup01433	76	62	35	372	34	107	141	61	56	69	48	103	179	50	11	94	118	38	152	38	97	54	25	1007	55	74	33	49	34	99	47	30	37	1236	56	44	43	63	94	187	60	145	20	61	220	384	29	15	45
isogroup01434	10	37	39	279	21	30	68	35	14	13	29	21	20	21	19	30	30	57	35	12	24	18	17	535	8	78	17	19	22	12	6	31	4	722	43	8	35	15	21	27	12	24	26	17	80	130	14	8	30
isogroup01435	24	57	4	213	18	33	66	14	33	12	13	45	45	13	12	24	16	7	63	26	24	14	11	930	20	46	20	10	23	33	29	12	23	590	38	7	24	19	17	46	31	14	17	47	78	104	4	8	27
isogroup01436	15	12	13	43	2	12	43	14	8	11	33	24	21	10	3	6	14	11	23	9	9	16	12	272	7	44	16	2	21	13	2	10	3	92	6	7	6	7	4	12	8	16	11	13	38	94	14	17	19
isogroup01437	38	32	65	233	11	15	61	27	11	30	45	39	34	6	4	26	22	35	70	19	30	24	9	516	21	58	19	26	38	42	27	33	17	411	37	22	9	27	25	64	24	40	16	52	82	84	7	35	25
isogroup01438	596	429	227	2498	210	200	826	384	262	199	297	352	548	290	125	650	512	468	893	213	208	395	131	9200	148	793	189	221	378	153	142	459	130	6677	416	120	75	324	268	471	321	288	266	302	912	1061	142	131	290
isogroup01439	26	92	24	477	30	36	74	27	26	27	60	59	75	32	9	48	38	28	79	27	44	59	42	899	34	88	31	25	48	45	26	56	18	1086	61	41	24	43	31	73	32	34	52	58	115	126	33	27	41
isogroup01440	2	3	3	51	6	2	3	4	2	7	6	1	5	5	0	14	16	5	16	3	3	11	0	164	1	1	0	1	1	46	8	0	1	132	8	4	0	9	5	10	6	43	1	48	16	7	0	3	5
isogroup01441	17	34	30	236	23	24	89	86	41	26	13	35	63	42	8	21	26	25	83	35	19	15	25	1103	13	97	25	41	19	58	8	23	19	842	52	26	12	18	14	53	31	27	34	80	201	131	9	6	18
isogroup01442	31	63	14	275	14	7	20	12	7	4	22	13	8	12	14	6	17	22	29	7	7	12	34	247	3	56	15	14	16	9	11	10	4	727	30	23	7	13	7	23	14	21	23	1	5	37	13	3	19
isogroup01443	39	21	7	141	2	16	28	11	7	15	11	22	20	16	7	34	17	6	77	15	24	8	9	184	7	39	11	9	11	6	2	0	5	409	20	3	9	16	8	23	17	25	5	8	54	153	4	16	8
isogroup01444	123	125	105	392	39	123	165	109	105	50	127	130	170	61	30	173	194	130	136	35	101	90	21	1088	83	163	142	45	82	149	64	110	27	739	124	52	57	129	72	181	61	131	47	169	167	445	75	47	148
isogroup01445	14	20	23	160	4	36	76	24	20	18	34	21	47	8	6	30	14	14	26	18	15	25	20	547	19	55	16	7	9	39	16	12	13	234	38	22	12	23	12	74	28	22	23	27	82	57	9	11	21
isogroup01446	45	104	26	404	26	25	108	30	22	19	45	40	15	23	15	23	22	27	87	23	19	20	49	483	15	93	13	30	163	18	30	36	20	1213	63	9	12	34	19	40	19	15	16	24	81	92	56	31	28
isogroup01447	0	0	0	0	0	0	0	0	0	0	0	0	0	0	0	0	0	0	0	0	0	0	0	0	0	0	0	0	0	0	0	0	0	0	2	0	0	0	0	0	1	0	0	0	0	0	1	0	0
isogroup01448	43	84	39	246	27	31	35	35	15	12	32	51	136	21	7	17	15	21	65	22	52	17	27	446	48	71	26	22	69	43	97	17	16	589	105	14	9	38	27	65	62	507	32	18	50	110	20	28	104
isogroup01449	23	24	18	180	4	12	82	19	7	15	20	26	38	24	2	31	20	11	25	18	11	20	6	224	17	54	9	6	20	27	13	13	1	336	36	10	10	18	16	45	6	18	25	16	74	65	5	5	33
isogroup01450	70	111	148	293	47	29	102	55	44	29	56	67	85	22	8	97	132	173	178	46	75	58	26	356	36	67	38	48	22	44	23	25	37	296	44	16	25	71	52	86	69	124	45	17	149	229	12	28	72
isogroup01451	244	294	199	1388	102	126	393	235	146	134	174	220	318	135	63	438	206	281	398	122	217	109	76	3356	75	501	119	152	147	191	101	94	88	2685	222	91	89	194	104	319	177	287	129	164	656	745	52	62	166
isogroup01452	0	5	0	10	2	0	5	0	0	1	2	0	6	3	1	3	0	9	3	0	4	0	4	4	1	0	0	16	1	1	1	0	1	1	1	3	1	3	0	1	0	10	2	8	7	2	0	0	0
isogroup01453	133	285	162	1396	128	110	378	405	500	116	107	128	241	145	58	272	271	585	380	111	166	65	73	2241	92	428	86	259	127	123	99	114	110	2603	294	84	138	157	92	222	187	206	135	144	933	695	65	97	209
isogroup01454	0	0	0	1	0	2	7	0	0	0	0	0	3	0	0	0	0	0	0	0	0	0	0	24	1	0	0	0	0	8	0	0	1	0	0	0	0	0	0	1	0	0	0	1	8	0	0	0	0
isogroup01455	84	79	73	461	33	28	281	126	72	45	68	53	145	44	17	90	127	82	104	47	56	52	24	1315	41	146	45	48	46	167	70	46	30	534	71	86	41	101	66	123	52	47	57	165	415	311	21	11	80
isogroup01456	0	0	1	0	0	2	1	2	0	1	0	0	6	0	0	4	2	2	0	0	5	1	1	33	4	0	0	0	0	7	0	0	0	3	0	0	0	1	0	4	1	41	2	10	7	1	2	0	0
isogroup01457	146	65	41	341	45	24	54	30	23	18	76	34	46	49	20	42	32	65	102	21	23	58	19	518	8	124	77	20	39	20	7	85	15	905	89	10	11	29	33	63	37	26	60	23	31	205	24	20	51
isogroup01458	314	480	210	3254	94	69	291	181	90	97	189	229	206	118	59	220	216	125	320	133	86	235	124	3848	44	632	148	139	482	75	81	194	48	3840	418	95	42	74	99	142	159	232	202	86	620	608	95	135	265
isogroup01459	82	185	81	810	36	95	250	111	119	74	81	90	174	67	44	84	65	53	145	69	72	88	27	1736	40	235	57	114	103	115	32	83	39	1299	162	79	90	89	60	136	99	43	83	135	404	273	50	37	65
isogroup01460	165	82	137	357	74	35	242	41	24	27	127	118	71	15	13	63	64	77	33	21	48	103	24	376	29	183	74	45	191	27	38	141	9	1145	85	55	31	28	50	49	22	29	39	50	84	429	91	116	193
isogroup01461	101	285	75	1270	106	31	267	132	43	25	78	55	95	46	35	170	97	59	147	57	45	65	67	1601	20	763	49	56	195	65	57	90	22	2599	173	42	22	41	38	62	54	86	99	113	305	266	74	54	77
isogroup01462	568	291	406	1753	174	245	1907	369	430	288	264	222	689	193	35	549	615	874	709	148	446	289	72	5530	262	343	158	261	206	481	117	185	125	6296	214	543	466	316	333	1119	197	270	137	171	2173	2696	175	140	232
isogroup01463	514	1710	419	10124	462	221	862	277	197	228	499	658	525	259	398	369	381	247	618	242	240	389	462	4831	128	1473	326	348	1160	215	133	498	126	22163	960	318	217	317	342	411	224	298	923	161	952	1178	527	355	825
isogroup01464	151	127	86	836	57	56	235	119	78	59	91	102	231	71	15	179	80	106	235	66	75	63	68	1872	71	275	63	143	104	157	52	80	41	1477	128	84	43	87	69	225	103	174	81	195	478	571	41	49	92
isogroup01465	124	179	68	969	104	57	118	165	91	27	100	128	215	82	49	168	153	122	186	51	105	74	40	1659	79	221	81	67	104	88	51	81	46	1631	179	71	34	88	46	149	74	105	125	105	412	472	44	66	103
isogroup01466	23	27	12	172	32	12	40	17	14	9	63	32	68	10	9	30	18	11	46	14	33	58	14	339	16	42	34	7	40	27	15	19	4	192	22	9	10	18	15	49	16	19	24	20	44	139	11	12	15
isogroup01467	66	45	30	304	26	64	346	54	37	57	52	51	108	34	18	103	38	125	59	23	53	43	23	767	50	88	37	16	39	33	29	73	20	561	60	55	31	42	29	127	42	59	42	89	291	347	25	35	51
isogroup01468	13	36	30	159	2	3	9	0	0	0	28	9	20	1	2	12	3	2	3	5	3	11	2	19	7	37	10	0	65	2	2	22	1	139	14	5	5	2	0	4	1	11	9	0	3	27	20	34	74
isogroup01469	483	568	454	2712	181	255	1488	188	127	193	613	694	640	144	120	566	221	141	494	207	229	593	184	5982	232	1321	255	173	1180	290	176	661	103	5280	474	293	100	242	276	543	326	383	266	221	943	1635	245	351	819
isogroup01470	34	28	21	316	16	4	25	4	6	4	18	13	7	11	13	12	8	14	70	7	4	16	9	169	1	64	12	15	6	4	0	11	2	853	47	3	5	4	9	12	10	14	34	4	31	116	9	3	5
isogroup01471	1	10	13	44	7	14	29	17	16	1	10	3	30	3	2	27	10	11	14	0	14	2	2	390	6	7	6	3	7	31	3	1	5	62	22	11	6	15	3	51	7	67	10	20	44	7	3	5	11
isogroup01472	14	27	22	173	14	2	24	10	14	4	20	13	7	9	10	5	5	18	14	18	11	38	4	130	1	23	14	4	54	7	8	29	8	240	27	12	1	9	11	21	16	4	21	4	10	79	11	13	40
isogroup01473	41	49	29	245	23	27	24	17	23	21	35	51	42	11	9	26	35	29	89	18	20	22	24	274	14	51	21	24	44	11	17	34	7	354	35	8	19	17	33	40	20	13	31	5	43	112	10	10	18
isogroup01474	153	117	206	707	37	65	200	34	10	93	260	313	141	32	33	118	249	158	45	25	65	175	75	1184	33	120	168	25	738	44	33	554	21	691	194	93	70	114	130	135	29	81	76	36	66	259	403	347	449
isogroup01475	217	444	169	2333	139	57	209	51	80	67	187	143	102	88	85	116	157	149	320	102	50	144	91	1474	48	453	102	136	252	60	68	212	58	4322	229	81	54	91	97	73	121	59	187	34	271	536	138	142	224
isogroup01476	25	31	16	238	19	24	35	24	20	11	16	26	27	16	7	19	18	26	35	12	16	0	15	429	25	46	10	8	4	82	4	8	33	308	49	18	11	11	25	35	22	60	26	105	82	76	5	10	19
isogroup01477	8	9	1	28	1	1	3	9	1	0	7	1	3	0	0	1	1	2	17	1	1	1	0	16	4	15	8	0	4	1	0	4	0	58	13	0	1	4	4	2	0	7	7	1	1	4	2	2	5
isogroup01478	197	256	153	1177	124	109	637	234	173	160	130	148	255	126	33	274	250	245	569	132	165	99	61	3018	69	528	81	146	116	150	96	84	120	1938	197	130	111	157	113	256	256	194	80	123	889	834	41	76	120
isogroup01479	56	5	2	32	0	2	0	0	0	1	0	5	1	3	0	0	1	0	43	5	1	0	13	4	0	0	1	2	1	0	0	0	1	456	1	0	0	0	3	1	0	1	1	1	0	9	4	0	0
isogroup01480	22	42	20	268	7	11	24	20	16	9	20	14	35	8	3	20	11	11	67	15	11	29	16	362	9	33	21	9	30	19	5	17	6	494	35	15	9	19	18	23	23	18	29	15	63	54	17	14	18
isogroup01481	35	44	23	230	6	24	32	31	26	15	32	31	62	17	15	78	50	36	57	24	34	13	32	367	20	63	26	28	9	43	26	15	18	540	41	28	14	24	23	41	23	116	34	43	68	111	6	18	28
isogroup01482	52	433	59	1704	71	22	56	65	57	23	48	75	46	64	83	65	56	52	200	54	27	51	115	1174	25	348	31	123	129	18	5	98	40	2824	243	23	23	40	38	19	73	40	129	13	281	157	86	56	97
isogroup01483	41	41	15	353	6	5	19	13	7	4	21	13	16	11	10	11	9	50	43	7	18	4	21	373	3	33	16	5	7	9	14	0	0	618	28	11	10	9	4	22	10	11	12	3	49	25	9	3	10
isogroup01484	51	129	37	733	35	28	200	68	57	58	27	41	69	40	31	81	24	22	216	65	28	34	47	1390	12	253	24	62	72	38	32	43	38	1766	81	24	49	47	35	82	93	30	44	39	343	265	24	16	34
isogroup01485	81	76	55	387	27	57	155	113	68	40	60	55	183	40	14	147	114	150	73	29	184	42	42	3773	87	84	35	34	34	283	29	48	36	892	81	50	36	130	38	277	98	161	42	288	241	235	40	20	66
isogroup01486	402	588	487	3673	228	278	799	244	217	240	377	381	669	177	129	262	243	234	684	148	312	440	145	8272	236	588	245	197	705	459	216	484	148	6591	445	216	149	243	257	692	247	231	262	335	804	757	331	300	616
isogroup01487	7	24	8	57	2	8	15	7	0	4	7	11	8	4	4	7	3	2	16	3	12	6	3	78	3	7	6	2	18	6	1	6	1	65	6	11	1	1	10	8	1	0	8	5	10	43	4	4	7
isogroup01488	15	2	3	2	4	16	42	13	6	14	10	61	34	1	3	90	28	2	0	1	14	14	1	157	9	2	5	3	79	15	3	42	0	6	2	15	7	32	13	23	7	55	7	18	4	59	15	14	11
isogroup01489	8	42	11	100	9	122	222	24	13	35	20	49	304	14	6	39	18	3	6	14	103	16	9	475	118	12	10	2	31	212	79	29	7	140	45	77	47	38	41	364	17	54	30	63	35	40	15	26	33
isogroup01490	0	0	0	6	0	0	0	0	0	0	0	0	0	0	0	0	0	0	0	0	0	0	1	0	0	0	0	0	0	0	0	0	0	48	0	0	0	0	0	0	0	0	1	0	0	0	0	0	0
isogroup01491	32	19	3	108	14	32	197	85	32	23	11	33	159	24	3	65	31	41	131	30	66	20	11	725	35	39	13	22	11	114	57	12	19	95	19	35	21	42	32	56	74	38	20	81	131	226	6	3	18
isogroup01492	37	17	13	209	7	22	17	15	11	11	27	17	21	6	6	36	15	10	27	16	37	6	3	472	4	13	10	6	10	31	7	15	8	244	22	6	9	12	7	26	24	37	9	54	41	32	8	5	6
isogroup01493	11	24	3	98	14	7	5	3	0	1	8	10	1	5	3	1	0	1	16	13	7	7	12	58	0	52	1	1	12	0	0	11	0	398	26	1	0	1	10	2	5	1	17	7	9	15	4	6	13
isogroup01494	64	34	39	281	41	21	110	41	26	28	46	60	46	66	21	103	78	113	121	23	71	40	16	729	25	41	24	14	16	39	15	11	12	584	57	26	18	49	33	75	39	87	32	42	203	239	7	12	26
isogroup01495	1	1	14	7	0	1	3	0	1	0	12	10	5	0	0	0	0	2	0	0	5	22	1	19	7	1	3	1	9	1	1	37	2	12	1	0	0	1	6	0	2	0	0	5	1	21	9	6	26
isogroup01496	22	38	11	418	5	11	41	12	5	10	12	8	15	12	12	13	12	13	47	12	8	20	19	398	6	58	10	25	32	13	4	9	5	715	13	10	14	4	10	14	5	2	17	5	53	51	6	9	10
isogroup01497	37	146	24	582	45	23	43	32	15	18	61	84	48	18	24	21	36	17	97	19	32	38	42	423	5	142	30	37	174	17	16	92	5	1263	95	30	10	35	32	34	20	39	71	26	132	127	47	31	59
isogroup01498	0	1	0	0	0	0	0	0	0	0	0	0	0	0	0	0	0	0	0	0	0	1	0	0	0	0	0	0	0	0	0	0	0	0	0	0	0	0	0	0	0	0	0	0	0	0	0	0	0
isogroup01499	7	14	4	85	2	4	8	8	11	7	6	6	12	13	3	10	5	13	27	8	7	13	1	186	9	24	5	9	12	19	16	16	4	268	25	5	4	8	4	12	20	6	6	19	31	28	9	6	5
isogroup01500	283	673	435	2948	149	98	606	296	252	114	285	274	358	170	135	269	373	271	538	164	173	250	202	4220	89	886	260	285	327	182	129	353	146	5367	421	137	175	169	149	265	237	222	338	138	781	748	223	158	304
isogroup01501	35	198	52	1323	27	19	158	24	25	48	37	26	100	39	29	29	10	26	131	46	24	33	32	1421	27	148	13	45	52	64	23	24	20	1929	107	23	10	26	31	99	48	26	71	28	124	67	31	23	50
isogroup01502	28	35	5	246	16	17	17	13	9	3	17	15	43	9	7	16	7	15	32	10	11	12	16	325	8	52	11	6	20	30	19	23	4	595	54	13	3	8	12	19	15	7	38	37	33	63	13	11	14
isogroup01503	119	149	77	848	75	106	135	108	100	84	97	132	208	77	45	106	119	127	172	57	149	88	83	1972	77	128	65	68	81	115	38	51	84	1635	133	43	42	120	81	196	71	186	106	160	235	312	43	38	134
isogroup01504	294	372	298	1830	201	262	1527	552	412	255	350	443	696	231	121	631	592	466	514	178	329	254	153	7057	214	953	196	231	465	573	169	394	124	4872	461	416	209	386	245	745	327	357	225	462	1607	1667	245	179	425
isogroup01505	64	190	43	1184	66	10	19	6	12	16	61	69	25	58	42	18	12	22	144	52	13	69	35	408	8	172	24	45	95	8	2	88	12	3364	222	13	5	28	32	22	47	12	138	7	53	106	67	70	95
isogroup01506	41	45	19	281	12	21	53	30	24	12	40	22	40	19	6	27	47	44	75	13	16	22	14	448	13	74	21	13	43	21	10	24	11	764	24	15	15	17	18	42	26	36	21	25	76	46	8	12	24
isogroup01507	99	64	36	613	75	30	92	50	17	26	70	54	116	50	26	110	44	100	86	42	53	52	26	1650	67	132	36	28	84	82	29	45	32	1999	117	46	22	62	52	151	70	84	60	95	191	197	17	11	70
isogroup01508	1230	1627	1431	11091	830	549	2502	1698	1681	834	1063	1495	1120	1030	708	1324	1770	1590	1729	775	746	1252	589	15959	422	2591	1195	1268	1836	1323	633	1608	566	18831	1624	1151	1097	840	1159	1482	647	813	1538	2104	5489	5174	1020	826	1497
isogroup01509	29	68	23	311	9	24	74	36	35	17	30	30	35	19	12	34	50	21	42	14	21	26	14	495	28	69	22	12	35	28	9	28	18	568	54	15	13	32	24	43	25	33	34	34	82	69	15	8	44
isogroup01510	49	22	6	154	10	21	80	20	18	15	8	29	35	7	1	24	24	25	34	5	15	10	4	299	15	37	6	3	9	23	22	20	2	404	23	14	15	17	14	46	16	33	17	23	30	99	5	6	14
isogroup01511	67	49	55	256	28	27	107	29	26	16	33	32	74	21	11	64	71	69	60	10	31	16	4	627	9	47	28	18	15	50	25	22	19	272	15	15	32	36	21	49	31	60	30	29	129	147	10	11	42
isogroup01512	148	204	94	1149	65	160	552	179	188	79	122	157	333	99	57	127	109	103	160	66	104	127	66	3675	83	279	78	50	88	263	81	129	88	2250	201	167	85	153	116	393	158	80	119	274	495	450	77	67	188
isogroup01513	27	40	10	404	15	14	152	32	30	9	22	30	74	21	6	52	25	20	57	7	19	27	19	618	11	122	36	16	38	32	28	33	8	519	26	30	15	29	15	45	20	78	29	46	187	163	26	9	37
isogroup01514	150	176	132	1036	107	99	176	122	89	66	138	131	186	81	60	153	108	76	243	64	105	96	40	2825	86	215	80	56	136	161	95	109	60	2704	263	62	70	119	98	263	123	172	120	235	296	410	53	48	105
isogroup01515	51	51	39	422	25	22	89	43	18	18	28	46	33	24	15	43	66	32	94	17	33	41	16	635	26	173	42	19	55	35	8	23	25	921	91	26	11	26	24	42	26	23	29	42	109	176	25	24	33
isogroup01516	30	25	17	304	18	10	9	10	29	7	31	22	26	9	6	11	22	26	66	18	13	29	5	255	3	57	22	18	14	7	13	18	3	680	30	6	10	7	16	20	6	20	26	10	24	87	6	2	26
isogroup01517	50	47	30	420	31	32	81	24	17	33	31	39	94	31	18	33	40	45	55	28	31	59	26	797	17	60	22	19	53	60	50	21	22	928	50	16	27	45	39	77	40	37	58	62	76	85	13	36	49
isogroup01518	12	27	7	102	11	158	266	295	213	297	23	107	284	27	11	129	33	17	40	34	276	10	9	8323	174	41	13	20	9	428	92	16	100	209	17	80	54	256	62	474	205	113	36	597	458	133	17	6	16
isogroup01519	17	9	6	94	1	12	27	18	5	1	12	11	23	15	0	42	24	23	19	1	10	12	1	272	1	18	8	9	7	8	7	11	12	60	12	7	12	4	7	11	15	10	6	9	29	71	7	12	12
isogroup01520	4	11	11	74	0	0	8	1	0	1	6	1	0	0	0	2	1	6	15	1	9	3	5	13	0	14	4	6	1	1	5	0	0	182	9	3	1	1	1	2	2	6	3	1	0	15	1	3	8
isogroup01521	89	209	52	771	60	40	104	22	26	32	91	103	109	23	34	67	57	37	94	48	42	116	52	751	42	177	36	23	134	61	30	137	12	1032	202	37	11	38	52	74	53	115	84	37	115	171	44	68	115
isogroup01522	52	64	22	339	13	33	87	35	34	21	36	46	54	35	14	51	77	41	77	21	24	20	13	765	16	124	39	19	45	31	5	34	11	900	44	18	31	38	30	84	45	43	23	24	175	117	27	16	22
isogroup01523	0	0	0	0	0	0	0	0	0	0	0	0	0	0	0	0	0	0	0	0	0	0	0	5	2	0	0	0	0	0	0	0	0	12	0	0	1	0	0	3	0	0	0	0	0	0	0	0	0
isogroup01524	46	105	42	445	32	25	77	39	31	34	42	44	71	20	20	40	23	25	73	21	64	23	26	725	22	76	14	25	39	41	3	26	14	699	58	34	22	34	20	92	28	39	48	49	164	130	15	21	64
isogroup01525	105	171	97	978	70	28	84	57	41	21	106	118	99	44	55	61	47	71	173	51	43	97	44	815	32	197	64	49	126	35	18	118	35	1826	175	22	31	28	58	62	53	34	123	32	102	194	60	58	143
isogroup01526	96	150	90	817	71	77	119	79	70	40	95	161	74	63	38	70	76	91	294	76	66	115	23	948	63	239	60	84	49	57	21	70	46	1453	178	22	63	69	94	107	65	38	85	59	133	569	59	43	92
isogroup01527	254	203	122	991	50	115	174	86	78	61	163	156	218	99	55	165	141	144	187	71	118	86	70	2141	87	194	91	55	122	128	59	129	64	1300	181	69	44	95	117	210	138	173	86	99	328	476	88	85	142
isogroup01528	26	53	32	227	29	5	44	20	17	17	35	19	30	10	13	20	26	25	38	12	18	29	19	344	11	25	13	9	12	14	2	16	14	461	49	10	18	22	15	49	19	29	29	39	110	87	20	8	21
isogroup01529	40	32	11	266	13	4	18	10	15	7	14	15	13	19	8	12	5	12	63	10	8	17	31	225	10	35	21	26	34	11	2	22	9	580	63	12	9	12	7	21	11	5	29	7	59	59	19	7	8
isogroup01530	140	667	87	5098	208	56	290	164	120	65	133	137	120	105	152	170	101	87	451	140	75	178	230	3158	51	1495	101	165	457	58	84	312	61	7866	595	79	50	73	39	127	111	77	335	89	718	436	210	128	190
isogroup01531	22	53	14	222	27	8	27	23	24	9	20	45	27	14	14	21	18	6	36	15	23	16	12	244	3	62	15	14	17	15	4	9	8	254	33	6	9	17	13	22	19	10	23	18	49	47	2	7	11
isogroup01532	58	89	106	498	41	134	888	214	120	249	173	330	362	60	16	176	86	39	93	96	170	172	32	4558	138	154	73	77	256	277	145	223	77	1591	133	290	97	260	147	369	198	145	84	262	703	737	90	168	175
isogroup01533	40	91	53	440	35	18	84	37	39	28	109	104	29	21	36	46	45	55	66	17	24	91	26	401	11	245	58	38	130	40	9	57	17	1215	84	36	17	39	33	33	26	26	68	34	176	287	54	51	74
isogroup01534	104	319	72	1565	98	105	462	205	143	89	96	124	193	104	51	190	92	68	364	178	92	88	80	3237	70	627	63	176	239	228	69	65	80	3030	294	89	55	100	79	188	225	113	121	261	560	620	127	76	159
isogroup01535	21	149	3	871	43	4	42	29	29	13	8	20	20	23	21	21	18	21	69	32	6	8	32	691	14	205	11	11	93	29	5	31	9	1937	92	8	7	18	13	23	32	43	57	46	87	60	35	18	18
isogroup01536	7	5	1	9	1	9	8	1	0	7	1	2	9	2	0	3	7	0	2	1	10	2	1	193	0	1	0	2	1	4	1	1	0	51	0	0	2	3	1	13	3	3	1	3	13	10	0	1	4
isogroup01537	44	38	6	253	11	0	31	11	4	6	22	14	1	20	6	12	15	4	25	24	6	10	9	176	2	56	13	11	20	8	1	8	12	368	25	5	6	6	10	9	16	2	24	4	62	67	6	10	18
isogroup01538	39	8	0	60	1	6	5	0	1	6	5	6	14	2	3	3	2	5	47	8	3	0	5	37	1	2	0	7	7	0	0	10	1	316	4	2	2	0	1	11	1	3	4	4	0	9	4	4	8
isogroup01539	545	238	536	871	142	306	699	250	138	258	326	558	738	131	80	884	916	718	536	91	527	388	64	2297	370	278	250	107	199	320	274	273	89	2591	268	252	184	431	287	656	116	1752	206	192	405	1406	150	159	375
isogroup01540	45	40	26	375	14	7	36	14	4	2	21	24	24	12	9	14	21	23	58	10	9	26	12	235	5	78	16	15	41	7	1	8	4	836	43	8	2	7	16	10	13	13	28	3	21	70	9	7	21
isogroup01541	294	341	165	2581	143	224	1625	653	336	120	254	346	519	190	72	420	298	329	671	174	220	181	157	5086	175	1922	306	280	226	168	206	159	103	5504	485	128	202	176	233	458	234	176	227	141	1419	2311	243	100	302
isogroup01542	69	106	48	522	57	26	155	70	76	27	72	61	119	35	21	124	98	104	134	34	51	69	29	916	27	109	45	51	32	48	29	42	40	793	73	37	50	47	39	65	53	72	50	62	204	357	31	15	69
isogroup01543	47	57	21	498	19	30	37	34	27	20	39	33	46	34	13	44	11	18	56	17	40	41	13	930	15	68	20	14	53	24	14	17	30	801	67	18	11	26	27	59	30	46	26	20	70	75	15	12	45
isogroup01544	188	358	162	1733	84	35	92	28	29	21	223	177	95	56	115	55	115	72	119	50	32	157	110	626	35	415	146	56	289	22	29	212	24	4825	247	31	21	43	60	60	34	95	262	23	73	269	145	165	338
isogroup01545	59	100	62	462	40	222	614	204	107	40	51	59	451	44	22	152	95	64	133	60	197	35	57	4210	157	129	22	41	91	557	242	33	60	1059	143	116	129	144	46	421	124	268	75	448	312	253	30	28	62
isogroup01546	151	157	87	1006	109	57	143	64	58	20	135	91	97	56	44	68	128	153	149	58	47	132	52	764	52	333	159	57	155	35	42	181	28	1827	189	68	43	26	82	96	22	59	201	41	212	381	98	99	148
isogroup01547	260	370	129	2212	132	52	135	93	53	60	225	113	145	71	117	86	91	84	251	63	72	159	154	1874	45	422	89	62	192	47	9	138	44	5162	275	56	47	64	93	102	76	71	209	31	178	293	70	92	163
isogroup01548	162	183	115	1134	72	76	189	82	77	68	133	95	168	75	35	103	76	112	214	69	72	120	44	2498	78	217	64	54	97	131	76	76	59	2214	147	38	50	83	98	172	126	77	113	114	232	344	56	53	116
isogroup01549	25	41	14	241	32	23	30	24	31	8	17	30	16	11	11	25	27	20	33	23	15	18	12	418	29	36	19	5	19	18	14	30	6	618	44	6	11	13	6	19	12	11	23	13	39	74	9	18	21
isogroup01550	38	50	23	269	35	34	63	80	27	21	33	25	37	10	8	36	22	12	85	26	15	26	22	470	10	109	26	15	12	30	7	15	12	399	41	10	11	14	15	45	25	27	24	19	160	134	14	11	24
isogroup01551	1	6	1	35	1	0	1	0	0	0	2	0	0	0	0	1	0	1	1	1	0	0	1	0	0	7	0	2	1	0	0	0	0	48	8	0	0	0	0	0	0	1	1	0	1	2	3	1	0
isogroup01552	23	58	11	291	22	42	90	136	81	61	27	59	105	44	9	39	41	27	142	66	67	32	21	1787	51	47	12	56	32	91	16	34	52	348	43	60	30	58	35	136	120	20	19	50	297	110	7	6	33
isogroup01553	27	113	23	812	34	20	56	23	28	17	47	40	78	36	31	36	28	14	86	29	29	30	16	2225	22	94	11	45	65	67	26	17	16	1634	117	23	13	39	19	112	51	29	49	63	119	70	9	9	24
isogroup01554	47	26	13	236	45	14	77	103	41	8	22	8	52	16	12	56	21	57	52	10	59	18	7	1093	35	53	27	27	18	89	11	11	7	411	38	22	23	12	5	88	18	104	25	151	228	87	7	3	15
isogroup01555	44	86	23	327	31	21	225	48	33	43	45	62	140	27	19	60	22	24	55	20	31	28	23	1078	30	132	36	35	107	43	29	63	9	614	49	68	19	63	35	122	29	20	37	62	177	112	33	37	50
isogroup01556	75	162	69	623	43	42	93	59	30	53	83	86	153	34	28	70	41	62	148	45	90	43	28	1381	64	96	45	24	68	67	69	32	31	974	87	32	29	48	33	128	65	139	60	63	168	177	29	53	102
isogroup01557	25	67	6	383	24	11	32	20	6	10	12	19	18	16	14	17	28	7	66	20	17	17	25	216	9	90	15	22	27	9	6	17	11	512	48	13	8	8	15	19	25	25	49	3	25	30	8	11	22
isogroup01558	3	4	4	13	1	1	7	2	4	2	2	3	4	0	0	1	0	2	4	2	1	1	0	44	1	0	0	5	6	3	4	3	1	5	4	0	1	1	1	4	2	1	1	3	5	8	1	0	0
isogroup01559	218	360	309	2399	115	118	456	220	184	169	199	255	241	140	96	406	321	477	571	155	245	107	81	4169	103	330	102	118	106	158	119	101	85	4199	314	91	88	216	153	306	251	258	145	175	931	613	70	68	255
isogroup01560	20	38	22	128	7	25	70	76	71	14	21	25	34	13	7	40	43	62	37	7	35	21	21	351	35	55	25	26	25	41	29	20	17	155	42	16	15	20	17	31	39	52	23	37	72	192	17	12	26
isogroup01561	79	136	39	762	54	36	140	58	42	47	66	64	170	48	18	71	46	45	154	61	58	57	54	2120	67	139	36	31	74	78	16	20	24	1487	118	68	21	52	32	156	98	64	67	44	207	139	12	21	66
isogroup01562	81	85	24	347	49	67	115	84	41	43	52	76	102	38	30	77	24	44	71	22	95	61	36	942	44	66	44	12	59	88	77	42	37	703	88	27	24	46	32	116	49	72	40	54	169	148	26	27	60
isogroup01563	122	226	134	1223	117	128	208	145	113	128	123	196	252	153	107	264	173	281	362	107	206	69	73	2398	140	168	83	76	95	134	72	61	103	1654	266	74	77	209	93	263	203	175	184	112	406	349	41	41	144
isogroup01564	34	50	23	403	17	8	65	43	16	13	28	31	26	13	12	32	16	46	68	20	30	14	10	518	12	45	33	31	25	29	3	21	3	693	41	29	11	15	18	44	20	35	39	56	66	124	15	6	34
isogroup01565	44	88	44	772	43	46	133	68	53	27	62	47	41	20	32	64	54	61	84	22	47	91	28	1152	20	135	35	19	133	58	45	70	10	935	108	34	24	59	44	111	42	48	69	53	163	106	58	35	60
isogroup01566	24	42	12	377	29	26	47	37	14	15	22	16	50	8	11	33	28	29	85	16	21	14	16	507	22	74	4	13	107	21	17	32	12	427	31	17	9	34	14	62	23	30	34	13	50	37	18	28	34
isogroup01567	7	2	6	17	0	15	30	5	21	13	3	15	32	4	0	37	13	5	3	3	22	8	1	314	7	2	7	4	21	24	11	8	6	20	5	18	7	31	2	25	8	24	3	23	70	47	1	7	7
isogroup01568	7	12	2	21	3	2	10	1	11	1	4	4	6	3	0	10	12	5	1	1	2	4	1	120	7	23	6	4	2	4	0	18	6	116	1	0	2	2	2	4	2	5	5	1	23	24	1	3	8
isogroup01569	9	21	6	75	3	6	59	10	5	10	10	5	17	3	5	5	1	18	4	4	9	6	1	177	0	26	3	13	3	9	3	2	1	150	12	10	4	19	6	12	4	11	14	7	49	21	1	3	2
isogroup01570	160	181	62	1073	50	65	136	98	72	46	116	88	124	27	27	71	63	89	179	70	81	91	51	2154	44	263	76	76	132	79	48	76	35	1776	193	44	46	71	63	112	125	67	98	69	212	312	74	39	97
isogroup01571	32	51	17	897	21	27	103	73	40	32	33	36	116	32	16	94	35	26	138	43	59	38	26	1579	38	57	15	28	19	158	26	45	28	1063	99	46	20	70	30	97	61	185	72	262	171	112	17	13	25
isogroup01572	116	265	195	1429	65	22	57	9	11	16	210	132	46	31	103	21	35	9	36	18	19	103	68	304	14	201	93	20	586	23	8	193	11	4349	131	19	13	16	30	47	8	21	102	10	33	106	168	93	285
isogroup01573	24	26	14	316	12	13	33	35	15	14	28	33	37	8	16	15	16	24	47	18	16	36	12	721	14	105	25	11	38	18	13	58	19	656	51	6	8	24	12	44	25	19	26	39	64	77	18	11	25
isogroup01574	52	35	30	338	24	14	50	16	16	8	43	30	25	7	8	31	37	40	42	4	28	34	15	427	6	86	50	13	47	103	11	29	11	824	46	12	11	15	11	70	7	59	25	87	54	100	40	27	50
isogroup01575	116	169	83	1054	78	77	474	200	182	71	81	87	152	98	44	168	136	180	219	80	85	75	50	2207	68	378	80	138	125	152	65	96	86	1775	235	80	125	84	71	138	98	120	101	208	579	566	70	49	122
isogroup01576	118	197	107	1041	83	65	280	216	128	93	92	208	261	80	36	366	124	130	374	92	134	75	66	3212	86	235	66	188	82	239	66	95	62	2708	171	78	48	105	89	222	190	388	81	227	525	568	100	54	112
isogroup01577	223	491	202	1934	164	42	269	157	159	37	184	123	97	135	134	139	270	351	220	77	64	151	104	1147	37	1447	154	172	296	38	33	79	43	3512	344	51	97	74	39	99	56	58	193	33	444	662	104	90	218
isogroup01578	213	283	219	1251	55	39	117	41	33	21	203	111	175	48	72	36	50	72	120	45	89	106	87	929	44	133	97	62	128	41	58	99	25	2006	155	34	51	38	63	156	55	26	122	35	102	189	62	76	233
isogroup01579	21	29	25	150	5	27	83	17	12	17	22	26	22	17	5	29	30	26	35	7	26	21	11	250	14	55	17	30	7	9	20	18	8	236	22	10	12	16	14	31	15	23	11	29	28	108	9	7	34
isogroup01580	47	22	28	340	8	19	123	34	19	17	23	39	81	14	2	72	31	38	29	21	34	19	4	948	28	47	29	14	58	106	43	55	15	723	21	29	18	30	23	67	22	130	25	158	144	160	16	29	41
isogroup01581	28	28	10	174	8	13	27	15	16	9	12	17	27	20	8	28	16	37	27	6	11	5	6	275	9	53	13	11	20	16	18	15	5	218	23	12	4	12	9	38	30	22	24	19	52	47	11	4	16
isogroup01582	16	14	10	104	5	28	14	7	3	9	18	15	28	7	4	16	8	16	45	16	8	15	1	151	8	36	14	10	11	12	3	7	7	314	30	16	11	4	10	17	13	13	17	13	29	86	4	14	19
isogroup01583	89	161	81	1794	66	42	184	110	77	39	84	57	125	48	39	108	66	42	138	92	59	48	42	3464	39	337	60	85	128	83	35	91	33	4957	167	32	38	42	46	116	89	40	97	102	214	266	38	45	59
isogroup01584	86	48	71	273	9	34	92	18	17	6	55	60	49	16	25	45	42	82	62	9	58	62	15	363	27	26	71	10	34	25	17	29	18	583	35	32	40	20	44	66	8	43	31	22	57	379	5	22	98
isogroup01585	54	111	66	420	29	25	64	52	30	45	51	55	61	57	25	59	32	95	74	27	77	38	20	1326	26	89	19	31	40	66	36	34	36	805	80	26	26	57	43	68	60	48	49	108	83	138	27	21	58
isogroup01586	105	33	94	258	21	65	92	22	8	19	111	67	107	19	7	78	83	55	70	16	51	134	5	168	43	34	68	20	59	48	48	61	9	370	28	33	45	46	79	97	10	58	27	33	40	485	31	39	100
isogroup01587	790	829	371	4915	202	58	49	14	18	11	528	360	48	76	215	86	57	198	399	78	36	396	326	323	19	908	191	73	968	19	17	487	10	14109	604	30	12	38	175	32	29	87	429	27	50	609	210	335	642
isogroup01588	1	15	5	68	3	14	5	1	6	4	5	8	19	5	2	1	3	6	16	5	7	4	3	172	5	14	8	9	2	11	0	10	7	121	19	14	7	6	4	21	10	8	5	3	29	13	6	2	8
isogroup01589	37	20	33	155	25	473	2955	907	518	263	43	197	709	103	2	327	244	137	61	42	372	49	22	4407	365	137	50	82	62	317	319	16	106	685	53	301	779	155	172	862	110	112	25	155	1235	1939	62	22	74
isogroup01590	97	84	56	388	24	51	97	55	27	41	68	54	96	24	21	97	83	80	125	35	49	57	24	910	25	52	36	15	27	56	21	33	28	707	79	20	27	49	42	93	65	52	22	34	107	254	20	29	51
isogroup01591	55	73	54	540	36	24	58	12	5	16	47	49	56	15	35	49	25	25	68	17	12	25	24	365	7	109	17	26	90	24	16	25	12	1307	91	15	25	29	23	32	14	36	57	5	50	64	15	30	28
isogroup01592	58	58	34	462	23	18	74	40	35	26	31	44	69	35	17	70	41	38	102	20	21	23	33	880	28	98	26	34	69	51	29	33	16	960	73	21	12	41	23	69	44	39	26	26	109	153	24	22	44
isogroup01593	64	136	34	998	42	40	82	36	60	49	64	76	79	61	27	86	58	56	82	38	58	48	17	1937	46	71	11	22	57	60	42	30	20	1666	112	35	35	81	40	109	57	55	71	63	228	148	13	32	73
isogroup01594	7	6	8	99	5	4	9	4	1	1	2	10	4	2	3	4	6	5	6	2	7	6	1	81	1	4	3	3	4	1	1	4	2	188	12	4	0	3	8	5	2	0	10	6	6	5	4	1	7
isogroup01596	27	71	25	501	55	24	100	108	85	41	41	64	73	47	24	92	55	39	121	41	58	77	28	1399	21	134	41	46	30	76	42	69	47	1069	80	44	56	73	35	134	92	70	47	87	239	220	31	27	79
isogroup01597	21	19	22	95	9	3	30	11	7	7	19	7	28	10	2	11	13	12	13	7	14	13	3	291	16	22	4	5	14	27	8	8	2	157	13	5	4	24	5	35	21	7	20	25	47	45	12	10	23
isogroup01598	2	7	8	124	2	6	8	8	16	1	10	7	20	5	2	9	5	14	13	11	5	9	12	149	2	22	5	4	2	6	1	5	2	116	39	3	10	10	7	3	5	5	9	7	19	16	8	17	7
isogroup01599	53	56	32	438	19	26	146	30	33	31	62	50	133	16	18	87	40	65	54	16	34	44	18	740	19	83	14	10	27	62	33	40	11	1311	60	51	29	43	30	69	30	62	31	77	119	263	18	16	53
isogroup01600	19	2	4	73	3	0	21	11	4	6	1	1	25	10	5	11	33	16	0	6	0	13	0	124	0	8	4	2	1	3	0	0	4	110	5	17	0	0	5	6	2	5	1	3	26	23	1	1	9
isogroup01601	148	125	68	666	48	18	178	69	33	32	58	64	77	32	16	91	97	52	167	28	41	62	40	939	26	202	61	36	130	49	47	104	34	1518	84	57	37	44	43	69	55	44	75	66	254	354	46	45	120
isogroup01602	92	107	44	869	40	41	234	146	78	48	62	47	174	43	21	90	41	94	186	33	52	55	27	2349	23	119	46	36	85	125	24	34	46	1104	87	63	27	55	45	138	105	101	43	181	430	256	30	22	41
isogroup01603	913	208	11	823	53	16	21	17	13	9	50	85	12	151	60	17	19	10	1140	181	15	19	152	83	8	16	16	200	38	8	5	34	6	10527	203	6	3	12	84	21	17	5	29	17	23	603	161	4	20
isogroup01604	99	94	43	556	69	48	101	73	58	26	63	85	88	33	19	77	57	57	108	37	49	67	24	1010	38	128	45	36	71	74	38	47	26	770	89	35	22	62	44	79	49	34	43	102	150	268	41	33	58
isogroup01605	36	34	56	164	8	17	127	17	17	11	34	20	54	8	0	58	86	60	35	9	28	14	10	482	14	16	17	7	1	34	30	11	10	286	14	32	21	34	15	64	16	52	11	28	94	214	13	13	29
isogroup01606	102	25	30	201	17	27	53	12	17	17	77	36	88	7	4	64	33	48	31	6	37	60	13	499	15	29	23	9	67	45	19	64	8	358	34	18	8	22	41	68	21	41	28	12	54	145	13	25	34
isogroup01607	196	256	222	1162	99	107	285	103	107	57	219	159	242	104	51	178	144	154	390	80	136	124	83	2001	70	404	180	135	95	107	54	135	32	2562	219	51	77	90	151	227	78	115	137	79	319	921	58	69	174
isogroup01608	11	4	1	5	10	0	0	1	0	2	0	10	3	0	0	21	9	3	2	0	1	6	1	7	0	3	0	3	4	9	3	0	0	2	1	0	1	0	3	4	2	33	3	2	12	14	0	1	2
isogroup01609	12	70	42	449	42	46	151	86	79	25	50	44	111	51	17	52	53	29	73	37	62	25	27	3046	60	71	44	24	77	133	146	38	20	705	96	63	101	89	38	187	78	139	69	192	278	76	19	50	111
isogroup01610	613	2367	879	17033	653	547	913	242	238	340	1280	1042	737	383	634	723	361	511	1558	899	535	840	894	6426	338	3410	540	573	2051	352	215	1393	319	17447	2895	227	168	352	624	974	564	496	1413	287	1159	2383	909	932	937
isogroup01611	26	16	1	160	15	4	27	8	3	4	8	17	2	10	5	12	1	6	46	10	8	15	6	174	5	10	2	8	13	10	1	4	6	201	19	3	2	7	15	17	22	5	3	2	17	39	1	4	7
isogroup01612	14	17	16	152	7	1	9	2	11	1	6	7	8	2	9	29	8	6	15	7	1	20	3	73	3	40	13	4	20	2	0	13	2	357	24	4	0	3	10	5	9	9	8	6	73	80	8	17	8
isogroup01613	51	205	65	938	70	50	458	45	38	78	43	80	195	31	19	178	28	37	62	41	82	58	84	300	50	327	14	546	180	109	26	52	32	2263	209	86	7	46	30	88	29	116	70	73	447	169	46	44	64
isogroup01614	69	93	39	216	55	8	32	17	19	5	26	16	17	25	12	33	33	86	50	9	23	28	54	283	4	128	41	30	20	9	16	16	23	576	87	14	9	13	14	21	33	14	65	18	104	176	31	26	26
isogroup01615	6	1	0	20	0	0	7	1	1	1	0	1	3	0	0	1	3	3	2	1	1	1	0	32	0	0	1	1	2	7	1	0	1	5	1	1	2	0	2	2	1	21	1	4	0	8	0	0	0
isogroup01616	4	161	2	607	21	17	71	110	51	14	9	12	62	22	23	11	11	1	83	28	17	8	98	1772	15	64	5	51	167	194	31	5	22	759	108	20	21	10	6	74	103	13	40	229	351	19	41	14	23
isogroup01617	5	8	1	75	3	9	31	10	6	5	2	8	21	5	5	15	5	6	10	3	7	13	1	140	5	10	5	11	4	7	0	6	2	93	17	7	5	8	9	24	16	15	13	10	49	61	1	3	4
isogroup01618	12	23	17	77	3	5	16	12	7	9	15	13	17	1	3	16	22	28	18	5	13	11	9	193	6	20	12	5	15	11	14	6	2	176	7	6	12	11	6	14	8	3	10	14	30	50	3	9	6
isogroup01619	1	52	9	197	15	2	4	21	18	5	13	12	17	3	10	11	1	1	11	11	6	9	21	193	3	18	6	5	18	6	2	21	9	243	20	3	2	4	1	9	31	0	25	4	61	6	8	9	13
isogroup01620	13	54	27	325	10	30	58	75	82	28	42	32	136	29	22	11	31	3	101	36	82	18	21	2646	37	36	8	38	120	105	19	33	101	511	67	57	34	54	25	161	168	25	48	158	318	31	23	22	27
isogroup01621	23	41	19	176	11	16	62	53	35	18	43	21	71	11	6	27	25	10	54	23	35	34	10	1049	14	34	29	17	24	45	22	20	35	219	24	19	9	22	22	43	63	19	32	48	200	80	5	5	28
isogroup01622	622	2317	467	21180	1437	269	1351	1989	2321	532	363	487	476	1698	1101	752	1049	1264	2480	1041	297	393	874	16693	257	3629	593	2183	594	320	78	473	1117	42865	1851	517	552	360	539	550	895	215	2254	521	8642	2380	547	297	516
isogroup01623	22	31	10	162	9	19	31	31	5	4	15	18	20	5	3	41	11	35	43	5	21	25	9	185	31	42	14	16	18	17	16	21	8	167	20	17	11	18	9	39	12	28	19	29	46	71	3	3	18
isogroup01624	15	27	4	98	6	1	31	16	15	6	6	23	8	14	3	10	5	5	40	11	9	14	4	135	3	44	4	17	11	14	23	5	11	279	31	2	7	10	17	15	13	11	7	42	44	98	5	0	11
isogroup01625	59	43	36	169	18	23	89	33	26	19	29	31	43	13	5	151	97	83	71	23	20	43	8	700	16	17	32	10	28	35	15	24	21	265	33	18	35	50	18	55	31	57	13	32	55	162	2	12	35
isogroup01626	36	86	32	645	36	57	110	145	32	32	20	56	136	23	23	79	20	6	93	18	77	35	19	2075	55	89	24	21	93	118	38	48	37	811	87	28	14	13	24	157	67	70	47	206	229	55	18	24	31
isogroup01627	19	23	23	308	17	16	48	28	18	24	19	37	39	44	10	39	23	47	60	9	20	31	9	527	22	33	31	20	19	34	11	21	3	742	38	16	4	20	27	69	23	53	21	37	74	90	7	16	13
isogroup01628	7	40	14	202	6	3	8	19	5	2	26	34	30	8	9	7	12	4	28	7	11	22	7	343	6	18	2	4	20	11	3	8	14	405	33	12	4	13	14	31	19	15	19	8	36	76	15	3	4
isogroup01629	10	11	5	74	14	6	34	5	6	0	7	8	6	7	2	11	12	15	34	3	10	2	11	58	4	22	13	7	16	5	7	4	2	214	12	2	16	4	4	9	4	2	12	2	16	49	7	3	13
isogroup01630	78	87	40	645	62	122	198	100	35	38	55	91	220	40	27	82	60	49	78	41	111	44	41	1207	62	86	57	46	43	112	58	33	33	1009	77	30	70	43	51	170	53	86	44	126	156	259	19	32	47
isogroup01631	6	58	6	692	25	7	13	9	14	4	10	8	4	12	8	9	11	5	41	12	6	4	9	751	2	91	3	18	6	16	10	7	9	1070	59	9	1	8	6	15	17	10	38	51	27	35	7	1	8
isogroup01632	16	31	11	110	6	13	28	19	8	23	15	19	24	4	6	27	26	29	36	19	15	13	6	185	6	18	9	13	29	11	17	10	11	221	25	6	16	11	14	20	18	14	13	11	45	71	7	15	18
isogroup01633	61	62	61	529	44	81	138	60	69	52	66	82	105	43	18	59	48	57	108	32	66	42	22	1384	52	140	45	49	108	78	29	52	42	1300	112	61	35	48	43	122	65	52	54	70	159	324	42	41	62
isogroup01634	17	52	16	281	12	14	61	27	27	13	18	14	34	8	8	45	21	25	49	19	10	39	12	408	16	84	19	10	35	19	1	23	4	394	41	21	16	19	25	35	26	15	18	14	129	103	20	10	32
isogroup01635	58	39	31	480	13	39	116	39	30	21	56	43	70	40	29	136	60	42	53	19	39	60	18	994	15	53	41	39	64	41	43	51	9	2089	57	29	28	51	23	85	28	122	44	61	184	103	33	40	78
isogroup01636	506	2145	640	17103	858	186	429	92	99	104	457	367	367	364	419	155	112	176	1400	418	173	390	612	3178	105	3153	325	414	932	81	74	440	144	29083	1906	188	102	91	186	226	214	146	1132	55	666	528	249	366	566
isogroup01637	18	19	10	161	1	6	13	6	12	0	6	24	33	11	7	9	6	16	11	4	4	10	3	154	12	18	8	4	14	20	2	7	6	298	61	10	11	13	13	14	13	11	16	7	28	27	9	6	9
isogroup01638	221	210	61	977	71	52	91	68	82	80	105	203	97	63	38	92	80	73	365	93	74	64	41	1451	39	151	17	51	150	81	15	129	38	3130	133	53	32	66	113	128	74	62	109	118	201	488	60	47	77
isogroup01639	47	135	37	742	57	23	141	180	108	19	121	20	64	39	19	92	94	60	138	26	19	81	33	2416	19	517	77	93	71	28	9	56	34	1972	138	34	46	19	19	67	78	26	75	42	498	211	30	20	90
isogroup01640	10	22	7	217	19	8	42	10	29	2	13	18	13	9	3	20	27	45	34	5	3	9	4	213	0	47	11	21	20	9	6	16	9	242	27	8	4	11	12	26	9	12	25	10	49	105	15	20	21
isogroup01641	136	241	148	1430	78	52	415	173	143	167	185	169	175	134	86	210	277	168	219	56	108	156	86	2307	79	250	86	104	228	186	192	163	64	2487	226	199	114	126	152	222	69	109	188	324	768	683	100	110	177
isogroup01642	260	260	179	1427	116	102	666	360	302	105	156	205	299	112	89	251	275	271	369	90	101	125	57	3396	90	530	165	133	170	197	63	145	102	2833	161	97	182	129	102	236	187	119	143	187	894	846	117	86	165
isogroup01643	1	3	0	17	3	6	9	9	3	2	0	3	1	3	0	0	5	2	0	3	4	0	0	89	0	2	0	3	0	6	1	0	0	70	0	0	5	1	0	7	3	3	0	0	14	2	1	0	3
isogroup01644	72	57	66	141	11	56	232	65	37	28	116	35	307	13	16	12	23	15	85	16	76	43	23	3105	86	38	69	45	50	305	37	9	13	869	44	85	65	73	39	466	58	37	22	174	66	124	46	22	54
isogroup01645	62	170	45	645	42	73	89	89	79	42	57	74	85	39	34	63	72	64	92	40	48	78	52	855	41	122	49	68	42	57	56	59	28	1060	117	43	39	56	44	84	67	106	86	70	159	170	88	34	50
isogroup01646	174	450	217	2979	134	85	362	127	79	52	249	225	283	86	76	109	93	91	274	100	112	169	104	3454	73	797	145	145	291	99	65	227	41	6011	311	112	93	100	109	196	148	52	223	82	415	507	110	121	260
isogroup01647	14	12	8	76	11	10	39	6	5	21	7	8	25	11	0	26	2	16	25	9	6	7	2	235	7	16	10	3	5	6	7	5	4	155	9	5	3	8	6	14	11	7	8	17	22	46	7	9	9
isogroup01648	28	13	16	159	3	11	21	17	11	5	27	10	31	11	5	19	15	20	25	10	33	11	6	444	10	10	4	5	24	33	3	12	2	197	15	6	10	17	13	47	8	27	10	31	50	51	3	8	12
isogroup01649	99	72	67	472	21	24	106	75	76	31	55	33	34	52	42	158	123	119	94	45	52	31	34	1343	11	133	38	29	37	39	29	23	38	1274	106	29	27	68	27	49	69	85	68	78	326	287	31	19	61
isogroup01650	83	140	36	696	50	29	106	88	51	24	55	58	81	33	21	52	57	28	143	42	48	44	40	981	30	191	36	46	69	60	14	39	23	1224	122	24	23	38	43	57	49	29	47	39	251	181	62	31	46
isogroup01651	304	882	351	3960	352	256	1297	219	217	274	273	427	515	389	163	552	285	154	774	313	279	185	145	8339	169	870	96	203	557	269	100	282	226	5473	549	390	126	279	179	358	457	223	341	232	1697	651	115	235	272
isogroup01652	12	30	15	89	9	4	53	12	15	9	10	4	22	12	2	16	27	20	42	4	9	12	8	181	3	25	7	6	2	16	4	18	4	205	19	14	11	11	15	12	10	17	20	18	131	100	4	4	12
isogroup01653	13	37	10	139	10	4	11	6	0	0	20	3	10	8	5	9	8	11	8	3	5	12	18	154	3	23	9	4	35	2	1	2	3	607	20	7	4	0	2	12	7	3	13	3	30	30	8	2	8
isogroup01654	22	45	9	100	10	21	48	24	32	22	13	52	27	28	10	27	25	6	44	28	16	28	8	392	5	28	9	38	33	6	4	14	17	418	27	25	14	35	24	37	36	11	18	17	87	156	16	11	16
isogroup01655	130	219	92	965	35	49	172	47	59	82	91	121	111	61	35	118	103	93	144	66	43	123	54	1177	32	138	40	46	105	73	92	92	44	1721	139	59	48	74	69	118	81	91	91	43	253	260	26	31	82
isogroup01656	219	255	69	1140	73	52	269	140	110	39	70	99	149	74	49	85	106	141	250	57	55	76	48	2123	32	351	44	69	103	107	71	108	63	1926	219	33	70	71	61	150	66	88	118	73	258	316	40	44	84
isogroup01657	10	6	5	107	5	1	8	23	24	4	3	6	9	2	4	3	2	1	23	6	2	0	3	102	1	27	5	10	9	5	0	0	10	291	7	2	0	4	7	5	11	1	5	0	51	56	2	2	5
isogroup01658	23	31	22	177	7	11	44	25	12	14	4	6	45	4	8	32	20	31	48	8	19	15	10	398	9	59	18	14	19	16	16	9	2	224	28	7	9	26	17	37	13	17	23	15	57	96	10	7	17
isogroup01659	31	14	45	110	8	36	129	39	33	12	39	22	95	6	9	28	31	34	29	14	41	41	4	1426	37	20	28	5	7	142	31	24	8	285	23	34	20	15	31	122	6	43	7	125	47	104	9	12	34
isogroup01660	32	60	35	298	34	10	36	28	21	20	22	31	55	13	5	22	21	21	78	29	25	17	7	575	9	61	16	19	13	31	15	17	14	363	46	33	10	22	25	51	28	44	28	23	132	128	19	14	32
isogroup01661	32	34	12	209	7	1	27	4	8	3	13	4	18	11	13	18	15	12	20	7	4	7	6	240	3	46	10	27	18	12	0	12	7	526	48	6	5	7	6	12	11	3	22	8	52	32	12	5	29
isogroup01662	5	26	2	76	8	8	3	5	6	1	4	10	2	5	9	4	0	2	9	7	8	4	5	71	7	2	10	4	4	7	6	3	1	159	13	0	3	14	5	19	7	8	4	3	9	13	2	1	4
isogroup01663	25	60	18	240	20	8	32	16	14	13	24	19	33	8	5	6	13	17	37	13	12	22	14	355	5	57	20	13	34	23	6	40	8	685	38	28	4	13	19	37	14	7	16	35	65	63	14	21	55
isogroup01664	25	88	41	73	2	11	28	3	1	7	36	11	65	2	1	9	4	6	8	4	28	28	2	279	13	12	14	3	76	37	11	23	2	109	7	18	5	13	14	55	6	30	10	27	21	73	15	11	23
isogroup01665	156	84	15	293	42	6	20	23	33	3	22	20	16	70	24	18	25	24	485	39	38	7	33	158	10	24	18	83	29	10	10	13	21	3176	34	17	21	10	8	12	17	29	37	35	55	142	36	19	62
isogroup01666	967	2164	813	13193	781	152	448	102	116	127	1074	682	322	266	753	323	250	399	801	221	232	802	673	1986	159	3614	747	315	1720	134	89	1066	88	32141	1862	122	86	147	346	266	121	186	1380	107	413	1847	823	558	1634
isogroup01667	0	0	0	2	0	0	0	0	0	0	0	0	1	0	0	0	0	4	0	0	0	0	0	0	0	0	0	0	0	0	0	0	0	0	0	0	0	0	0	1	0	1	0	3	0	2	0	0	0
isogroup01668	41	64	23	433	29	12	34	49	21	18	41	31	45	40	14	24	23	42	79	24	25	31	28	857	12	55	18	15	41	57	17	26	10	737	69	26	13	20	24	37	33	50	38	59	90	149	10	14	24
isogroup01669	47	134	49	547	38	33	90	25	35	25	70	65	66	28	22	76	35	61	114	32	31	53	33	352	25	112	34	35	57	30	18	39	20	984	88	28	41	22	42	33	36	40	70	26	163	199	35	22	64
isogroup01670	445	871	661	5784	272	105	232	144	74	124	533	502	291	150	105	425	219	219	897	292	158	688	176	5394	104	559	207	157	625	316	87	742	89	12757	692	155	59	149	252	444	266	411	422	217	469	923	226	376	653
isogroup01671	47	71	10	194	9	19	19	9	7	13	28	19	16	18	14	34	8	30	39	19	9	15	22	380	4	39	9	12	19	16	0	27	20	823	83	3	6	16	14	43	8	10	26	23	30	55	14	17	22
isogroup01672	168	242	89	1226	96	37	84	58	60	33	140	88	114	74	75	109	81	59	100	56	65	104	74	812	37	271	113	60	216	44	10	125	29	3212	297	34	21	44	55	70	58	75	172	35	136	257	95	89	124
isogroup01673	97	167	80	395	71	71	343	124	86	36	90	104	122	74	25	189	146	83	320	61	70	62	41	1370	58	223	70	227	105	62	55	65	35	1435	108	45	35	34	50	168	74	120	64	99	428	588	69	43	111
isogroup01674	0	2	1	9	0	2	22	27	6	11	0	0	10	0	0	3	7	0	4	1	15	2	0	439	5	0	0	1	0	60	8	0	1	6	2	12	16	16	1	15	4	14	2	79	94	13	1	0	0
isogroup01675	23	84	17	407	11	9	13	8	3	5	25	22	14	14	9	3	12	7	44	12	4	10	28	179	3	68	8	7	44	12	0	29	13	535	67	4	1	7	1	15	12	18	34	17	30	36	15	18	21
isogroup01676	23	17	4	131	7	6	37	20	15	32	11	25	25	9	2	18	20	13	9	8	20	17	5	343	13	23	10	4	35	19	18	19	2	235	17	40	8	72	14	51	7	22	27	8	62	61	8	16	16
isogroup01677	413	854	308	5903	213	185	592	195	125	78	374	471	221	123	158	442	279	142	459	226	175	411	320	2897	130	2903	337	200	1093	69	54	478	87	9507	710	139	72	93	179	163	182	88	471	84	737	1572	458	428	507
isogroup01678	84	152	56	768	47	17	114	82	46	20	34	30	39	52	50	62	63	55	131	33	38	48	27	1880	16	278	40	59	81	57	12	45	22	1952	182	37	17	26	25	45	57	50	133	93	231	186	26	22	32
isogroup01679	1	16	6	96	4	1	15	7	5	1	4	13	24	4	0	9	0	10	8	6	7	1	0	158	3	15	5	2	10	4	3	4	2	184	11	5	3	7	4	14	5	8	3	5	5	43	3	1	9
isogroup01680	44	69	24	370	31	17	92	24	31	10	29	25	42	30	14	22	20	24	124	15	21	28	18	355	14	81	14	28	24	16	20	33	20	478	48	26	14	28	32	31	34	5	42	12	83	103	14	13	38
isogroup01681	27	31	18	165	22	9	14	18	5	15	18	10	22	7	13	10	8	22	24	11	12	7	11	336	12	19	6	3	13	24	6	7	7	372	25	8	3	12	11	33	28	28	26	21	46	69	3	10	34
isogroup01682	19	28	8	115	3	1	10	1	0	0	5	2	0	6	5	0	6	5	14	8	0	12	23	34	0	81	5	0	11	3	1	7	1	325	18	1	1	0	2	4	3	2	10	1	12	18	10	2	12
isogroup01683	4	3	8	39	2	0	25	1	2	1	4	6	8	1	3	11	4	5	6	1	4	8	0	73	3	9	3	5	5	0	2	4	5	45	9	1	3	5	5	9	4	1	4	0	26	20	2	2	6
isogroup01684	14	14	4	30	5	11	18	3	0	7	13	5	4	4	2	8	12	6	7	3	7	7	10	84	5	3	2	2	3	19	2	2	0	57	6	3	1	6	6	12	0	14	3	3	1	47	4	0	7
isogroup01685	0	0	0	0	0	0	0	0	0	0	0	0	0	0	0	1	0	2	1	0	0	0	0	0	0	0	0	0	1	2	0	0	0	0	0	0	0	0	0	1	0	0	0	5	0	3	0	0	0
isogroup01686	238	509	233	2203	140	166	571	230	154	128	183	237	394	250	116	477	374	432	564	177	260	182	91	3745	135	678	179	155	165	191	121	112	104	3838	440	104	107	212	153	385	217	407	172	210	897	1005	57	119	268
isogroup01687	3	1	2	2	1	0	1	0	1	0	0	2	0	0	0	1	0	0	0	0	0	5	0	5	0	14	0	0	1	5	0	0	0	1	0	0	1	1	0	0	0	1	0	0	0	3	0	0	1
isogroup01688	99	179	72	1251	96	69	342	151	120	73	90	128	160	83	40	164	161	121	240	77	83	74	51	2772	81	211	95	100	98	151	20	122	53	2420	153	96	78	142	119	192	108	139	105	206	513	450	70	83	125
isogroup01689	38	68	7	219	10	13	52	26	23	17	32	38	57	33	12	25	9	16	70	22	17	21	37	560	31	79	14	29	32	29	20	16	23	462	34	12	22	33	27	54	15	26	48	35	102	168	8	13	30
isogroup01690	76	99	37	592	63	37	71	43	42	25	69	64	72	26	20	68	55	38	83	29	42	43	17	772	26	115	49	32	54	38	16	61	25	1422	86	21	19	51	41	58	28	39	83	62	128	242	23	23	36
isogroup01691	49	84	42	386	16	35	140	74	50	27	46	55	59	45	17	59	78	47	89	28	37	25	8	724	19	96	36	20	34	71	32	34	34	844	65	43	28	47	48	85	36	48	37	64	151	194	11	21	50
isogroup01692	43	52	19	420	22	20	116	81	35	32	38	48	82	29	16	36	42	38	49	17	33	33	16	892	18	107	31	30	32	54	19	52	29	742	43	28	37	37	26	79	26	41	35	91	154	142	18	14	57
isogroup01693	56	44	35	256	30	39	151	60	58	26	36	18	126	17	15	63	30	72	51	15	46	27	7	2706	53	74	41	25	21	131	51	17	6	324	26	78	43	45	27	151	40	75	23	184	357	107	7	7	46
isogroup01694	57	98	37	744	32	92	274	165	187	52	59	63	109	75	48	81	217	99	178	38	80	41	32	1716	59	166	72	95	84	112	34	50	47	1546	69	91	172	102	83	192	108	57	90	116	501	423	66	38	64
isogroup01695	37	34	30	183	18	14	44	13	22	17	21	23	37	15	14	26	38	36	42	7	27	13	7	246	22	20	19	11	21	11	6	19	5	361	27	17	14	11	11	28	11	34	29	13	73	89	12	11	37
isogroup01696	2	0	0	0	0	0	0	0	0	0	0	0	0	2	0	0	1	0	1	0	0	0	1	8	0	0	0	0	0	1	0	0	0	28	0	0	0	0	0	0	0	0	0	0	4	0	1	0	0
isogroup01697	113	258	41	902	57	36	89	17	32	18	50	62	23	30	24	43	41	44	86	18	23	53	46	781	18	187	29	33	104	59	4	43	22	1668	169	30	23	28	32	94	34	28	84	58	85	103	41	68	55
isogroup01698	287	187	8	1369	75	4	9	5	3	6	54	18	4	18	71	14	6	41	107	23	1	32	65	57	9	118	10	16	195	7	4	36	6	3473	222	4	3	5	9	10	3	3	94	2	2	23	12	31	41
isogroup01699	0	6	0	58	1	32	182	242	107	50	5	28	39	19	2	49	44	34	47	11	38	0	2	1334	27	14	2	22	9	27	22	1	42	24	4	40	49	47	10	73	82	18	5	32	495	56	3	1	6
isogroup01700	36	41	39	305	15	33	87	40	36	53	46	44	89	25	13	56	21	18	49	18	61	38	23	1121	41	79	35	39	42	191	22	22	17	483	49	36	14	60	32	78	39	58	35	183	176	108	20	16	40
isogroup01701	41	27	10	139	18	18	22	11	20	11	41	22	26	7	9	30	8	19	39	12	26	35	6	410	21	40	21	6	8	59	21	23	8	254	35	18	7	16	11	34	16	53	17	50	51	65	17	9	31
isogroup01702	127	435	74	2484	100	21	109	54	66	25	105	114	52	69	82	39	64	54	219	86	30	101	110	1219	22	511	76	117	190	18	9	180	29	3814	272	26	16	33	46	50	78	44	217	33	232	234	118	121	156
isogroup01703	548	687	370	3301	196	158	459	213	143	114	440	395	255	249	214	221	296	399	424	130	174	340	213	2948	87	657	383	259	347	106	35	496	151	5748	442	180	196	179	253	223	135	142	457	91	762	864	282	259	555
isogroup01704	53	65	35	319	25	42	61	25	29	24	27	57	52	18	17	24	35	35	87	18	58	21	18	567	16	57	46	21	65	36	40	64	26	661	77	29	12	31	31	55	42	32	45	27	77	106	12	23	61
isogroup01705	150	225	138	1447	115	177	776	408	329	204	139	230	314	162	74	275	277	233	368	126	207	192	96	4698	111	477	176	147	165	262	103	142	118	2865	225	297	227	223	209	438	185	166	177	363	1156	905	126	114	194
isogroup01706	51	107	31	720	48	31	165	55	32	29	43	75	114	34	27	65	41	24	120	44	40	45	30	1402	37	140	31	51	54	79	69	53	23	1414	100	33	26	67	44	97	62	36	62	82	194	180	36	19	35
isogroup01707	8	24	5	163	6	0	4	2	4	5	11	8	20	9	3	2	2	5	67	16	6	9	5	184	11	27	2	20	23	26	8	7	11	316	30	3	4	4	7	11	10	3	12	13	37	65	6	5	7
isogroup01708	172	178	118	871	79	168	681	166	101	136	142	150	558	122	27	266	175	131	172	74	211	109	39	6225	126	198	93	51	89	391	150	127	45	2481	148	207	94	152	94	497	129	256	118	450	480	466	60	50	143
isogroup01709	40	37	18	153	9	27	25	32	23	10	28	22	43	11	15	33	23	28	46	19	25	18	18	575	35	50	23	11	20	37	8	18	12	388	39	24	18	39	10	40	9	42	25	43	87	100	12	8	20
isogroup01710	96	161	79	844	55	73	313	177	147	33	102	78	40	53	31	138	143	149	154	59	59	79	60	1898	52	479	123	79	48	90	49	53	49	1320	123	76	86	80	85	116	56	67	76	84	345	669	74	35	71
isogroup01711	18	40	9	195	14	11	47	51	27	13	35	31	7	22	4	30	45	40	30	15	14	15	13	321	16	31	20	35	34	15	2	11	11	610	33	16	18	21	14	40	21	23	25	6	92	111	31	6	24
isogroup01712	34	34	43	119	39	28	55	22	30	21	19	39	48	14	10	43	66	40	51	9	20	20	5	375	23	48	30	24	8	38	3	23	8	237	36	27	34	22	22	41	22	22	14	31	93	112	21	12	18
isogroup01713	34	55	70	291	15	19	342	111	61	39	51	34	119	20	8	46	31	26	48	19	36	34	19	1319	32	115	30	53	36	136	59	33	11	614	43	42	49	32	24	136	45	29	36	108	245	158	21	15	25
isogroup01714	4	5	4	19	2	2	13	9	8	1	3	5	7	2	1	2	1	1	1	4	1	1	0	92	9	6	1	2	2	4	5	8	0	70	3	1	1	0	1	0	1	2	3	4	10	10	1	2	6
isogroup01715	23	28	13	102	8	7	23	25	14	7	25	14	28	8	6	28	27	12	25	6	8	26	4	131	4	54	15	14	5	8	6	16	2	162	27	10	10	13	15	16	13	15	16	10	27	101	3	2	11
isogroup01716	19	25	16	328	33	16	79	115	50	13	17	15	62	26	12	167	37	33	64	16	38	19	9	1470	14	37	22	16	30	39	16	16	17	541	35	21	18	57	12	71	55	175	35	141	438	120	11	17	22
isogroup01717	7	17	5	153	9	3	25	16	8	5	11	8	20	10	5	21	7	12	30	15	4	11	2	182	6	32	10	6	16	5	4	6	4	257	18	7	2	11	7	16	10	13	10	18	42	54	5	3	19
isogroup01718	52	22	29	188	9	3	49	6	3	2	51	27	24	11	6	24	5	12	33	11	19	29	5	236	11	85	32	9	14	9	2	34	5	262	39	16	5	3	33	72	7	2	20	24	49	191	9	21	56
isogroup01719	259	115	74	519	42	68	166	68	44	76	174	132	131	38	24	119	109	74	141	31	70	207	34	1014	38	195	91	37	151	58	48	180	30	1700	87	68	40	83	111	110	62	42	86	47	225	675	80	79	180
isogroup01720	32	14	19	82	11	28	32	32	25	10	29	27	33	9	5	28	22	21	48	7	29	39	6	247	18	18	9	22	10	37	28	9	14	297	40	12	23	20	23	19	18	18	11	32	52	80	6	15	26
isogroup01721	30	22	15	110	12	84	93	64	65	23	8	43	169	17	5	36	32	35	39	23	94	16	8	841	51	16	3	14	6	118	48	11	21	238	14	21	82	100	31	155	39	48	34	103	175	65	7	10	12
isogroup01722	142	102	95	388	26	31	68	12	3	10	68	49	73	20	25	58	36	81	85	13	40	39	35	263	26	43	51	13	34	10	20	41	8	1057	48	18	14	25	46	51	13	37	35	5	68	160	18	23	85
isogroup01723	5	16	8	97	8	1	13	7	13	6	3	27	19	5	5	8	11	3	13	7	1	13	4	189	8	23	4	7	9	9	3	3	3	156	12	7	3	7	7	9	11	7	5	20	34	24	7	5	11
isogroup01724	18	11	10	80	1	9	25	13	11	3	6	12	15	0	10	1	6	9	25	9	15	6	5	200	4	18	5	8	15	12	1	10	4	191	12	5	7	12	5	21	14	8	9	17	52	35	6	1	6
isogroup01725	0	29	0	37	0	0	0	0	0	0	1	0	0	1	12	1	0	0	1	2	1	0	6	0	0	0	0	0	14	0	0	0	1	716	1	1	0	0	0	1	0	0	1	0	1	3	15	0	2
isogroup01726	54	42	45	178	38	101	170	74	58	69	63	64	122	52	20	69	27	14	92	38	108	34	10	1261	82	46	18	32	16	115	72	20	42	672	70	27	35	59	57	151	66	51	39	84	232	256	14	12	20
isogroup01727	27	4	17	45	8	5	17	5	20	3	17	10	8	3	1	11	11	6	7	5	7	19	2	48	7	9	14	3	1	18	3	8	3	103	21	2	8	3	12	15	4	33	3	18	25	98	0	2	7
isogroup01728	24	28	16	174	15	8	91	24	14	11	30	26	44	11	4	38	32	32	60	10	11	16	27	237	8	50	12	8	8	13	24	11	5	286	22	13	24	14	16	34	8	20	18	9	42	76	7	17	27
isogroup01729	198	123	233	614	73	72	308	103	49	35	207	135	198	80	22	164	170	177	188	55	125	169	18	1117	48	234	131	53	59	135	52	99	23	1639	123	55	98	64	108	217	56	106	58	108	252	857	46	71	170
isogroup01730	9	1	0	5	0	1	4	1	0	2	1	2	4	2	2	1	5	3	28	1	0	0	0	16	1	1	0	2	0	5	4	0	0	38	3	4	4	6	0	2	3	3	0	4	14	14	2	0	0
isogroup01731	351	471	237	1969	208	957	1789	926	705	887	311	1369	1413	362	171	1180	549	327	810	364	1058	255	185	10964	690	443	157	315	352	810	607	375	441	5574	502	393	518	1357	521	1702	640	665	272	598	2116	1586	246	152	253
isogroup01732	33	42	43	259	29	31	71	61	39	17	30	35	58	13	8	65	56	57	75	23	27	25	17	563	31	56	17	35	68	33	27	28	18	538	59	40	29	34	30	90	26	55	20	38	165	264	15	12	49
isogroup01733	8	2	0	2	2	3	0	0	4	0	2	0	0	0	0	0	0	1	10	5	0	0	0	1	0	0	0	1	0	1	1	0	0	84	4	0	0	0	0	1	0	1	0	2	1	13	0	0	0
isogroup01734	22	23	14	168	20	8	44	31	5	5	17	31	30	8	5	18	18	16	37	8	15	14	9	303	4	49	6	6	16	12	17	18	14	342	28	13	16	9	17	27	16	11	25	16	68	72	8	9	16
isogroup01735	87	85	68	420	33	75	346	247	157	115	86	102	265	55	26	119	71	109	140	44	143	83	43	2649	75	140	91	67	92	174	66	42	69	1084	93	72	69	137	75	267	134	154	62	188	449	449	43	37	89
isogroup01736	0	0	0	20	0	2	9	1	1	0	0	2	0	1	0	1	4	1	2	0	1	2	1	9	10	25	0	3	0	13	0	0	0	2	4	4	0	3	2	3	0	2	1	1	13	15	3	4	17
isogroup01737	61	12	39	139	9	38	53	3	1	6	29	40	81	2	6	112	23	29	26	3	44	43	18	156	27	20	24	1	9	123	29	35	0	264	27	11	8	6	30	78	1	181	24	74	16	95	9	12	25
isogroup01738	5	5	0	4	4	1	4	1	0	3	1	0	12	5	1	1	7	3	2	1	3	1	0	34	0	0	2	9	0	9	1	2	0	24	2	2	0	5	3	7	1	5	0	7	2	17	2	0	1
isogroup01739	0	0	0	7	0	1	0	2	1	0	0	0	0	0	0	0	0	0	5	0	0	1	0	18	0	0	2	0	2	5	0	0	0	24	0	0	2	0	0	0	0	0	0	4	7	0	0	0	0
isogroup01740	29	3	15	76	8	11	40	4	13	10	7	17	31	4	1	29	7	6	16	3	11	13	1	165	10	18	12	5	3	24	6	9	5	193	3	12	3	14	6	20	6	9	6	9	26	85	10	5	28
isogroup01741	25	90	20	637	23	9	20	24	17	13	32	43	25	23	19	29	17	28	59	17	20	25	17	713	10	62	22	10	36	33	12	21	13	1219	71	17	5	25	20	56	38	34	55	33	40	48	15	10	30
isogroup01742	20	28	20	190	6	12	72	20	23	19	30	38	44	20	7	39	58	64	52	15	27	19	11	430	13	13	33	6	11	25	38	20	12	261	34	19	27	24	20	37	10	54	12	24	108	142	7	12	19
isogroup01743	42	49	4	436	29	9	62	19	23	8	23	25	38	10	14	45	29	29	64	20	25	18	7	542	20	75	17	8	19	38	3	26	2	620	51	21	11	21	14	33	34	64	19	25	98	88	6	8	15
isogroup01744	32	18	16	187	21	17	75	17	9	9	11	17	16	12	5	24	15	15	25	7	9	9	4	189	12	57	4	25	8	7	4	8	2	96	36	5	8	11	10	34	18	3	0	7	54	86	3	5	26
isogroup01745	9	9	3	69	2	22	51	24	46	18	4	10	72	13	1	19	15	18	47	17	43	10	6	1032	12	15	0	34	1	31	1	5	16	229	14	15	9	27	10	56	43	13	7	49	158	40	3	0	1
isogroup01746	10	8	5	54	4	4	9	0	1	2	5	8	8	7	5	5	3	4	26	5	7	1	0	22	5	2	3	13	3	1	0	1	4	136	15	3	1	7	12	10	8	4	8	3	12	24	8	2	2
isogroup01747	29	11	61	92	5	7	14	17	10	1	89	67	14	10	2	32	18	42	16	4	6	12	2	107	6	34	66	6	243	14	3	68	1	120	10	10	25	17	67	15	9	22	12	16	28	423	409	72	63
isogroup01748	88	141	35	800	73	49	192	63	33	45	51	77	146	32	33	123	64	55	102	29	70	49	33	2004	46	204	34	50	79	92	52	46	28	1770	140	77	48	66	56	161	84	116	64	72	273	267	19	11	105
isogroup01749	12	92	27	909	18	6	35	80	28	1	28	26	42	10	22	56	18	14	82	12	16	45	32	525	18	115	15	20	50	39	6	30	8	1521	97	16	15	19	17	50	35	46	68	20	61	49	26	27	46
isogroup01750	118	199	80	2016	123	211	1297	627	291	189	176	84	676	87	90	1132	148	189	262	58	338	135	72	10343	254	720	94	36	162	404	169	136	68	3865	251	212	122	299	91	767	218	477	154	425	1591	590	50	74	147
isogroup01751	236	262	100	2023	132	26	139	19	26	35	93	106	110	59	59	108	41	64	248	75	39	106	61	1130	17	408	40	69	188	41	28	84	13	3774	201	56	17	26	61	61	79	38	96	13	241	392	58	52	123
isogroup01752	23	15	9	154	5	5	31	11	25	5	12	11	32	6	1	13	14	17	23	6	11	13	5	243	5	41	21	7	5	15	10	10	6	172	27	15	15	16	9	37	9	17	23	14	44	48	17	4	19
isogroup01753	33	104	45	526	46	5	31	13	20	3	34	30	20	25	48	13	15	50	58	21	9	26	30	231	7	109	24	32	94	14	9	14	9	1091	40	7	13	11	14	10	15	16	60	4	19	54	92	32	54
isogroup01754	24	8	3	82	6	13	28	24	10	1	13	11	31	4	4	11	10	17	7	4	3	3	4	129	5	18	7	6	12	4	8	5	2	52	25	4	4	12	14	14	2	34	8	11	34	40	1	3	7
isogroup01755	31	39	23	186	2	16	55	29	13	4	21	25	21	5	14	18	11	31	25	8	27	6	20	337	8	23	11	6	56	29	26	20	6	173	27	12	4	16	7	30	10	48	10	20	65	38	15	20	39
isogroup01756	32	34	16	123	14	6	20	11	14	13	22	22	38	8	3	26	22	18	28	12	33	11	12	373	8	74	6	4	11	22	4	15	12	463	37	9	11	17	18	59	18	29	18	83	40	158	6	13	38
isogroup01757	54	145	40	351	53	52	163	89	89	26	69	74	82	69	21	43	62	43	62	45	42	39	37	1675	75	85	70	30	46	69	24	46	50	687	119	67	46	31	26	121	81	33	74	202	338	207	51	21	67
isogroup01758	20	22	15	193	17	6	28	23	34	13	15	21	35	23	14	12	14	23	19	13	12	6	9	531	10	12	12	16	18	24	9	19	20	321	32	11	20	15	11	32	12	15	11	35	63	47	18	10	15
isogroup01759	70	66	66	325	49	51	95	55	22	20	54	67	102	32	14	84	54	103	142	39	45	38	17	691	26	71	17	31	18	65	49	25	34	689	68	47	17	55	37	81	52	107	41	31	141	219	16	24	73
isogroup01760	23	57	12	155	23	10	32	12	3	11	29	45	21	8	8	23	29	10	43	14	6	12	10	256	5	52	2	7	26	11	12	14	10	389	44	4	9	8	14	23	21	7	18	4	74	47	22	8	21
isogroup01761	132	119	63	436	37	81	74	47	56	43	97	97	114	80	28	84	95	69	124	83	72	43	61	1324	66	123	32	53	83	78	21	52	45	1451	147	33	35	88	77	135	63	61	76	58	141	240	26	36	58
isogroup01762	2	1	4	9	3	1	18	2	11	1	4	1	9	3	0	3	4	22	8	2	10	6	1	171	6	6	5	9	9	23	1	4	0	20	1	9	2	0	0	5	6	4	2	26	43	73	5	1	7
isogroup01763	16	58	15	386	16	9	26	10	13	14	26	39	26	9	17	17	6	5	16	7	15	22	19	660	13	44	16	13	43	28	5	22	17	602	61	16	6	11	15	39	39	16	25	34	80	52	18	8	21
isogroup01764	8	16	48	152	16	12	62	7	3	9	46	38	43	18	4	13	6	21	22	9	10	53	6	253	28	7	34	4	35	47	8	124	8	324	18	8	5	13	20	43	5	54	7	38	32	41	25	22	44
isogroup01765	28	31	11	103	19	5	16	27	9	1	18	18	20	8	5	25	25	21	66	8	12	20	10	120	28	41	10	14	10	8	14	10	7	281	32	12	10	15	8	24	17	4	17	5	33	34	8	1	23
isogroup01766	185	102	125	537	51	50	92	50	17	52	140	105	81	22	26	108	96	149	100	23	57	136	26	498	37	88	80	35	173	72	27	150	34	565	105	47	40	41	93	104	29	83	63	93	75	361	59	104	163
isogroup01767	3	0	0	4	0	0	0	1	2	0	2	0	0	7	1	0	0	0	0	1	0	1	0	1	0	1	2	0	0	1	0	0	0	28	0	0	0	0	1	2	0	0	0	0	0	18	0	0	4
isogroup01768	0	1	0	0	0	0	9	7	0	1	3	2	1	0	0	14	3	3	0	0	6	2	0	127	0	0	1	0	0	31	0	0	1	15	9	3	1	10	2	10	1	14	1	42	5	1	0	1	2
isogroup01769	4	19	5	151	1	2	12	6	6	5	7	7	11	4	1	3	4	6	6	2	2	5	3	165	0	37	4	7	4	4	4	4	7	261	15	0	2	3	4	6	4	4	4	0	4	15	5	4	5
isogroup01770	0	1	0	16	0	0	1	0	0	1	0	1	1	0	3	0	1	0	10	1	2	4	0	8	3	0	0	1	0	3	0	1	0	8	0	0	1	0	0	2	2	0	0	1	0	22	0	0	0
isogroup01771	632	404	62	1445	76	68	232	70	71	129	84	588	82	139	42	314	340	113	891	188	78	128	102	767	50	124	32	215	376	37	52	193	81	5710	184	73	35	210	336	127	210	182	64	41	270	991	150	121	98
isogroup01772	22	17	18	170	19	18	24	16	9	15	13	18	15	5	8	8	8	7	19	8	18	7	4	216	8	12	7	14	9	22	17	7	5	209	20	3	1	14	21	30	9	18	10	20	45	37	11	7	14
isogroup01773	92	98	62	629	59	63	272	102	64	61	91	110	283	50	25	139	97	107	141	61	104	80	20	3137	67	120	75	19	67	131	58	78	50	1347	100	66	56	96	63	203	104	195	68	138	404	259	24	39	114
isogroup01774	7	5	3	40	1	5	10	2	3	7	9	3	30	4	5	36	24	14	16	7	7	5	3	335	4	12	5	2	5	21	1	5	0	183	6	7	6	6	6	18	3	30	6	36	21	22	1	2	5
isogroup01775	52	28	13	175	10	25	87	18	23	23	25	42	65	9	5	61	29	29	39	6	38	15	5	412	12	36	24	10	19	32	24	30	3	352	32	14	12	26	18	46	32	48	20	52	19	172	8	12	22
isogroup01776	476	674	467	3004	212	234	1026	680	498	266	376	415	711	223	124	1302	545	754	845	251	425	316	178	7012	249	1210	255	340	209	551	210	263	179	5820	465	320	253	410	332	678	342	784	271	637	1651	2134	203	187	392
isogroup01777	32	20	13	227	21	16	53	28	10	12	25	21	29	14	10	39	28	19	51	13	22	22	7	713	11	53	10	14	31	46	4	15	3	684	30	15	18	16	18	65	25	24	19	17	88	153	13	9	5
isogroup01778	4	6	0	54	2	8	6	3	7	2	0	5	1	1	0	3	1	2	16	3	4	3	0	64	0	20	1	1	4	2	1	3	1	165	0	1	2	2	8	10	1	5	6	4	10	35	2	3	4
isogroup01779	41	59	11	235	9	3	21	9	8	1	26	18	16	2	6	9	16	9	28	16	6	18	23	166	9	37	24	12	30	10	16	25	2	660	23	6	3	5	11	14	8	13	18	5	19	36	10	14	28
isogroup01780	53	15	13	95	13	18	91	9	20	33	23	50	68	11	2	54	65	30	32	11	30	20	12	320	18	12	20	17	39	36	14	27	13	311	23	30	18	41	20	60	26	45	12	30	86	146	39	15	33
isogroup01781	44	36	24	386	12	14	37	8	61	17	28	15	38	20	10	20	29	20	54	22	13	38	13	393	14	65	19	15	38	20	13	27	8	487	31	23	15	13	23	22	17	63	26	10	39	155	12	6	50
isogroup01782	170	215	140	1343	84	41	75	46	47	42	132	173	50	64	43	131	89	83	341	76	53	51	62	1017	18	439	45	63	134	50	28	55	21	3745	160	27	23	43	68	76	82	55	91	46	178	555	87	91	74
isogroup01783	262	400	144	3702	115	71	298	115	155	83	233	250	224	124	119	178	182	108	308	154	100	240	154	3310	65	774	108	104	501	79	38	469	60	9179	441	83	49	118	129	194	134	113	254	116	547	637	211	182	275
isogroup01784	119	63	57	562	27	25	140	55	52	34	65	72	93	36	29	121	87	59	82	46	47	77	36	1318	25	91	50	39	47	62	37	55	32	1150	92	48	34	61	34	94	53	97	63	71	210	282	27	30	87
isogroup01785	98	273	67	1327	91	73	322	173	141	62	58	108	84	106	58	151	128	96	186	59	80	72	66	1876	48	387	101	105	84	136	21	62	30	2365	184	65	91	86	64	150	65	85	120	252	418	509	58	27	95
isogroup01786	30	28	15	185	14	19	58	15	15	10	27	15	45	11	6	12	37	14	47	11	6	19	13	392	11	29	12	11	31	21	5	21	5	335	17	13	14	13	17	33	20	15	22	14	69	58	9	16	20
isogroup01787	157	78	82	580	51	56	460	209	75	51	104	99	110	50	24	107	119	102	133	41	53	58	20	1500	30	463	131	115	55	107	45	56	17	1206	120	70	81	59	89	117	54	57	48	124	331	670	64	25	73
isogroup01788	198	73	66	465	38	174	1337	252	293	390	60	183	486	366	11	685	310	256	718	228	304	41	31	9296	193	72	37	96	53	558	143	39	164	1202	54	330	110	277	117	509	475	181	35	351	1711	1739	28	23	44
isogroup01789	128	253	133	1488	94	146	247	91	83	77	126	159	203	80	76	196	133	75	333	107	134	100	68	2153	89	239	86	102	138	146	42	91	70	2487	312	103	52	133	98	188	127	135	140	114	263	495	62	38	142
isogroup01790	28	20	12	157	28	3	28	18	5	34	18	25	6	26	4	13	22	19	42	8	30	18	7	200	6	28	11	7	21	9	8	27	25	488	13	6	7	18	14	36	14	9	18	14	28	46	13	3	27
isogroup01791	150	194	205	1057	55	286	704	331	321	242	135	332	727	146	46	423	425	215	377	115	589	133	54	4013	323	177	137	174	128	148	213	131	188	2182	202	158	272	296	136	854	291	190	114	80	438	675	91	56	270
isogroup01792	27	87	22	703	27	30	182	78	61	22	41	112	99	26	24	28	39	8	87	44	49	41	40	679	22	124	31	102	80	43	27	15	12	1661	49	31	79	16	77	134	31	44	47	74	92	195	70	24	40
isogroup01793	55	64	10	357	23	7	39	28	15	11	39	24	38	13	21	34	40	38	71	14	24	34	13	417	9	126	20	21	72	22	7	33	5	726	39	18	11	17	20	27	17	97	28	30	60	112	14	21	36
isogroup01794	84	92	33	607	60	54	209	103	66	27	71	70	64	42	28	80	84	67	151	41	53	60	26	1492	29	171	62	71	44	110	28	52	23	1257	99	53	31	61	57	97	69	65	51	96	185	379	49	38	51
isogroup01795	23	20	18	213	6	6	90	24	19	13	11	28	25	10	3	33	34	17	51	17	19	25	2	280	13	100	20	4	4	19	2	19	6	220	24	14	16	24	9	32	14	21	25	6	78	133	16	9	14
isogroup01796	64	81	24	775	16	36	174	47	29	16	57	59	77	23	25	109	91	67	112	26	40	48	29	1340	42	239	40	68	93	47	31	40	12	1620	92	47	41	40	26	90	58	79	37	41	161	320	18	28	50
isogroup01797	71	115	19	703	30	29	89	60	43	21	70	49	75	21	18	29	109	80	124	36	23	31	27	608	15	168	28	44	64	24	21	50	7	1376	107	36	24	49	33	47	30	28	81	27	204	119	38	13	43
isogroup01798	22	44	45	250	17	30	101	69	47	13	16	34	55	27	2	67	57	43	77	19	21	43	16	986	29	82	21	26	8	24	10	15	12	642	34	14	6	28	15	39	25	55	24	35	204	98	6	7	22
isogroup01799	221	178	52	1117	93	18	26	24	19	13	61	120	31	61	36	39	38	93	137	55	18	96	72	201	25	278	60	80	95	12	20	75	16	2467	291	6	21	22	57	38	23	119	104	12	41	438	85	36	73
isogroup01800	60	122	40	638	28	29	146	32	30	34	70	50	126	57	17	50	38	42	132	43	36	27	29	947	42	116	26	48	63	89	19	68	24	1153	100	52	33	50	20	87	45	39	62	68	161	177	44	27	38
isogroup01801	14	27	15	203	24	28	34	18	36	27	18	42	49	19	11	24	24	21	57	28	22	16	5	556	25	63	21	28	43	40	11	24	14	363	40	30	22	29	16	54	27	29	33	66	164	96	23	11	35
isogroup01802	6	6	2	47	4	3	8	1	5	3	1	14	5	14	5	17	7	11	20	4	5	1	2	144	7	11	0	6	1	10	0	3	6	150	3	5	1	3	2	11	8	8	8	4	9	22	8	1	8
isogroup01803	4	1	4	2	0	0	1	0	1	0	2	0	1	0	0	0	0	0	4	0	0	0	0	44	0	0	1	0	0	0	0	0	0	7	0	0	0	0	1	0	1	0	0	9	2	6	2	1	1
isogroup01804	34	58	11	283	32	7	75	28	16	6	11	20	33	25	17	26	33	40	53	8	11	11	16	767	7	31	10	31	33	42	14	21	13	427	23	24	15	19	9	70	8	45	17	111	78	64	13	12	23
isogroup01805	614	816	510	3013	327	127	1520	109	122	102	628	549	260	189	171	534	509	274	294	171	175	330	156	2790	132	1640	259	171	684	104	82	387	46	9675	480	244	156	133	118	178	134	208	293	63	607	2127	216	321	838
isogroup01806	1	0	0	0	0	0	0	0	0	0	0	0	0	0	0	0	0	0	0	0	0	0	0	0	1	0	0	0	0	0	0	0	0	0	0	0	0	0	0	0	0	0	0	1	0	2	0	0	0
isogroup01807	36	79	31	211	30	34	101	40	48	23	49	58	93	18	12	69	77	43	115	31	26	35	17	546	44	62	31	27	61	46	16	44	15	330	33	32	33	49	25	53	44	99	28	26	167	194	13	24	40
isogroup01808	188	271	127	1319	85	78	501	205	164	83	194	166	279	105	49	295	220	203	304	99	165	136	71	3486	132	389	78	108	164	205	46	127	67	3072	248	105	76	100	96	292	168	162	128	207	681	748	74	69	180
isogroup01809	0	1	0	5	0	1	5	2	1	1	0	1	4	0	0	0	0	1	0	0	7	1	2	5	0	1	1	0	0	0	1	0	0	5	2	4	4	4	1	3	1	0	0	4	1	2	0	1	2
isogroup01810	4	11	5	31	2	6	8	16	14	9	5	10	18	7	3	21	4	8	14	16	5	6	4	194	5	9	3	2	8	7	2	14	7	126	13	8	12	8	5	11	10	8	13	10	16	33	5	2	5
isogroup01811	65	136	76	551	38	24	50	2	10	27	125	78	74	23	34	15	15	15	18	12	26	69	85	93	14	77	54	12	250	17	4	68	6	939	102	30	19	34	27	48	4	17	77	3	33	51	73	67	121
isogroup01812	1651	4512	1921	17364	673	333	887	144	202	202	2044	1505	453	380	1128	415	287	488	391	375	291	1253	1093	2980	157	3154	1135	386	3684	231	140	1537	159	39810	1823	250	177	222	300	276	187	189	1085	190	1139	1672	1576	1458	2905
isogroup01813	140	113	52	727	42	15	26	7	12	15	63	43	14	28	29	26	50	58	115	14	8	37	24	453	3	109	28	40	63	15	10	45	14	1693	91	11	5	17	29	32	23	24	62	7	35	184	24	21	67
isogroup01814	19	28	14	156	3	9	18	14	12	17	21	24	26	18	7	15	30	23	39	15	14	14	11	232	8	59	20	5	28	7	2	14	8	329	45	7	5	8	10	21	4	9	18	15	48	73	7	14	38
isogroup01815	40	235	86	1116	43	21	92	18	22	16	56	18	68	17	42	84	68	54	81	33	32	50	52	409	16	144	31	65	110	22	24	64	16	2137	228	9	25	23	29	54	18	51	104	36	90	156	75	51	76
isogroup01816	130	325	89	1574	150	87	92	95	116	51	109	215	171	114	51	54	54	76	171	99	254	104	91	1778	52	182	84	64	87	50	194	89	80	2049	202	64	48	47	48	82	91	110	126	76	206	372	80	166	416
isogroup01817	112	92	82	677	22	43	211	137	76	54	73	103	155	58	29	111	115	109	180	36	95	83	16	1826	51	112	56	69	39	109	64	62	33	1305	134	53	44	99	60	154	100	112	57	69	306	452	26	51	61
isogroup01818	66	247	64	1324	51	53	423	75	56	39	105	136	166	29	29	90	38	22	142	54	57	83	54	1024	47	603	84	111	99	73	44	79	25	3463	176	64	46	42	71	161	68	60	98	32	196	273	63	30	84
isogroup01819	7	38	14	27	30	161	785	67	11	146	41	76	427	22	1	707	99	453	47	5	93	16	15	752	161	53	11	6	8	174	200	18	8	224	19	215	31	85	10	235	26	241	18	88	178	369	9	53	24
isogroup01820	2	12	0	24	4	2	3	1	0	2	4	5	0	1	0	13	2	2	7	1	2	2	0	36	1	0	1	1	1	2	0	1	1	60	10	1	0	2	2	7	0	2	5	1	23	38	0	0	4
isogroup01821	9	35	14	181	8	29	23	27	26	13	23	29	14	19	4	9	20	16	82	19	18	13	2	497	8	38	13	4	13	16	8	20	9	246	38	13	12	21	10	34	34	14	24	21	80	107	16	10	15
isogroup01822	1	1	0	4	0	0	2	4	0	0	1	1	0	1	0	38	42	4	0	0	0	4	0	55	0	1	1	0	2	14	0	1	0	51	2	1	0	7	0	0	3	259	8	9	5	10	2	0	1
isogroup01823	24	15	12	72	9	5	25	13	2	8	16	17	19	2	7	8	7	17	28	4	8	3	9	165	19	9	9	3	9	17	0	3	4	93	9	10	4	10	6	20	7	18	8	12	36	81	5	8	19
isogroup01824	20	17	11	114	13	6	62	32	16	5	7	26	53	25	8	12	15	3	8	18	16	7	3	612	9	19	7	2	15	31	4	19	5	100	14	8	19	1	13	39	15	7	12	63	78	109	10	8	10
isogroup01825	7	75	35	176	31	5	19	2	1	7	20	17	24	19	19	16	10	9	22	3	5	13	22	71	4	39	15	7	22	1	0	19	9	103	51	6	2	9	4	6	6	14	31	4	26	46	4	16	35
isogroup01826	22	19	8	119	10	11	26	9	20	12	13	26	32	14	5	31	45	15	6	7	18	19	3	437	19	34	15	9	17	21	2	17	7	222	17	26	5	28	19	22	15	19	15	18	15	76	8	13	11
isogroup01827	0	1	1	0	0	0	0	0	0	0	0	0	0	1	0	0	0	0	1	0	0	0	0	11	0	0	0	0	0	0	0	0	0	5	2	0	0	1	0	0	0	0	1	1	1	0	0	0	0
isogroup01828	36	60	20	384	32	10	45	12	19	8	27	43	47	29	12	13	24	24	19	16	19	23	12	391	12	44	19	7	21	12	8	37	10	398	44	18	4	8	16	29	22	34	49	15	41	102	15	18	36
isogroup01829	99	161	49	668	41	30	54	62	31	20	67	76	50	47	32	30	42	31	81	39	15	64	39	903	17	78	43	50	71	13	11	60	23	1115	115	9	19	29	27	34	54	39	51	17	183	126	48	38	82
isogroup01830	10	1	0	6	0	0	0	3	2	0	0	0	2	0	0	0	0	0	0	0	1	0	0	28	0	0	0	0	0	2	0	0	1	22	0	0	0	2	0	0	0	2	0	2	5	0	0	0	10
isogroup01831	13	8	13	49	12	5	3	5	14	10	14	11	5	8	6	10	5	8	6	12	5	11	1	219	5	14	4	3	29	15	14	17	8	189	8	5	5	15	7	30	11	5	6	20	19	57	7	6	12
isogroup01832	78	29	0	73	3	2	0	0	0	4	5	2	2	7	1	0	1	0	23	3	2	2	22	12	0	1	2	11	0	0	0	0	1	1093	21	0	0	0	2	1	0	0	5	0	0	4	9	2	0
isogroup01833	10	136	7	685	13	5	4	3	3	0	20	7	9	10	15	8	0	6	59	14	12	9	32	95	4	163	8	12	17	0	5	13	3	1037	80	5	2	6	3	10	20	7	33	1	12	7	20	12	16
isogroup01834	8	17	2	96	4	2	7	2	4	2	9	7	10	5	4	3	6	7	18	6	2	4	7	80	3	16	9	6	6	4	0	8	5	79	14	2	4	7	3	2	4	1	10	1	10	9	3	1	8
isogroup01835	26	30	19	169	5	12	62	31	17	4	17	18	30	13	4	39	24	29	30	6	23	22	10	286	6	61	13	14	27	13	2	15	16	424	28	18	20	9	11	28	17	23	16	8	85	92	7	8	23
isogroup01836	7	5	29	52	2	5	8	1	3	5	2	1	3	1	1	4	2	3	0	1	1	3	1	113	3	8	4	0	2	6	0	4	4	155	8	7	3	4	2	4	0	6	6	6	15	12	7	6	0
isogroup01837	114	193	115	1533	82	46	91	88	44	46	91	95	118	81	66	90	120	91	177	56	39	80	59	1113	31	190	100	59	123	40	17	101	24	2516	229	47	33	79	53	103	44	107	172	51	197	254	76	42	133
isogroup01838	0	1	0	9	0	0	3	1	0	0	0	1	2	0	1	1	1	0	0	0	0	0	0	8	0	4	1	0	0	3	0	0	0	10	0	1	0	0	0	1	1	0	1	0	3	6	0	0	1
isogroup01839	15	75	26	253	37	34	143	34	63	108	27	26	117	27	17	45	25	4	36	15	35	21	15	2063	40	24	13	13	159	37	16	79	42	454	59	126	12	93	12	69	43	17	52	48	183	41	45	25	36
isogroup01840	19	31	16	134	7	11	47	21	9	13	10	23	14	8	6	21	18	9	60	5	12	4	3	178	5	24	12	5	23	11	19	12	17	520	37	12	6	7	8	29	21	14	20	18	84	89	4	8	16
isogroup01841	33	73	50	377	23	27	67	63	36	47	41	35	98	23	11	49	39	28	91	28	36	22	20	1021	35	120	25	21	45	59	12	42	27	898	58	30	11	18	23	76	39	35	38	67	213	147	27	10	34
isogroup01842	82	1	50	10	1	49	15	6	1	2	68	20	49	6	4	21	24	47	7	1	67	46	2	35	23	10	42	2	6	33	31	8	1	2	8	5	19	9	36	88	6	41	5	10	2	191	4	6	31
isogroup01843	296	646	268	2125	178	47	57	32	26	48	257	183	123	154	115	37	28	61	424	122	78	238	129	1010	48	226	67	54	343	52	46	251	50	4612	449	31	19	39	67	116	68	56	254	55	155	282	71	152	179
isogroup01844	42	36	22	128	15	30	43	11	36	7	31	22	46	8	15	30	52	21	50	12	19	35	7	516	22	26	14	10	23	26	0	24	10	337	25	14	5	25	20	63	36	36	12	14	77	120	14	7	23
isogroup01845	127	175	68	1076	38	60	214	84	90	68	115	117	117	51	35	53	127	102	128	44	68	131	46	2536	43	219	76	92	155	115	19	152	44	2526	187	64	85	109	72	179	87	60	90	166	328	385	105	67	128
isogroup01846	161	212	109	1951	141	151	482	238	221	108	162	171	267	162	65	244	155	220	232	108	125	187	81	4684	117	518	163	138	184	211	65	169	97	3411	277	154	145	149	124	277	137	122	205	385	603	848	148	100	179
isogroup01847	75	75	39	408	39	36	177	49	37	40	44	50	76	43	13	54	36	32	59	26	43	84	18	866	31	110	31	40	27	55	82	30	23	589	111	50	36	35	51	100	51	93	37	68	148	152	30	24	57
isogroup01848	32	14	6	39	3	10	109	59	46	17	10	19	37	28	3	104	72	18	103	22	20	14	9	508	15	18	7	30	9	18	13	13	6	130	9	13	28	20	12	28	35	105	7	42	122	136	8	5	8
isogroup01849	67	100	56	708	52	37	176	95	65	56	66	79	106	48	33	106	160	81	86	36	54	48	44	1464	36	126	52	55	61	72	27	41	31	1161	81	52	36	32	61	87	49	73	85	58	218	300	38	30	53
isogroup01850	95	33	84	253	11	55	120	38	27	33	112	110	56	36	6	36	103	106	25	13	61	60	16	577	23	84	96	13	92	59	13	70	15	497	40	37	54	46	101	105	15	68	19	34	72	387	37	49	121
isogroup01851	23	9	7	163	14	10	69	27	20	7	11	20	15	19	2	15	24	11	23	13	16	9	2	562	2	49	31	15	19	17	3	3	10	531	29	15	20	10	14	20	13	21	19	22	98	65	8	3	15
isogroup01852	94	12	24	194	4	13	18	3	19	13	83	30	17	12	4	17	31	25	23	10	20	49	4	47	8	8	37	19	46	17	11	17	8	432	18	4	18	13	56	31	13	20	13	6	15	171	11	16	46
isogroup01853	68	84	34	299	26	31	89	43	64	43	55	64	76	32	20	102	70	76	89	40	56	47	18	1083	21	85	62	36	63	55	29	42	21	717	80	49	39	49	45	102	47	54	55	62	186	171	38	40	75
isogroup01854	112	168	68	1115	95	65	164	107	95	42	84	96	115	85	40	152	80	88	275	65	76	90	48	3302	57	286	51	95	62	181	59	61	31	2199	183	38	61	64	64	148	112	86	90	206	260	246	36	44	91
isogroup01855	15	18	1	77	2	2	10	16	18	9	5	6	15	10	2	20	31	24	11	1	11	3	1	151	5	22	2	7	0	7	1	0	3	181	6	7	4	8	14	12	3	16	8	7	15	45	0	2	4
isogroup01856	71	141	60	679	28	56	223	78	86	37	71	92	169	53	25	57	77	71	215	34	65	93	36	1766	34	234	75	64	69	155	47	117	27	992	123	80	85	81	65	152	60	55	60	219	265	430	55	70	130
isogroup01857	216	26	422	120	19	100	1487	84	85	104	327	358	318	54	8	359	388	260	25	17	90	310	20	882	82	117	272	24	512	200	71	283	19	192	47	354	280	112	199	269	44	153	38	54	327	2666	313	205	469
isogroup01858	77	115	32	495	48	11	57	1	7	1	41	43	7	26	14	51	13	26	71	17	8	41	26	229	4	154	16	24	52	5	1	24	1	1857	87	10	0	6	11	12	10	8	36	8	21	257	8	36	25
isogroup01859	44	17	39	110	12	10	45	8	17	30	42	18	50	15	7	38	57	62	31	10	33	27	3	247	15	12	18	9	8	33	16	11	17	159	10	24	19	39	38	40	12	34	2	17	38	151	3	11	28
isogroup01860	34	86	27	542	36	27	83	26	38	19	34	43	66	22	23	31	18	32	62	22	26	18	24	677	6	159	28	53	21	42	5	34	23	680	85	33	20	31	17	49	61	15	62	37	106	90	30	31	55
isogroup01861	18	24	10	131	23	31	116	38	14	13	9	10	83	20	10	60	3	18	15	5	49	17	12	696	20	17	11	25	2	146	78	0	5	117	17	32	9	50	6	113	14	140	20	106	74	41	5	1	17
isogroup01862	141	227	96	1056	86	77	321	161	135	87	125	157	218	86	47	190	170	140	293	96	115	93	53	2706	73	281	90	120	147	121	51	111	61	2825	163	92	75	95	64	216	91	151	103	235	425	655	63	77	153
isogroup01863	52	49	36	196	16	20	69	13	11	5	31	27	26	16	7	23	18	21	63	14	18	18	10	439	3	32	21	24	30	24	6	19	8	466	35	20	6	18	18	29	16	25	18	30	39	78	11	17	31
isogroup01864	8	21	2	59	12	2	20	6	6	2	6	7	14	5	2	5	5	0	1	5	8	3	0	113	13	16	4	2	3	9	4	4	1	133	18	4	6	4	8	11	5	4	5	9	36	17	6	1	6
isogroup01865	44	63	30	507	10	35	67	13	21	8	35	25	75	23	18	33	24	45	68	27	30	8	12	493	7	74	24	23	28	27	28	21	8	943	82	11	12	20	26	75	17	27	33	37	60	166	13	10	50
isogroup01866	222	211	136	1051	95	88	957	267	146	99	145	150	418	111	68	312	381	223	332	97	161	161	76	4569	129	379	97	125	185	419	89	176	60	2842	223	247	98	171	92	404	179	206	101	680	751	1035	106	95	157
isogroup01867	66	87	30	306	20	25	105	44	43	32	44	74	120	44	10	66	59	25	87	21	52	45	12	815	29	78	28	34	45	46	36	31	28	605	47	47	30	26	32	88	42	44	39	34	151	146	12	11	45
isogroup01868	69	47	60	428	15	19	114	25	27	21	69	58	60	12	10	24	21	87	98	31	25	120	15	344	13	84	67	46	84	39	28	70	16	455	42	18	23	14	44	64	33	74	24	41	161	322	32	43	72
isogroup01869	13	1	0	2	1	4	13	12	8	8	0	3	24	16	2	12	1	1	24	1	11	0	1	72	12	6	1	5	0	7	12	0	10	67	5	0	6	18	3	13	8	4	0	8	22	14	3	0	1
isogroup01870	9	20	13	74	3	1	34	5	4	4	9	6	18	17	2	15	4	5	28	3	6	7	0	290	4	15	13	9	13	6	8	13	4	157	4	3	0	7	4	21	8	16	4	11	60	75	3	1	12
isogroup01871	77	86	63	421	30	6	68	17	20	22	71	52	80	20	23	51	52	48	61	37	48	78	15	759	22	73	42	16	31	46	23	51	6	690	61	13	25	22	36	63	35	53	25	25	81	130	34	13	88
isogroup01872	67	78	26	482	23	28	84	67	37	12	27	30	59	31	12	34	54	57	98	31	34	35	33	639	16	138	21	42	30	29	12	16	14	1221	66	22	17	27	27	68	34	64	42	43	159	97	24	12	31
isogroup01873	0	1	2	4	0	1	0	0	0	0	0	0	0	0	1	1	0	0	4	0	0	0	0	7	0	0	0	1	0	1	0	0	0	0	0	0	0	0	0	0	0	0	1	0	0	0	0	1	0
isogroup01874	18	14	5	48	1	5	25	3	9	2	4	5	6	9	1	6	4	1	24	7	9	13	3	115	4	11	6	7	0	7	0	2	2	155	12	1	10	2	7	5	4	2	10	6	28	49	5	1	13
isogroup01875	41	66	30	601	39	17	90	25	19	31	48	44	62	24	16	40	28	30	109	24	15	49	13	821	20	72	14	24	33	56	11	14	28	1130	73	20	22	63	22	85	43	35	44	48	108	119	13	12	36
isogroup01876	118	52	19	276	38	24	127	22	36	18	23	47	58	48	10	83	39	35	241	53	40	15	16	622	27	80	12	45	10	29	17	23	10	2135	82	14	18	25	23	55	22	27	32	38	107	328	23	3	17
isogroup01877	57	61	48	308	12	21	41	40	20	23	41	35	48	10	15	58	49	53	67	16	43	35	20	532	13	60	44	14	27	28	18	16	10	551	41	16	10	26	15	67	31	60	32	47	115	107	47	6	48
isogroup01878	23	32	18	190	11	7	28	16	20	6	5	15	25	16	2	16	21	28	61	10	12	13	6	443	5	22	12	4	34	29	10	5	14	688	14	5	6	7	17	32	7	8	13	43	29	86	17	2	15
isogroup01879	22	47	37	213	23	23	88	27	25	14	27	28	40	12	9	30	39	25	18	15	27	22	16	447	11	53	16	15	19	23	8	37	12	427	47	17	18	20	22	36	17	33	29	8	42	100	12	8	12
isogroup01880	41	37	30	195	11	2	8	1	1	0	26	34	0	5	3	2	13	1	17	7	6	25	0	9	2	20	6	3	20	2	0	7	4	91	11	0	0	3	16	0	3	26	19	7	0	57	4	13	25
isogroup01881	152	205	141	1064	80	88	317	142	119	88	141	156	176	90	55	128	142	129	257	111	82	103	45	1454	77	219	95	92	82	111	51	73	51	1796	200	101	88	111	107	167	101	84	174	130	519	683	49	45	153
isogroup01882	45	80	31	182	31	24	61	29	21	33	44	61	99	27	7	19	32	22	98	26	46	31	19	596	22	37	37	19	63	95	38	50	17	314	51	23	17	37	36	87	49	106	25	98	111	148	12	35	67
isogroup01883	17	10	7	73	2	3	8	2	2	3	8	3	21	3	3	14	1	1	4	4	6	2	1	201	2	12	1	0	3	6	0	2	1	149	18	2	2	5	4	3	5	9	5	2	10	20	6	12	14
isogroup01884	15	28	7	141	9	4	29	45	26	5	12	9	36	11	5	76	24	3	16	9	10	0	6	444	3	23	5	18	6	14	3	5	16	278	33	2	3	16	14	15	33	68	14	28	104	56	18	2	7
isogroup01885	46	98	33	349	22	37	97	48	41	33	35	35	56	34	17	64	57	33	111	25	58	40	27	855	33	112	40	38	45	51	32	40	40	515	85	28	20	70	42	75	46	63	46	54	199	166	31	25	51
isogroup01886	230	419	141	3005	204	318	1725	672	599	343	190	337	659	314	120	510	403	279	840	221	406	154	159	17768	290	818	112	241	291	563	208	185	320	6815	425	348	278	435	159	878	537	335	226	655	2454	1524	142	125	155
isogroup01887	168	220	52	1233	58	18	147	44	49	30	97	92	67	60	47	63	78	47	207	62	32	129	54	1228	16	271	51	89	264	40	24	212	34	2188	171	62	19	86	90	70	59	40	138	56	216	276	64	74	113
isogroup01888	13	16	3	123	3	12	10	13	5	10	12	10	36	0	2	10	8	10	23	6	14	2	4	303	14	2	2	14	8	13	0	7	7	190	13	4	3	14	3	16	16	31	12	10	99	42	8	6	13
isogroup01889	40	56	52	436	25	28	120	43	25	19	36	40	55	32	12	20	34	25	75	40	27	31	30	911	18	117	24	37	71	42	6	30	9	891	44	34	18	21	23	44	40	21	53	24	94	145	26	17	24
isogroup01890	231	647	128	3384	229	361	1021	686	623	326	207	332	763	265	140	486	308	263	985	284	376	237	183	10556	301	643	139	312	310	474	203	229	319	5211	692	254	288	339	209	745	575	424	308	304	1948	1104	139	165	267
isogroup01891	21	42	19	151	20	10	53	30	3	15	13	31	31	3	8	26	25	10	48	8	7	13	6	580	9	23	9	6	10	23	2	20	7	321	22	21	11	14	15	46	19	12	18	25	63	54	4	3	18
isogroup01892	594	474	219	3759	183	80	123	92	107	57	288	235	178	146	100	169	312	232	720	141	131	397	152	3223	65	687	162	174	553	74	51	723	76	4753	574	86	53	135	235	313	172	121	347	88	242	1068	201	294	339
isogroup01893	53	47	43	439	21	16	244	126	70	16	41	25	33	19	9	134	135	130	52	13	31	50	10	1117	6	231	61	85	41	33	36	27	11	983	62	44	74	28	31	65	20	62	41	43	203	924	25	21	77
isogroup01894	17	9	7	41	7	3	27	19	5	19	1	17	6	3	0	25	15	7	37	6	9	4	7	63	1	9	3	4	2	15	1	3	2	61	7	5	5	15	10	16	7	24	2	16	50	33	3	4	4
isogroup01895	0	0	2	16	0	2	14	5	3	1	5	2	6	1	0	7	12	1	6	2	5	4	0	31	1	5	2	2	0	1	0	0	1	38	1	0	3	1	3	11	4	0	3	2	11	5	0	0	3
isogroup01896	39	44	10	269	22	6	11	3	3	6	32	14	7	14	7	16	18	15	27	22	10	22	18	34	3	30	15	10	33	7	2	15	5	522	23	5	4	8	24	22	6	10	18	9	12	91	17	13	31
isogroup01897	62	9	2	58	18	0	12	2	7	5	7	5	8	11	3	4	11	17	68	6	8	2	6	117	10	7	7	22	4	1	2	2	5	395	17	2	5	3	2	6	5	16	8	4	11	30	7	9	5
isogroup01898	69	116	51	488	34	31	87	69	32	36	51	74	55	19	24	70	80	46	104	28	40	39	19	737	32	88	33	38	53	55	40	59	24	926	103	39	20	42	37	61	38	68	47	126	134	161	26	42	70
isogroup01899	38	46	27	230	22	2	69	38	33	23	30	20	29	17	9	29	16	31	85	22	16	21	10	429	5	45	19	29	19	23	8	25	11	437	49	19	13	22	14	46	34	18	41	44	172	90	12	6	24
isogroup01900	82	78	45	442	16	8	104	24	20	9	37	24	73	17	14	46	64	73	58	16	29	38	27	380	22	185	44	17	38	26	65	53	8	1061	69	23	18	19	31	45	15	36	26	23	53	209	29	24	66
isogroup01901	13	18	13	66	1	18	28	10	14	3	10	7	21	3	1	14	10	15	10	4	11	8	3	115	4	10	8	3	0	8	0	2	11	186	15	2	1	6	4	9	4	12	10	9	14	42	5	2	14
isogroup01902	5	1	7	2	0	0	1	0	0	0	4	0	1	1	3	0	0	0	0	0	1	8	0	2	4	2	1	2	0	3	0	0	0	2	5	1	0	1	6	12	1	0	0	0	1	26	0	1	7
isogroup01903	43	66	29	373	13	20	95	24	27	14	46	33	38	20	15	51	20	37	75	22	20	34	13	588	3	120	31	15	36	46	22	27	20	597	75	26	8	16	21	52	39	25	39	47	130	163	16	18	27
isogroup01904	27	28	8	286	20	13	55	21	13	16	20	33	26	27	11	19	16	16	56	33	13	18	17	476	11	29	21	20	4	27	13	14	10	621	45	13	11	11	29	36	17	10	32	16	123	117	3	0	33
isogroup01905	14	4	15	104	9	1	13	4	3	4	3	4	14	6	2	11	5	29	47	4	0	2	5	123	0	13	2	4	5	12	4	15	2	277	12	8	1	4	5	18	5	100	3	8	20	24	1	3	6
isogroup01906	11	21	17	113	8	8	49	23	19	9	20	17	53	38	1	15	23	28	29	13	11	20	4	406	9	53	17	17	34	21	8	16	7	219	29	15	14	14	12	27	18	12	16	10	74	52	12	9	17
isogroup01907	249	393	198	3105	88	141	560	195	134	154	218	514	386	135	103	335	204	168	234	107	182	202	91	4820	90	485	109	103	524	255	135	295	52	5142	301	158	72	239	169	315	174	223	178	239	472	610	210	175	193
isogroup01908	22	19	19	168	12	13	46	21	22	2	21	12	32	6	3	9	8	19	22	13	12	26	3	578	12	45	22	16	17	12	10	9	3	405	23	6	5	11	15	33	3	17	22	21	111	79	7	7	28
isogroup01909	96	334	234	1288	101	302	1378	556	248	347	393	724	815	175	84	295	207	51	312	178	454	376	88	8823	256	471	260	138	714	308	226	658	162	2619	342	490	171	397	356	808	335	198	239	416	1684	1158	334	286	467
isogroup01910	30	27	10	302	13	4	13	16	14	9	12	10	15	11	9	17	7	29	41	17	9	16	3	347	15	52	7	11	12	16	1	19	3	542	16	11	16	17	11	38	17	26	19	19	70	68	16	12	22
isogroup01911	13	13	6	52	7	9	24	1	9	2	7	13	15	6	2	20	12	2	15	3	4	11	2	145	3	7	7	4	6	2	2	2	2	229	6	5	8	3	6	19	4	9	7	5	20	39	1	8	15
isogroup01912	13	4	2	70	8	0	16	0	1	1	0	2	0	4	3	1	0	11	6	2	1	10	6	16	0	49	2	1	2	1	0	2	0	214	34	1	0	1	0	2	0	0	4	2	15	48	5	4	2
isogroup01913	102	125	56	969	33	47	323	114	54	87	107	117	165	55	25	145	129	87	195	66	107	90	29	2072	42	303	45	46	137	133	33	116	40	1480	168	63	38	86	61	149	76	82	78	164	462	416	30	45	71
isogroup01914	36	48	27	222	12	21	83	33	19	26	25	31	51	19	5	57	28	52	71	22	30	20	10	733	21	50	20	35	39	31	9	16	15	464	33	12	13	19	25	50	28	37	21	20	67	153	5	6	48
isogroup01915	21	9	9	62	9	7	16	4	16	1	7	10	29	4	1	17	8	12	14	5	4	6	3	98	4	6	2	4	7	6	8	8	2	171	31	2	8	5	12	16	3	11	11	8	8	37	3	5	1
isogroup01916	177	108	69	601	82	53	143	63	30	121	148	196	178	38	35	103	201	83	113	48	75	125	41	1081	78	152	75	42	154	102	21	164	42	1267	145	110	28	196	81	129	47	314	72	105	164	422	73	57	140
isogroup01917	191	235	167	1830	141	558	1252	429	289	280	194	386	789	195	81	585	395	249	354	150	526	243	96	13028	444	396	160	173	148	581	235	257	187	3809	231	344	240	266	266	1072	326	331	205	618	1539	1418	96	105	210
isogroup01918	297	158	99	516	21	35	49	25	33	48	213	167	37	44	17	59	107	73	153	55	27	321	25	611	24	45	101	26	302	37	25	567	11	825	110	30	12	92	96	64	43	78	62	28	87	257	87	138	171
isogroup01919	33	67	76	359	46	57	225	58	51	39	60	84	234	37	16	87	59	64	181	45	81	21	26	1313	74	98	36	20	75	67	58	22	48	552	80	110	36	61	23	173	80	119	48	51	252	110	21	29	64
isogroup01920	66	187	59	1135	50	28	179	90	101	30	101	83	77	54	29	79	76	51	165	64	38	94	44	1340	39	218	53	64	103	38	41	136	40	2016	158	75	27	30	46	99	69	43	91	44	251	302	75	42	79
isogroup01921	3	9	5	115	7	17	11	6	12	9	3	12	11	8	6	6	8	4	22	5	8	6	10	193	8	9	3	3	5	12	3	8	4	182	19	5	2	8	12	11	5	8	8	27	30	15	11	5	16
isogroup01922	16	21	7	185	13	4	62	11	12	5	12	9	28	9	2	6	17	17	26	11	8	5	9	288	6	41	7	8	14	13	3	12	2	399	24	18	4	9	9	34	11	10	19	9	90	63	7	21	9
isogroup01923	0	0	0	0	0	0	0	0	0	0	0	0	0	0	0	0	0	0	0	0	0	0	1	0	0	0	0	0	0	0	0	0	0	2	0	0	0	0	0	0	0	0	0	0	0	0	0	0	0
isogroup01924	0	0	0	2	1	0	0	1	3	2	0	0	2	0	1	1	0	1	2	1	3	0	0	0	0	1	1	0	0	0	0	0	0	0	1	0	0	0	1	5	2	0	0	1	0	1	0	0	0
isogroup01925	45	60	41	221	25	19	77	37	14	26	24	34	71	13	12	42	32	31	40	17	34	37	15	382	19	75	27	14	27	58	43	32	4	655	32	36	23	31	26	73	26	44	36	37	158	127	19	22	43
isogroup01926	40	35	18	245	10	3	75	16	22	18	15	16	54	7	4	39	26	20	36	12	30	8	10	491	9	71	14	19	19	34	100	11	6	607	26	21	12	13	18	50	24	10	25	33	47	99	20	2	13
isogroup01927	34	71	24	418	23	15	47	23	15	14	32	28	35	27	11	32	41	28	23	38	20	31	22	498	9	65	26	22	34	23	19	24	25	582	39	26	16	28	23	44	29	35	37	25	62	125	14	10	42
isogroup01928	74	67	59	388	27	51	67	17	14	30	77	61	93	33	18	64	30	37	86	30	32	56	11	516	23	46	47	11	28	83	39	25	15	588	41	24	30	40	37	86	24	35	39	26	42	152	11	11	53
isogroup01929	34	66	59	265	28	35	233	80	42	50	52	103	81	27	20	85	62	19	62	42	45	70	13	1036	47	65	44	43	117	63	38	79	20	582	40	40	24	49	51	102	71	64	35	41	190	260	67	24	65
isogroup01930	318	557	290	2019	163	209	463	375	273	168	359	393	375	209	131	382	289	309	580	212	329	199	151	3964	174	518	214	178	280	249	145	227	170	3823	393	123	135	337	199	453	280	346	265	162	646	1071	161	187	314
isogroup01931	99	57	41	362	27	67	39	99	51	22	52	63	32	26	30	66	42	28	70	28	56	28	27	648	27	56	29	27	39	47	21	53	17	845	60	8	37	46	37	91	37	47	47	56	98	90	27	28	57
isogroup01932	39	69	19	718	36	60	125	223	158	61	31	70	53	42	49	35	48	9	51	21	12	27	31	1428	33	104	48	46	66	73	16	51	36	749	111	116	92	57	47	92	37	23	87	146	375	168	70	11	34
isogroup01933	4	16	1	123	1	4	7	2	4	5	6	4	8	3	5	6	13	11	19	5	3	5	2	61	0	16	1	2	10	2	2	7	2	127	16	2	1	5	2	9	8	6	4	7	15	35	1	3	11
isogroup01934	28	97	32	737	12	13	42	18	26	16	17	35	45	25	18	42	50	36	107	20	14	52	11	809	7	116	26	34	17	21	6	28	9	1150	83	24	41	30	15	33	21	30	53	21	58	126	20	10	29
isogroup01935	113	210	98	773	42	68	99	75	64	58	114	108	191	57	50	80	39	37	153	92	75	76	50	1731	57	89	65	53	74	170	77	122	77	1746	119	37	19	83	53	153	144	80	63	109	183	222	39	66	84
isogroup01936	42	68	50	440	40	21	86	101	83	23	45	54	52	28	30	43	72	86	74	37	40	29	24	550	25	101	30	34	38	56	25	37	21	634	78	32	58	45	25	44	50	35	59	62	196	144	25	20	44
isogroup01937	49	48	101	271	41	386	1109	674	327	206	111	254	1287	82	19	367	183	71	89	38	655	80	28	7235	509	74	133	40	67	435	278	46	117	606	72	183	247	138	170	1089	144	171	73	230	1182	940	22	57	126
isogroup01938	52	62	21	322	24	19	25	19	23	14	27	26	53	13	16	38	35	42	61	34	21	20	20	567	9	52	24	25	33	21	39	24	7	539	67	24	12	21	22	41	25	28	25	20	70	64	9	23	35
isogroup01939	4	0	0	7	1	0	2	0	0	2	1	1	0	2	0	0	1	1	8	0	1	0	0	8	0	0	1	0	0	2	0	1	0	118	0	1	0	1	2	4	2	2	0	1	2	19	0	3	1
isogroup01940	0	0	0	9	0	0	0	0	0	1	0	0	0	0	0	0	1	0	1	0	1	0	0	0	0	0	0	0	0	0	0	3	0	9	0	0	0	0	0	3	0	0	3	0	0	2	0	0	0
isogroup01941	474	72	392	488	49	99	149	17	9	86	483	525	130	30	27	152	210	317	56	40	114	398	26	197	76	115	298	12	455	26	30	380	16	566	43	34	36	84	261	84	27	38	54	26	45	1317	187	354	709
isogroup01942	13	30	19	201	17	4	26	33	24	5	22	9	54	16	5	15	22	26	45	18	29	47	10	340	5	46	12	13	25	17	8	4	10	431	24	8	12	8	12	41	31	31	16	31	37	50	5	19	14
isogroup01943	0	0	0	0	0	0	0	0	0	0	0	0	0	0	0	0	0	0	0	0	0	0	0	0	0	0	0	0	0	0	0	0	0	0	0	0	0	0	0	0	0	0	0	0	0	0	0	0	0
isogroup01944	34	14	10	76	5	2	7	8	6	6	10	16	22	13	7	86	12	11	27	3	11	7	5	215	11	19	2	2	22	22	15	7	3	323	29	9	7	17	8	22	9	46	23	30	38	44	1	11	16
isogroup01945	13	13	18	176	12	4	17	6	15	3	13	13	13	8	7	18	21	14	21	6	5	22	10	74	12	26	12	8	5	4	2	14	5	194	14	2	4	1	14	11	4	57	24	7	36	58	4	11	14
isogroup01946	76	108	53	548	43	67	105	90	55	57	39	58	117	25	15	37	43	53	76	52	51	31	22	1417	24	92	32	49	39	95	28	19	30	1111	70	22	24	54	50	107	61	73	53	86	120	130	34	32	33
isogroup01947	24	40	18	239	9	31	25	24	17	20	24	40	30	16	9	17	34	27	87	21	15	36	18	237	16	31	25	32	16	10	9	13	15	302	38	14	9	12	10	26	25	17	17	3	54	63	13	12	28
isogroup01948	98	328	49	1596	75	60	187	56	50	17	68	76	68	44	64	95	138	90	162	47	37	33	70	909	28	335	67	82	81	48	25	35	15	3309	289	25	46	42	37	62	42	49	155	78	211	257	112	54	58
isogroup01949	102	242	84	835	69	64	871	354	188	43	79	122	162	70	50	325	227	132	160	83	57	73	42	1790	44	946	172	211	106	118	30	76	40	1660	161	95	92	64	57	155	112	99	94	132	596	866	108	53	81
isogroup01950	91	55	50	477	32	32	90	29	48	30	77	81	78	19	13	85	54	28	68	42	45	34	10	1067	40	123	37	50	50	55	7	50	35	906	60	34	16	45	33	64	37	84	37	37	212	276	14	16	46
isogroup01951	11	17	13	237	8	15	104	59	28	11	18	19	52	24	4	91	32	39	57	12	26	17	11	864	9	47	11	21	22	86	8	12	9	479	31	19	14	16	19	64	24	91	17	130	154	84	11	10	23
isogroup01952	30	72	36	546	21	15	50	15	18	28	52	23	22	12	15	28	19	22	38	25	20	36	30	445	11	61	15	11	15	12	2	10	5	707	64	7	14	9	23	36	17	13	46	10	27	40	22	4	28
isogroup01953	0	0	0	1	0	0	0	2	0	0	0	0	0	0	0	0	0	0	0	0	1	0	0	7	0	0	0	0	0	18	0	0	0	1	1	0	0	0	0	0	1	3	3	19	0	1	0	0	0
isogroup01954	0	0	0	0	0	0	5	0	0	0	1	0	0	0	0	0	0	0	3	0	0	1	0	0	0	0	0	0	0	0	0	0	0	1	0	1	0	0	0	0	0	1	0	0	0	0	0	0	0
isogroup01955	19	13	6	39	0	2	8	4	5	8	8	8	13	5	2	17	3	7	5	1	4	22	1	73	1	4	6	2	9	8	1	6	0	105	6	4	1	2	6	8	3	6	5	18	14	14	7	6	15
isogroup01956	28	28	13	91	30	6	42	30	24	19	27	25	73	17	4	33	37	19	37	9	24	8	6	1131	7	48	9	15	14	34	6	12	10	247	25	32	17	32	12	65	26	34	9	21	76	62	5	7	9
isogroup01957	54	95	23	446	26	10	78	53	40	9	23	34	47	28	4	26	40	58	115	24	17	22	24	453	12	140	21	25	24	19	2	32	8	724	52	20	21	13	24	31	21	24	38	33	80	83	21	21	21
isogroup01958	35	16	3	58	12	72	111	16	4	17	38	13	204	8	5	274	34	12	15	12	88	13	7	1001	123	4	11	5	20	200	48	3	14	239	8	12	23	78	28	300	15	526	21	221	147	105	4	9	14
isogroup01959	5	7	8	43	10	3	3	13	5	4	7	6	11	10	5	3	4	6	1	2	6	4	2	111	4	5	7	10	1	9	5	11	2	79	8	0	10	5	4	12	0	3	0	6	19	3	9	1	11
isogroup01960	146	92	93	878	43	124	780	462	348	161	90	112	271	89	31	315	233	221	340	82	245	74	52	5249	128	240	77	91	115	381	99	66	54	2476	150	170	163	184	96	448	192	158	92	379	742	667	57	39	95
isogroup01961	0	0	0	0	0	1	0	0	0	0	0	0	0	0	0	0	0	0	0	0	0	0	0	0	0	0	0	0	0	0	0	0	0	0	0	0	0	0	0	0	0	1	0	0	0	0	0	0	0
isogroup01962	161	153	76	756	48	57	240	104	53	64	148	78	202	46	35	212	91	55	182	38	124	114	49	3160	43	234	71	33	109	261	58	45	25	2298	163	67	56	155	78	238	78	302	119	236	233	277	43	40	106
isogroup01963	183	645	144	3949	229	56	213	60	29	53	265	85	220	83	217	69	52	59	231	64	83	241	274	1470	61	827	159	111	590	52	36	454	24	13535	610	64	33	67	81	121	42	51	484	55	161	169	250	179	325
isogroup01964	0	4	0	19	0	0	2	0	0	0	0	0	0	0	0	1	0	0	2	0	0	0	0	25	1	0	0	0	0	0	0	0	1	26	4	2	1	1	0	0	0	1	1	0	0	3	5	1	0
isogroup01965	115	296	78	1258	105	32	84	23	38	19	117	96	36	72	95	57	61	47	106	43	27	84	214	682	28	441	96	47	269	35	4	117	33	2848	256	28	19	22	33	54	58	85	180	78	103	312	126	131	250
isogroup01966	43	39	14	173	11	18	24	20	4	5	12	13	12	8	14	15	10	10	29	13	9	17	7	535	5	25	10	22	27	12	2	11	3	829	49	12	11	5	19	48	5	1	23	29	14	29	7	14	25
isogroup01967	122	131	58	654	62	70	178	94	72	56	89	79	119	61	23	84	92	109	179	47	61	54	46	1415	38	112	56	58	85	105	33	64	41	1474	86	39	54	60	81	145	78	66	86	95	316	304	25	38	96
isogroup01968	10	10	7	92	11	3	7	10	4	11	7	7	1	1	2	8	3	4	17	5	12	4	8	225	2	24	3	2	3	3	0	3	9	108	4	5	11	4	3	8	6	7	5	11	31	31	3	3	12
isogroup01969	68	74	39	342	28	30	73	40	24	43	29	54	52	39	21	39	40	46	108	23	23	38	24	592	15	71	28	22	50	43	14	36	21	475	38	33	17	27	46	62	44	37	51	26	167	131	27	16	29
isogroup01970	119	142	83	567	44	154	147	88	69	62	121	195	139	91	42	94	91	56	162	65	96	85	50	1730	87	212	61	39	106	120	51	128	41	806	114	38	58	81	108	189	77	63	89	124	154	376	77	67	96
isogroup01971	107	161	67	826	56	59	146	47	25	50	95	64	131	46	26	44	25	57	221	50	56	94	34	1741	42	92	41	17	70	118	20	91	47	1471	100	51	19	37	46	120	38	40	64	137	142	212	50	37	78
isogroup01972	74	107	63	1015	46	46	290	92	65	35	85	53	109	31	24	85	52	76	161	49	60	75	58	2189	29	187	62	43	145	96	37	95	13	1445	108	123	38	40	40	103	40	39	38	108	325	334	74	62	117
isogroup01973	57	71	28	465	27	34	145	57	35	36	45	51	105	24	16	63	64	36	79	29	38	44	30	1458	34	138	21	25	66	53	11	85	21	976	81	56	34	29	34	112	44	58	51	46	178	202	17	32	60
isogroup01974	65	39	20	343	23	18	23	15	2	26	29	43	48	9	13	29	10	30	57	18	18	18	21	389	17	28	14	16	27	23	5	31	6	827	30	25	6	19	21	53	21	22	22	31	59	67	11	11	24
isogroup01975	21	14	11	124	18	13	17	6	11	3	11	7	35	9	5	7	15	19	25	9	13	16	14	57	9	42	9	7	19	8	6	3	1	1976	59	9	3	17	5	22	13	7	44	5	13	73	3	3	16
isogroup01976	18	22	27	123	13	6	25	8	5	10	15	20	9	5	7	17	21	20	29	4	17	18	4	349	2	37	16	5	2	14	6	8	4	204	23	16	8	11	7	26	10	45	7	27	44	72	2	8	18
isogroup01977	1855	1237	1473	7747	526	950	3532	870	487	591	2467	2048	2439	473	383	1636	1268	706	724	304	1086	1959	400	27636	963	2234	1022	321	2311	1065	910	3001	250	20262	1228	848	498	1105	965	1929	599	1174	891	1153	2455	4118	851	1111	2290
isogroup01978	48	42	39	303	9	9	16	2	5	9	32	17	20	16	8	6	16	22	67	5	14	32	7	204	7	13	8	3	22	8	7	3	1	1468	8	11	10	31	14	33	10	15	14	5	28	39	6	9	43
isogroup01979	36	58	26	275	9	20	8	12	6	6	27	21	30	16	14	8	8	16	37	14	18	16	15	346	24	6	13	0	10	22	2	21	8	442	22	17	5	12	17	26	15	16	21	37	18	32	5	13	19
isogroup01980	108	40	35	207	27	34	182	75	53	43	47	52	104	28	10	76	71	58	74	20	46	38	18	682	25	59	23	28	13	72	36	11	25	338	31	44	38	37	52	98	32	59	32	45	143	277	9	5	30
isogroup01981	22	45	19	226	11	16	41	10	18	17	21	56	18	30	14	10	36	9	37	9	40	28	4	408	23	69	27	13	17	26	4	44	12	396	32	4	12	34	25	66	35	22	18	29	42	234	18	14	27
isogroup01982	17	34	15	278	10	23	128	35	23	29	32	61	97	28	8	91	45	26	97	33	51	22	6	1544	35	96	26	23	48	68	31	25	14	976	34	41	22	31	34	63	45	50	20	53	209	194	20	17	48
isogroup01983	0	4	0	2	0	0	0	1	0	0	0	1	2	1	0	1	0	0	0	0	1	0	0	7	0	4	0	1	0	0	0	1	0	51	2	0	0	0	1	0	1	0	1	1	5	0	0	0	1
isogroup01984	35	3	4	95	18	1	15	3	3	1	10	10	6	9	1	3	1	4	4	3	2	19	25	17	2	24	20	6	33	0	0	4	1	384	6	4	0	1	4	1	3	1	7	2	14	42	15	8	12
isogroup01985	613	376	486	2274	220	543	1063	271	228	170	758	921	777	166	138	1485	887	945	173	127	536	613	229	2013	308	818	1090	182	771	329	213	577	74	3791	729	359	569	480	350	670	129	1764	373	326	498	4444	1340	423	1322
isogroup01986	161	274	106	1252	74	73	178	111	62	71	129	124	103	67	61	115	82	104	220	95	75	120	67	1504	52	252	56	62	137	70	43	67	42	2163	179	73	50	83	82	105	88	82	133	53	310	466	50	34	161
isogroup01987	23	38	31	224	27	32	87	28	37	25	20	21	40	16	10	30	37	24	51	8	10	26	12	578	15	89	22	21	17	16	12	18	7	460	34	17	16	17	23	28	10	20	17	18	105	91	12	16	11
isogroup01988	58	79	31	482	67	59	67	42	42	32	41	51	104	42	31	56	50	35	102	44	52	27	21	1435	34	102	28	31	40	62	38	36	50	821	151	37	15	66	52	117	79	38	66	58	218	116	30	18	24
isogroup01989	103	274	125	1150	86	95	289	183	168	139	147	135	200	73	58	193	79	131	356	158	124	109	78	2865	89	263	73	103	208	108	91	119	52	2246	194	72	45	79	87	160	173	266	134	107	494	403	71	103	153
isogroup01990	317	606	340	4626	192	154	948	401	349	187	335	308	313	191	122	543	437	353	868	217	195	428	156	8246	133	946	219	216	551	387	94	525	127	7557	584	256	211	303	225	552	338	419	394	335	1526	1167	237	268	372
isogroup01991	80	178	142	1398	90	87	200	76	65	89	135	119	235	51	37	73	57	53	165	67	103	122	36	2545	71	227	71	46	165	135	66	178	50	2679	209	100	48	101	100	247	66	40	120	77	175	302	42	76	133
isogroup01992	55	32	19	232	18	12	57	20	20	9	19	28	14	25	10	30	25	31	68	12	17	23	8	324	9	61	16	13	40	24	22	30	11	494	44	22	13	14	17	55	29	26	18	33	48	170	10	20	31
isogroup01993	87	83	26	538	30	36	149	61	22	33	41	53	44	39	17	26	23	53	109	31	31	37	23	1179	17	68	29	31	87	40	16	44	13	1010	57	21	26	29	39	94	42	39	40	25	139	129	14	15	51
isogroup01994	44	48	39	310	34	42	112	44	42	29	35	61	56	32	23	70	47	27	39	22	67	36	32	918	41	92	27	27	41	81	23	31	17	704	52	35	17	47	33	86	52	50	48	70	152	141	29	13	29
isogroup01995	19	34	24	264	21	84	90	34	26	21	33	36	63	22	12	55	21	43	39	18	32	33	14	643	44	46	18	14	45	29	24	32	12	479	10	19	19	30	27	66	25	32	18	16	133	151	7	10	33
isogroup01996	35	80	26	537	23	12	102	15	32	12	38	37	49	12	19	44	25	14	65	19	17	37	28	465	16	56	22	46	45	20	4	25	11	980	99	29	12	27	38	49	31	63	52	25	109	122	13	13	21
isogroup01997	212	421	114	1787	163	52	256	152	117	60	143	164	87	160	53	135	172	259	501	124	85	133	116	1329	44	508	145	199	136	56	22	134	62	3495	275	90	77	109	126	141	143	110	209	71	500	671	179	110	229
isogroup01998	41	83	34	414	38	32	46	36	13	20	46	59	72	21	29	24	41	38	43	30	33	41	31	537	16	65	30	38	54	20	7	33	12	1157	65	17	23	27	38	60	34	26	53	32	66	74	23	17	29
isogroup01999	18	12	26	194	28	6	12	3	20	1	18	10	6	6	3	8	1	2	38	4	1	25	12	415	1	67	8	6	54	8	0	16	6	360	39	5	13	1	9	13	7	4	6	12	44	176	44	19	27
isogroup02000	9	46	9	533	18	25	125	41	29	65	23	74	40	22	13	65	100	26	21	26	16	29	11	590	26	55	34	30	64	25	20	27	1	1528	74	39	34	67	34	56	16	37	58	40	95	211	34	19	21
isogroup02001	84	98	42	381	25	40	179	49	44	39	60	61	125	50	28	77	45	38	91	30	53	40	22	1100	30	82	28	30	78	103	31	44	35	635	63	54	27	58	60	115	45	70	47	112	160	164	31	27	60
isogroup02002	385	529	306	3885	180	157	402	97	136	187	326	334	329	143	123	198	117	151	568	206	218	290	135	5597	127	416	142	93	332	401	102	217	101	6121	349	111	164	217	231	437	180	126	296	290	426	704	105	213	286
isogroup02003	230	180	151	762	59	60	119	38	59	45	151	134	96	59	43	119	191	143	176	32	88	96	48	607	58	275	90	64	204	53	12	94	26	2238	95	38	49	61	69	103	45	74	73	37	99	630	92	83	162
isogroup02004	149	118	32	1617	33	23	50	21	17	15	63	46	41	19	45	135	30	125	86	13	18	77	38	580	11	147	33	11	134	27	11	72	4	2115	91	16	16	27	43	42	25	83	63	38	39	132	32	16	61
isogroup02005	43	89	17	367	15	16	17	27	36	14	63	42	29	18	13	25	22	27	71	26	17	25	21	384	13	130	38	18	65	27	6	27	19	688	52	7	10	16	29	31	30	21	54	19	59	172	32	19	23
isogroup02006	51	107	43	583	41	54	102	66	41	10	30	71	83	34	20	60	34	46	80	27	57	75	29	1494	57	90	23	28	41	85	18	36	16	1057	78	31	31	62	28	97	56	49	61	160	273	204	9	16	43
isogroup02007	82	11	57	41	14	27	73	6	0	27	73	99	40	5	2	64	44	26	12	9	22	48	3	135	25	6	24	5	45	30	9	30	3	123	24	25	23	41	36	47	8	33	8	8	27	186	25	16	62
isogroup02008	95	111	48	706	40	27	174	41	21	33	48	53	52	25	24	60	32	42	139	14	42	69	20	667	14	221	31	33	29	24	29	53	8	1379	61	43	20	47	34	72	39	21	71	25	134	104	16	19	55
isogroup02009	72	89	41	866	35	6	59	5	2	16	28	17	16	7	9	32	26	20	59	15	12	21	16	217	7	121	10	19	36	13	1	6	10	1697	37	12	6	4	19	16	7	6	33	8	16	114	13	19	38
isogroup02010	48	279	27	1998	67	201	1667	486	300	144	67	220	472	147	58	154	255	141	397	139	149	42	94	9756	138	558	27	251	116	248	101	47	90	2948	280	252	174	239	113	520	216	71	130	281	1411	485	96	38	44
isogroup02011	0	0	0	1	0	0	0	0	0	0	0	0	0	0	0	0	0	0	0	0	0	0	0	0	0	0	0	0	0	0	0	0	0	0	0	0	0	0	0	0	0	5	0	1	0	0	0	0	0
isogroup02012	317	606	240	3106	189	66	387	105	89	80	307	258	187	114	139	207	270	184	261	115	88	297	146	1798	65	1094	246	119	644	67	59	509	43	5963	430	126	72	113	142	165	99	98	345	69	386	728	339	270	574
isogroup02013	98	214	75	414	96	281	131	131	122	71	111	121	222	57	59	99	83	81	126	78	158	90	103	736	182	103	86	96	83	147	239	71	107	737	203	85	49	93	98	173	101	219	98	168	121	289	102	57	181
isogroup02014	0	0	0	9	0	0	1	0	1	1	0	0	0	1	0	0	0	0	1	0	0	0	0	21	0	0	0	0	1	2	0	0	0	18	0	0	2	2	0	1	0	1	3	0	0	1	0	0	0
isogroup02015	71	100	102	581	31	28	152	21	14	14	62	47	90	38	11	15	25	62	112	33	21	69	67	279	11	146	52	40	119	26	30	53	10	888	113	27	28	31	47	54	53	36	63	20	117	163	56	16	93
isogroup02016	7	29	13	71	4	30	119	31	22	15	16	28	80	15	5	48	64	55	28	16	34	29	4	358	24	13	12	15	6	38	12	11	8	152	15	24	21	28	34	78	17	34	9	29	81	129	5	12	8
isogroup02017	205	158	143	1085	69	48	124	56	62	44	180	80	139	100	60	101	78	116	124	61	72	117	65	1081	48	152	100	64	90	44	57	113	38	2075	131	59	63	51	81	120	40	69	140	35	284	208	36	50	133
isogroup02018	74	58	14	244	42	35	45	28	29	29	44	54	112	25	21	33	26	48	50	28	47	28	16	456	29	41	37	22	29	43	40	30	6	481	80	21	28	38	45	93	13	64	46	50	78	117	14	23	34
isogroup02019	3	7	5	41	1	7	21	2	3	10	7	4	27	5	9	1	3	2	13	9	4	0	0	126	13	9	1	3	11	5	1	2	5	70	9	4	5	3	8	6	14	8	3	8	31	7	2	6	0
isogroup02020	23	2	25	73	1	15	30	3	2	0	7	2	24	0	2	9	3	20	13	2	7	9	7	149	4	10	14	1	2	15	0	10	10	74	15	1	8	4	2	22	12	4	5	8	9	10	6	16	37
isogroup02021	43	131	37	885	47	31	116	47	42	27	83	72	103	37	51	38	44	48	112	37	33	66	36	1030	60	156	39	40	82	39	68	39	23	1450	119	20	31	58	50	73	55	47	74	46	159	185	30	22	74
isogroup02022	13	19	13	131	8	8	49	8	4	7	15	21	9	2	10	9	11	7	13	9	13	9	6	247	3	42	11	19	15	9	13	9	10	382	16	4	9	3	5	14	4	20	15	15	45	45	7	3	10
isogroup02023	13	26	16	268	10	5	38	6	11	12	19	22	40	19	18	26	37	41	57	20	14	12	26	251	6	76	7	23	19	8	4	26	12	608	56	9	9	10	20	41	17	9	24	5	53	101	6	16	24
isogroup02024	19	53	20	261	10	11	45	51	49	15	16	19	38	26	10	32	18	22	49	31	15	23	24	295	14	109	15	32	21	19	27	18	19	305	61	13	17	27	11	22	34	19	35	21	114	97	18	2	13
isogroup02025	24	28	36	84	6	5	31	6	2	5	21	21	28	5	6	14	17	12	17	4	6	16	0	134	7	26	21	4	6	16	5	13	2	251	16	8	12	5	16	13	9	5	12	2	17	38	1	3	17
isogroup02026	1	8	1	72	3	8	31	16	8	2	2	2	27	2	1	3	4	1	2	5	7	4	0	136	5	6	1	0	1	9	4	3	3	117	17	3	2	5	0	15	5	9	4	14	43	20	0	0	0
isogroup02027	87	137	87	640	57	78	462	163	138	71	66	102	210	120	28	101	108	88	251	77	102	50	33	3962	82	187	47	88	76	188	65	44	110	1523	119	99	52	104	52	231	188	98	67	135	711	393	31	51	63
isogroup02028	9	16	11	72	5	10	2	19	7	15	16	11	10	2	2	29	8	7	14	7	7	23	4	349	7	10	5	5	12	17	11	14	2	182	20	13	3	22	8	21	4	14	8	23	54	56	2	2	19
isogroup02029	32	69	19	610	21	28	29	17	30	24	51	32	14	21	11	9	36	20	53	19	16	27	13	847	36	63	33	16	31	9	1	32	21	1112	47	6	23	14	23	18	13	10	50	11	40	150	30	7	27
isogroup02030	76	100	54	1187	51	27	148	57	53	53	47	57	122	60	22	45	36	75	265	44	53	70	34	1797	35	126	28	37	46	79	43	94	46	1968	86	77	32	52	53	101	50	64	35	38	236	199	29	42	71
[truncated: 33,360 more rows]
[truncated: 70 more columns]
