# Supplementary material for: Integrating transcriptional, metabolomic, and physiological responses to drought stress and recovery in switchgrass (Panicum virgatum L.)
Source: BMC Genomics. 2014 Jun 26;15(1):527. doi: 10.1186/1471-2164-15-527 (PMC4122788; doi:10.1186/1471-2164-15-527)
Supplement: Supplementary file 5 — Additional file 5: Table S7: Complete list of relationships between physiology and gene expression identified using maximal information coefficient. (XLS 82 KB) [file 12864_2014_6310_MOESM5_ESM.xls]

## Sheet: Sheet1
Table S7. Relationships between physiology and gene expression identified using maximal information coefficient
Trait	Isogroup	MIC	r	Annotation (BLASTX match)
MPa	isogroup00198	0.99952	-0.817134	Cortical cell-delineating protein, Dehydrin, RCc3 protein, Dehydrin (Fragment), Lipid transfer protein-like protein (B6U3L7,C5YX70,Q40721,Q41299,Q7XT30)
MPa	isogroup00369	0.99952	-0.85069	F20H23.8 protein (Q9SRW4)
MPa	isogroup00437	0.99952	-0.84899	Aspartic proteinase nepenthesin II-like, Chloroplast nucleoid DNA-binding protein-like protein (Q651C2,Q7XJ13)
MPa	isogroup00677	0.99952	0.783027	Triosephosphate isomerase, Triosephosphate isomerase (B4F820,B4FDF4)
MPa	isogroup00698	0.99952	0.841411	Nucleic acid binding protein, putative (B9SKB5)
MPa	isogroup00745	0.99952	-0.897068	UDP-glucose-4-epimerase (Q7XZQ2)
MPa	isogroup00877	0.99952	-0.823632	APx4-Peroxisomal Ascorbate Peroxidase (B4FA06)
MPa	isogroup00925	0.99952	0.849665	Pollen allergen Phl p 11, cDNA, clone: J075083L18, full insert sequence, Putative non-LTR retroelement reverse transcriptase, Putative Cytochrome P450 71A1 (B6T2Z8,B7F956,Q1KSC2,Q8W0B4)
MPa	isogroup01091	0.99952	0.778374	Protochlorophyllide reductase B (B4FSE2)
MPa	isogroup01532	0.99952	-0.798009	Reticulon (B6TG01)
MPa	isogroup01546	0.99952	0.772716	Single-stranded DNA-binding protein, mitochondrial, putative, Putative RGH1A, Arogenate dehydratase 3, chloroplastic (B9STF2,Q6Z021,Q9ZUY3)
MPa	isogroup01811	0.99952	0.775551	Tic62 protein, Putative dehydrogenase (B6SU61,Q7G6V8)
MPa	isogroup01815	0.99952	0.762915	Transcription factor AP2D23-like (Q2TQ34)
MPa	isogroup02081	0.99952	-0.748639	Tetraspanin family protein (B6TTZ1)
MPa	isogroup02285	0.99952	-0.87474	Methylcrotonoyl-CoA carboxylase subunit alpha (B6SKB7)
MPa	isogroup02415	0.99952	0.740433	Magnesium-chelatase subunit chlI (B4FZP0)
MPa	isogroup02423	0.99952	-0.777792	Protein phosphatase 2C (B6TRT3)
MPa	isogroup02446	0.99952	0.79641	Prenyl-dependent CAAX protease, putative (B9RMQ5)
MPa	isogroup03001	0.99952	0.822885	Plastid-specific 30S ribosomal protein 2 (B6SUJ3)
MPa	isogroup03044	0.99952	-0.771949	DNA binding protein, Putative I-box binding factor (B6U2E0,Q5N7G4)
MPa	isogroup03349	0.99952	0.746003	Transketolase, chloroplastic (Q7SIC9)
MPa	isogroup03549	0.99952	-0.773462	Putative ubiquitin-onjugating enzyme E2, Probable ubiquitin-conjugating enzyme E2 23 (Q75GA0,Q9ZVX1)
MPa	isogroup03566	0.99952	-0.872736	Homogentisate 1,2-dioxygenase, Homogentisate 1,2-dioxygenase (B6SUH2,Q5VRH4)
MPa	isogroup03683	0.99952	0.818515	Carbohydrate transporter/ sugar porter/ transporter (B4FA49)
MPa	isogroup03755	0.99952	-0.791636	AAP7, H0418A01.2 protein (B6UAE4,Q01J66)
MPa	isogroup04212	0.99952	0.8319	RPT2-like protein (B6ST41)
MPa	isogroup04276	0.99952	-0.872637	Glutaryl-CoA dehydrogenase (B6TNB5)
MPa	isogroup04363	0.99952	-0.781422	Pyruvate dehydrogenase E1 component alpha subunit (B6UI91)
MPa	isogroup04447	0.99952	-0.774608	G-box-binding factor 4 (B6SKU0)
MPa	isogroup04460	0.99952	-0.781674	Protein phosphatase 2C 37, Probable protein phosphatase 2C 37 (P49598,Q7XP01)
MPa	isogroup04900	0.99952	-0.702323	Protein kinase-like protein (Q9FWF0)
MPa	isogroup05173	0.99952	-0.911985	OJ000223 09.11 protein (Q7X920)
MPa	isogroup05854	0.99952	-0.790021	SnRK2.4 (D5FGN9)
MPa	isogroup05924	0.99952	-0.776919	DM280 protein (B8PWQ3)
MPa	isogroup06057	0.99952	0.792563	cDNA clone:001-038-D09, full insert sequence, PGR5-like protein 1A, chloroplastic (B7E6T2,Q8H112)
MPa	isogroup06181	0.99952	-0.646762
MPa	isogroup06433	0.99952	0.816677
MPa	isogroup06599	0.99952	0.796076	Predicted membrane-anchored protein, GUN4, putative (A8J3C2,Q53M04)
MPa	isogroup06639	0.99952	-0.805531	Malic enzyme (C5XK02)
MPa	isogroup06760	0.99952	-0.759007	OSIGBa0158F05.3 protein (Q01KG7)
MPa	isogroup07241	0.99952	0.780895	ATP synthase B chain (B6T908)
MPa	isogroup07619	0.99952	-0.852064	Late embryogenesis abundant protein (Q40848)
MPa	isogroup08262	0.99952	0.765193	Cytochrome P450 CYP709C14, Cytochrome P450 CYP709H1 (B6SSZ4,B6TDZ7)
MPa	isogroup08358	0.99952	-0.885524	Auxin-repressed protein (B6TRA9)
MPa	isogroup08805	0.99952	-0.717687	Corticosteroid 11-beta-dehydrogenase isozyme 1 (B4FE26)
MPa	isogroup08997	0.99952	0.762113	Putative rubredoxin (Q0GBX1)
MPa	isogroup09491	0.99952	0.737972	Putative MRP-like ABC transporter (Q94E55)
MPa	isogroup10043	0.99952	0.875006	Ammonium transporter 1 member 1 (Q7XQ12)
MPa	isogroup10651	0.99952	0.852258	CCT motif family protein (B6TFB2)
MPa	isogroup10699	0.99952	0.667155	Protein kinase APK1A (B6TR03)
MPa	isogroup10741	0.99952	0.796004	Inner membrane protein ALBINO3, Inner membrane protein ALBINO3 (B6TRE2,B6UBJ7)
MPa	isogroup11511	0.99952	0.723684	Malate dehydrogenase (B4FZU8)
MPa	isogroup11534	0.99952	0.839444	Triose phosphate/phosphate translocator, non-green plastid, chloroplast, putative (B9RB11)
MPa	isogroup11941	0.99952	-0.78638	Class III peroxidase 65 (Q6AVZ8)
MPa	isogroup12465	0.99952	-0.826289	CCR4-NOT transcription complex subunit 7 (B4FG48)
MPa	isogroup12672	0.99952	-0.720667	AMP-activated protein kinase, gamma regulatory subunit, putative (B9RV78)
MPa	isogroup12963	0.99952	-0.889265	Aluminum-induced protein (B3TM05)
MPa	isogroup13628	0.99952	0.883019	2-oxoglutarate/malate translocator, 2-oxoglutarate/malate translocator (Q40918,Q42422)
MPa	isogroup13834	0.99952	-0.718762
MPa	isogroup13887	0.99952	-0.828248	Putative LEA protein (Q9LJ97)
MPa	isogroup14075	0.99952	-0.856097	Glutathione S-transferase GSTU6 (B6TK27)
MPa	isogroup14526	0.99952	0.689444	18.9 kDa heat shock protein (Q0E4A8)
MPa	isogroup14714	0.99952	-0.713656	Putative quinone oxidoreductase (Q948G0)
MPa	isogroup14828	0.99952	-0.795051	Late embryogenesis abundant protein, group 3, Late embryogenesis abundant protein, group 3 (B6SID7,Q42376)
MPa	isogroup14948	0.99952	0.718603	50S ribosomal protein L24 (B4FTJ3)
MPa	isogroup15859	0.99952	-0.745876	Group 3 late embryogenesis abundant protein (Fragment) (Q03967)
MPa	isogroup15874	0.99952	-0.862218	Late embryogenesis abundant protein D-34, putative, Seed maturation protein (B9RTR0,Q2HS98)
MPa	isogroup16649	0.99952	-0.793849
MPa	isogroup16963	0.99952	-0.777733
MPa	isogroup17381	0.99952	0.770104	Putative receptor-like protein kinase 4 (Q7X8H4)
MPa	isogroup17508	0.99952	-0.752835	Beta-amylase (C5WZD6)
MPa	isogroup17912	0.99952	-0.766781	Putative aldehyde dehydrogenase MIS1 (Q8W0Q2)
MPa	isogroup17938	0.99952	0.832936	Putative relA/spoT homologous protein RSH2 (Q6Z8E2)
MPa	isogroup18084	0.99952	0.676559	Cytochrome P450 CYP72A124 (B6SU71)
MPa	isogroup18142	0.99952	-0.908554	Hydrolase, alpha/beta fold family protein (B6TI01)
MPa	isogroup18747	0.99952	0.75905	Enolase 1 (P26301)
MPa	isogroup18951	0.99952	-0.737721	Emb|CAB10262.1 (Q9LJ93)
MPa	isogroup19819	0.99952	0.67947
MPa	isogroup20072	0.99952	-0.78108	Kelch repeat-containing F-box-like (Q69UE9)
MPa	isogroup20352	0.99952	-0.810955	Ninja-family protein 6 (B6TNQ7)
MPa	isogroup20435	0.99952	-0.869802	Senescence-associated protein (B6T3V4)
MPa	isogroup21491	0.99952	0.757994	GUN4, putative (Q53M04)
MPa	isogroup22199	0.99952	-0.782737	Homeobox-leucine zipper protein HOX22 (Q7XUJ5)
MPa	isogroup22210	0.99952	-0.814075	Septum-promoting GTP-binding protein 1 (B6TX18)
MPa	isogroup22299	0.99952	0.642148	Molybdenum cofactor synthesis protein 2 large subunit (B6TYR9)
MPa	isogroup22471	0.99952	-0.713793	Rab28 protein (Q41850)
MPa	isogroup23201	0.99952	-0.615892
MPa	isogroup23566	0.99952	0.703702	Putative stress inducible protein (Q8LNR5)
MPa	isogroup23747	0.99952	-0.834634	Temperature-induced lipocalin (Q38JD3)
MPa	isogroup23952	0.99952	-0.684995	Expp1 protein (B6TK02)
MPa	isogroup24608	0.99952	-0.838749	VQ motif family protein (B6SZE4)
MPa	isogroup25599	0.99952	-0.788695	USP family protein (B6TC12)
MPa	isogroup26335	0.99952	-0.795034	Stress-inducible membrane pore protein (B6TTP4)
MPa	isogroup26839	0.99952	-0.763451	Late embryogenesis abundant protein Lea14-A (B6UH99)
MPa	isogroup27025	0.99952	-0.8087	Dehydrin (C5YX70)
MPa	isogroup27395	0.99952	-0.832648	Late embryogenesis abundant protein (Q40848)
MPa	isogroup28022	0.99952	-0.818787	Wound induced protein (B6T0U0)
MPa	isogroup28713	0.99952	0.772088
MPa	isogroup31344	0.99952	-0.776852
MPa	isogroup31593	0.99952	-0.672401	Transferase family protein (B6TXE4)
MPa	isogroup31629	0.99952	-0.807505
MPa	isogroup31821	0.99952	-0.822173
MPa	isogroup32053	0.99952	-0.871808	Stress-induced hydrophobic peptide (B9HU19)
MPa	isogroup33465	0.99952	-0.746164
MPa	isogroup38568	0.99952	0.853415
MPa	isogroup00088	0.94824	-0.814982	Thioredoxin-like 4, Metallothionein-like protein type 2 (B6THR4,Q94L35)
MPa	isogroup01008	0.94824	0.845241	Putative C4 phosphoenolpyruvate carboxylase (Q8S2Z8)
MPa	isogroup01244	0.94824	-0.766971	Dual-specificity protein-like phosphatase 4, 36I5.7 (Q3S4H4,Q8LPX2)
MPa	isogroup01278	0.94824	0.738041	Putative UOS1 (Q6YXY0)
MPa	isogroup01699	0.94824	-0.720412	Homeobox-leucine zipper protein HOX29 (A2WLR5)
MPa	isogroup02209	0.94824	-0.768506	Circumsporozoite protein (B6TF33)
MPa	isogroup03944	0.94824	0.870541	Angustifolia, putative, expressed (Q8LN38)
MPa	isogroup04286	0.94824	0.716638	SCPL33 (B6T4S1)
MPa	isogroup05832	0.94824	-0.801052	Homeobox-leucine zipper protein ATHB-6 (B6U539)
MPa	isogroup06363	0.94824	-0.895032	Topoisomerase-like protein (B6SW65)
MPa	isogroup07627	0.94824	-0.711017	Ubiquitin-protein ligase (B6SWJ0)
MPa	isogroup10918	0.94824	0.808398	CCT motif family protein, CCT motif family protein, expressed (B6TFB2,Q53RJ0)
MPa	isogroup11673	0.94824	0.832993	ATP synthase gamma chain (B6TUD4)
MPa	isogroup12456	0.94824	0.770906	Putative MCB2 protein (Q5ZBC6)
MPa	isogroup14234	0.94824	-0.688266	Cytochrome b5 reductase (Q9ZPN0)
MPa	isogroup17110	0.94824	-0.735328	Putative acetyl-coA dehydrogenase (Q0WM98)
MPa	isogroup23341	0.94824	0.736015	Photosystem II reaction center psb28 protein (C5XHQ4)
MPa	isogroup23373	0.94824	-0.796905	OSIGBa0131L05.3 protein (Q01IB5)
MPa	isogroup25264	0.94824	0.694544	Putative rubredoxin (Q0GBX1)
MPa	isogroup25874	0.94824	-0.807153	Putative LEA protein (Q9LJ97)
MPa	isogroup26047	0.94824	-0.763481
MPa	isogroup27213	0.94824	-0.740884
MPa	isogroup00514	0.92888	0.7857	Hydrolase, hydrolyzing O-glycosyl compounds, Trichomeless2, Myb family transcription factor, MYB transcription factor (B6TAN9,D3GKX6,D7LC50,Q9M157)
MPa	isogroup00598	0.92888	-0.67229	MAPK activating protein-like (Q5N8F0)
MPa	isogroup01095	0.92888	-0.767855	Protein binding protein, Nucleolar essential protein, putative (B6T786,B9SZX7)
MPa	isogroup01383	0.92888	-0.782787	Cytokinin dehydrogenase 5 (Q5ZAY9)
MPa	isogroup01909	0.92888	-0.821812	Carboxyl-terminal-processing protease (B6T6L2)
MPa	isogroup02149	0.92888	0.845734	Glutamate-gated kainate-type ion channel receptor subunit GluR5 (Fragment), Glutamate-gated kainate-type ion channel receptor subunit GluR5, H0307D04.1 protein, Glutamate receptor 3.1 (B9GPQ9,B9H686,Q01K65,Q7XP59)
MPa	isogroup02281	0.92888	0.710808	Putative myosin heavy chain (Q6ZF68)
MPa	isogroup03810	0.92888	0.801756	Putative cadmium-induced protein (Q8H5E1)
MPa	isogroup04862	0.92888	0.907574	Cytoplasmic protein of eukaryotic origin (38.3 kD)-like (Q84Z13)
MPa	isogroup05489	0.92888	0.834885	LrgB-like family protein (B6U217)
MPa	isogroup05647	0.92888	0.732496	Protein brittle-1 (B6TZ69)
MPa	isogroup06828	0.92888	0.771613	Fasciclin-like protein FLA25 (Q06I81)
MPa	isogroup07203	0.92888	0.764141	Maf-like protein CV 0124 (B6TNZ3)
MPa	isogroup07326	0.92888	-0.839013	Early salt stress and cold acclimation-induced protein 2-3 (Q4KXE1)
MPa	isogroup07555	0.92888	-0.759503	H0823A09.7 protein (Q01IZ2)
MPa	isogroup08241	0.92888	-0.751185	26S proteasome non-ATPase regulatory subunit, putative (B9T1X0)
MPa	isogroup10354	0.92888	0.798795	CBS domain-containing protein, putative, expressed (Q2RA11)
MPa	isogroup10603	0.92888	0.615908	Plastidic 2-oxoglutarate/malate transporter (Q768R5)
MPa	isogroup10843	0.92888	0.764138	Stage III sporulation protein AA, putative (B9S1T2)
MPa	isogroup11026	0.92888	0.778361	Histidine amino acid transporter (Q85V22)
MPa	isogroup11523	0.92888	0.796928	OSIGBa0153E02-OSIGBa0093I20.15 protein, OSIGBa0153E02-OSIGBa0093I20.14 protein (Q01HR0,Q01HR1)
MPa	isogroup13300	0.92888	-0.812235	ABA-responsive protein (B6U8P6)
MPa	isogroup13447	0.92888	0.737382	Esterase (B6TLH0)
MPa	isogroup14585	0.92888	-0.790131	OSIGBa0115K01-H0319F09.1 protein (Q01HQ1)
MPa	isogroup17553	0.92888	0.666801	Putative sugar transporter (Q945E5)
MPa	isogroup17658	0.92888	0.627431	Putative receptor-like protein kinase (Q84ZI1)
MPa	isogroup17869	0.92888	0.844664	NB-ARC domain containing protein (Q2QZS8)
MPa	isogroup18094	0.92888	0.869348	Catalase (Q10S82)
MPa	isogroup19097	0.92888	0.869588
MPa	isogroup20214	0.92888	0.712397	Pentatricopeptide (PPR) repeat-containing protein-like (Q6ZCP9)
MPa	isogroup20781	0.92888	-0.857504	Purple acid phosphatase 1 (B6TE04)
MPa	isogroup21083	0.92888	-0.767348	Caltractin (B6TJ23)
MPa	isogroup21287	0.92888	0.612825	Class III peroxidase 117 (Q5U1H6)
MPa	isogroup22974	0.92888	0.803069	50S ribosomal protein L3 (B6UF84)
MPa	isogroup24702	0.92888	0.934296	Dirigent-like protein pDIR9 (B6TQI8)
MPa	isogroup25335	0.92888	0.741769
MPa	isogroup25785	0.92888	0.692012	50S ribosomal protein L21 (B6U3Z0)
MPa	isogroup26056	0.92888	0.751412	Emb|CAB61996.1 (Q9FLV6)
MPa	isogroup31182	0.92888	0.739295	One helix protein (Q8LPV2)
MPa	isogroup31765	0.92888	-0.768652
MPa	isogroup08910	0.91829	0.791867	Harpin-induced protein 1 containing protein, expressed (Q2QXF1)
MPa	isogroup08913	0.91829	-0.85031	Class III peroxidase 62, Class III peroxidase 64 (Q5U1N1,Q7XSU2)
MPa	isogroup10951	0.91829	0.88294	2-oxoglutarate/malate translocator (Q42422)
MPa	isogroup11146	0.91829	-0.900277	Ornithine-oxo-acid transaminase, Ornithine aminotransferase, putative, expressed (A7Y209,Q10G56)
MPa	isogroup11436	0.91829	-0.801408	Putative ferulate 5-hydroxylase (C0KHM0)
MPa	isogroup13352	0.91829	0.861349	LRR receptor-like kinase (D0VMS4)
MPa	isogroup14119	0.91829	-0.801238	Cyanate hydratase (B6TTW1)
MPa	isogroup14835	0.91829	0.831562	Ser/Thr-rich protein T10 in DGCR region (B6T6S7)
MPa	isogroup19403	0.91829	-0.793495	Mucin-like protein (Q9FWE6)
MPa	isogroup24239	0.91829	-0.802747	OSIGBa0131L05.3 protein (Q01IB5)
MPa	isogroup29352	0.91829	-0.822688	OSIGBa0131L05.3 protein (Q01IB5)
MPa	isogroup00118	0.91631	0.718034	Auxin Efflux Carrier family protein, Beta-expansin 1a, NB-ARC domain containing protein, NB-ARC domain containing protein, Putative RGH1A, Putative RGH1A, Beta-expansin 7 (B6SVJ1,B6T629,Q2R1W1,Q2R1X1,Q6YYL2,Q6Z021,Q94KS7)
MPa	isogroup01587	0.91631	0.794229	Tetratricopeptide repeat-containing protein (D7L8H9)
MPa	isogroup02136	0.91631	0.71944	Homeodomain protein JUBEL1 (B6SXN6)
MPa	isogroup03534	0.91631	-0.662128
MPa	isogroup03574	0.91631	0.639678	Gag-pol polyprotein, 50S ribosomal protein L29, chloroplastic (Q94BM2,Q9SWI6)
MPa	isogroup13257	0.91631	0.665308
MPa	isogroup13364	0.91631	-0.857831	OSIGBa0148P16.6 protein (Q01KZ9)
MPa	isogroup18160	0.91631	-0.728467	cDNA clone:001-034-C01, full insert sequence (B7E5C1)
MPa	isogroup18244	0.91631	-0.821138	putative 1,4-beta-D xylan xylanohydrolase' (Q5W6F5)
MPa	isogroup18512	0.91631	-0.833636	Probable protein phosphatase 2C 2 (Q9FYN7)
MPa	isogroup21176	0.91631	0.799425	Galactose mutarotase-like (A2Q5N9)
MPa	isogroup21575	0.91631	0.739753	OJ991113 30.19 protein (Q7XUF0)
MPa	isogroup28067	0.91631	0.684048
MPa	isogroup00224	0.90697	0.794017	cDNA clone:J013124G04, full insert sequence, Cell division inhibitor-like (B7EE89,Q6EP22)
MPa	isogroup01380	0.90697	0.76032	Homeodomain leucine zipper protein CPHB-5 (B6T963)
MPa	isogroup01941	0.90697	0.762634	Purine permease (B6TET5)
MPa	isogroup02114	0.90697	-0.584344	Cyclase-like protein (Q6YX89)
MPa	isogroup02883	0.90697	0.779453	Receptor-like protein kinase 1-like, Putative receptor protein kinase (Q5ZBN0,Q6L569)
MPa	isogroup04691	0.90697	0.765407	Leaf protein (B6SVA6)
MPa	isogroup05274	0.90697	-0.747137	F8K7.10 protein (Q9XI10)
MPa	isogroup12203	0.90697	0.846248	Thylakoid lumenal protein At1g12250, chloroplastic (Q8H1Q1)
MPa	isogroup12684	0.90697	-0.815903	Protein phosphatase 2C (B6TY17)
MPa	isogroup14644	0.90697	-0.803409	H0211F06-OSIGBa0153M17.4 protein (Q01HL4)
MPa	isogroup21374	0.90697	0.781498	Class III peroxidase 113 (Q7XIX1)
MPa	isogroup24329	0.90697	0.735674	H0307D04.7 protein (Q01K59)
MPa	isogroup28064	0.90697	-0.791662	Putative nucleic acid binding protein (Fragment) (D3JWB8)
MPa	isogroup33733	0.90697	-0.785426	B-box zinc finger family protein (B6SSC0)
MPa	isogroup00889	0.89952	0.69461	Transducin/WD-40 repeat protein (Fragment), Putative B3 domain-containing protein Os04g0347400/Os04g0347500 (Q6RUS5,Q7XS74)
MPa	isogroup01886	0.89952	-0.745434	Vacuolar ATP synthase subunit B isoform 1, Vacuolar ATPase B subunit (B6T9C0,Q7FV25)
MPa	isogroup03066	0.89952	0.67259
MPa	isogroup04581	0.89952	0.747789
MPa	isogroup11696	0.89952	0.852046	Sialyltransferase-like protein (B6TUC0)
MPa	isogroup13474	0.89952	-0.787655	Probable protein phosphatase 2C 59 (Q5Z6F5)
MPa	isogroup21628	0.89952	-0.812275	3-hydroxybutyryl-CoA dehydratase (B6TF44)
MPa	isogroup22634	0.89952	-0.778235	Senescence-associated protein (B6T9C5)
MPa	isogroup37099	0.89952	0.75596
MPa	isogroup00295	0.89696	-0.89323	SAM domain family protein, ATP-dependent Clp protease ATP-binding subunit (B6SGQ2,Q8GT62)
MPa	isogroup00380	0.89696	0.805779	Fatty acid desaturase, Fatty acid desaturase (Fragment) (O23824,O24626)
MPa	isogroup00584	0.89696	0.781453	Peptide methionine sulfoxide reductase, Peptide methionine sulfoxide reductase A2-1 (B6TNT5,Q7XUP7)
MPa	isogroup00687	0.89696	0.646092	Steroid hormone receptor/ transcription factor (D7L9T8)
MPa	isogroup01353	0.89696	-0.771211	Dehydrin COR410, DHN2-like protein, Dehydrin, Dehydration-stress inducible protein 1 (B6TN77,B7U627,Q41824,Q6ESR4)
MPa	isogroup02275	0.89696	0.763618	Translation initiation factor IF-2 (C5YZP3)
MPa	isogroup02437	0.89696	-0.789427	Alcohol dehydrogenase 1 (Fragment), Alcohol dehydrogenase, Alcohol dehydrogenase 1 (Q1HMH6,Q41766,Q5GA23)
MPa	isogroup03539	0.89696	0.726591	Ocs element-binding factor 1 (B4FB01)
MPa	isogroup03586	0.89696	-0.711057	Sodium/hydrogen exchanger, Sodium/hydrogen exchanger (A7X9Z5,C5Z1N0)
MPa	isogroup04616	0.89696	0.803721	Fructose-bisphosphate aldolase, cytoplasmic isozyme 1 (B6SSU6)
MPa	isogroup05560	0.89696	-0.837724	Chloroplast nucleoid DNA binding protein-like (Q5QM88)
MPa	isogroup05919	0.89696	0.700058	MTERF family protein, expressed (Q10L33)
MPa	isogroup06624	0.89696	0.761236	Elongation factor Tu, Elongation factor Tu (B6TPG0,C0P699)
MPa	isogroup07494	0.89696	0.757893
MPa	isogroup08455	0.89696	0.80557	Phosphoribulokinase (C5YF36)
MPa	isogroup09075	0.89696	0.84008
MPa	isogroup09599	0.89696	0.736961	Chaperone clpB 1, putative, expressed, Putative heat shock protein, 5'-partial (Fragment) (Q75GT3,Q75I57)
MPa	isogroup09907	0.89696	-0.785791	Delta 1-pyrroline-5-carboxylate synthetase 1 (C8CB71)
MPa	isogroup10055	0.89696	0.631099	Salt-inducible protein (B6SPS8)
MPa	isogroup12088	0.89696	-0.757469	Putative NAC transcription factor (D7R5Z9)
MPa	isogroup12335	0.89696	0.747624	cDNA clone:001-205-A03, full insert sequence (B7EIB4)
MPa	isogroup12779	0.89696	-0.729339	Homeobox-leucine zipper protein HOX22 (Q7XUJ5)
MPa	isogroup12901	0.89696	-0.681543	UPF0497 membrane protein Sb03g029220 (C5XEK4)
MPa	isogroup13164	0.89696	0.658152
MPa	isogroup14806	0.89696	0.749359
MPa	isogroup17760	0.89696	0.9071	Polyol transporter protein 4 (B6TSL9)
MPa	isogroup19577	0.89696	0.824459	Nodule-enhanced malate dehydrogenase (O81609)
MPa	isogroup20088	0.89696	-0.696993	Seed specific protein Bn15D17A (B6TDS9)
MPa	isogroup20569	0.89696	0.761401	F17A17.35 protein (Q9SFB3)
MPa	isogroup22179	0.89696	-0.711682	OSIGBa0113I13.10 protein (Q01KD7)
MPa	isogroup24607	0.89696	0.633019	GTP binding protein, putative (B9RV68)
MPa	isogroup25469	0.89696	0.762514	Thylakoid membrane phosphoprotein 14 kDa, chloroplast, putative (B9RQK0)
MPa	isogroup27156	0.89696	-0.886954	DnaJ domain containing protein, expressed (Q10M47)
MPa	isogroup27348	0.89696	-0.840218	Actin-depolymerizing factor 3 (Q84TB6)
MPa	isogroup31751	0.89696	-0.871275
MPa	isogroup34163	0.89696	-0.798613
MPa	isogroup02633	0.89332	0.798639	Arsenite transport subunit B (B6SY85)
MPa	isogroup03271	0.89332	-0.856251	Electron transporter (B6T5H1)
MPa	isogroup05321	0.89332	0.803634	Monoxygenase, putative, Monoxygenase, putative (B9SVQ6,B9SVQ8)
MPa	isogroup06009	0.89332	-0.821321	Myb transcription factor (Q5TKI8)
MPa	isogroup08795	0.89332	0.673518
MPa	isogroup10241	0.89332	0.87127
MPa	isogroup18611	0.89332	-0.853927	Putative late embryogenesis abundant protein (A9Q2Q5)
MPa	isogroup19947	0.89332	0.833725	Fructose-bisphosphate aldolase, cytoplasmic isozyme 1 (B6SSU6)
Asat	isogroup02333	0.99924	0.780311	Glycerol 3-phosphate permease (B6ST65)
Asat	isogroup03407	0.90716	-0.634084	Aspartic proteinase nepenthesin-1 (B6TP02)
Asat	isogroup28274	0.90716	-0.766782
Asat	isogroup03433	0.89456	-0.787577	LHT1 (B6U9L1)
gs	isogroup19845	0.91038	0.579867
gs	isogroup00892	0.90716	0.633471	Auxin-responsive protein IAA4, cDNA clone:J033149F09, full insert sequence (A2ZRY8,B7EVA0)
gs	isogroup01505	0.90716	0.757176
gs	isogroup02364	0.90716	-0.666263	Grx S17-glutaredoxin subgroup II (B4FSW8)
gs	isogroup03127	0.90716	0.787113	Solute carrier family 2, facilitated glucose transporter member 8, Sugar transporter, putative (B6SSR3,B9SFL0)
gs	isogroup03407	0.90716	-0.64625	Aspartic proteinase nepenthesin-1 (B6TP02)
gs	isogroup04357	0.90716	0.805723	Isoflavone reductase homolog IRL (P52580)
gs	isogroup04478	0.90716	0.731047	OJ1116 C07.8 protein (Q8L4I2)
gs	isogroup10450	0.90716	0.801879	Putative kinase (Q8H8M5)
gs	isogroup10859	0.90716	0.612812	Auxin response factor 9 (Q0JCZ4)
gs	isogroup15615	0.90716	-0.726232	Early drought induced protein, Plasma membrane protein 3 (B0FYH7,Q6BDB3)
gs	isogroup17655	0.90716	0.77851	Cytochrome P450 CYP78A54 (B6SY23)
gs	isogroup23483	0.90716	0.596694	Selenium-binding protein-like (B6SPJ2)
gs	isogroup26082	0.90716	-0.717298	Auxin-regulated calmodulin (Q7DMZ3)
gs	isogroup28274	0.90716	-0.754465
gs	isogroup31617	0.90716	0.683201
PhiPS2	isogroup02333	1	0.777371	Glycerol 3-phosphate permease (B6ST65)
PhiPS2	isogroup08181	1	0.798996	Lycopene epsilon-cyclase (B7S825)
PhiPS2	isogroup22375	1	0.79337	Retrotransposon protein, putative, unclassified (Q53KD9)
PhiPS2	isogroup00892	0.92836	0.656042	Auxin-responsive protein IAA4, cDNA clone:J033149F09, full insert sequence (A2ZRY8,B7EVA0)
PhiPS2	isogroup01505	0.92836	0.7732
PhiPS2	isogroup02364	0.92836	-0.686119	Grx S17-glutaredoxin subgroup II (B4FSW8)
PhiPS2	isogroup03127	0.92836	0.805021	Solute carrier family 2, facilitated glucose transporter member 8, Sugar transporter, putative (B6SSR3,B9SFL0)
PhiPS2	isogroup04357	0.92836	0.75271	Isoflavone reductase homolog IRL (P52580)
PhiPS2	isogroup04478	0.92836	0.771426	OJ1116 C07.8 protein (Q8L4I2)
PhiPS2	isogroup10450	0.92836	0.810741	Putative kinase (Q8H8M5)
PhiPS2	isogroup10859	0.92836	0.639726	Auxin response factor 9 (Q0JCZ4)
PhiPS2	isogroup15615	0.92836	-0.771314	Early drought induced protein, Plasma membrane protein 3 (B0FYH7,Q6BDB3)
PhiPS2	isogroup17655	0.92836	0.811268	Cytochrome P450 CYP78A54 (B6SY23)
PhiPS2	isogroup23483	0.92836	0.618128	Selenium-binding protein-like (B6SPJ2)
PhiPS2	isogroup26082	0.92836	-0.751524	Auxin-regulated calmodulin (Q7DMZ3)
PhiPS2	isogroup31617	0.92836	0.750387
PhiPS2	isogroup07160	0.9139	0.75424	Homoserine dehydrogenase-like (Q5QLC2)
PhiPS2	isogroup05418	0.89859	-0.78074	Histidine amino acid transporter (Q85V22)
PhiPS2	isogroup17935	0.89859	-0.580445	Inorganic phosphate transporter 2 (Q49B45)
PhiCO2	isogroup07160	0.89456	0.75442	Homoserine dehydrogenase-like (Q5QLC2)
qP	isogroup06590	1	-0.711377	Trehalase family protein, expressed, Trehalase 1 GMTRE1 (Q337A6,Q9XEY7)
qP	isogroup09069	1	0.705633	Plastid-specific 30S ribosomal protein 3 (B6T3Y5)
qP	isogroup14378	1	-0.610146
qP	isogroup19717	1	-0.703304	R1MYB1 protein (B9UK63)
qP	isogroup25516	1	-0.789908	NifU-like N-terminal domain containing protein (B6TKX2)
qP	isogroup01319	0.93333	-0.700261	OSIGBa0157K09-H0214G12.11 protein (Q01HE6)
qP	isogroup06098	0.93333	0.547544	Acyl carrier protein (B4FDG2)
qP	isogroup11856	0.93333	0.460351	NAD(P)H-dependent oxidoreductase (B6SZK3)
qP	isogroup16054	0.93333	-0.649792
qP	isogroup21518	0.93333	0.680793	Cyclin delta-3 (Q94JY0)
qP	isogroup26902	0.93333	0.63158	50S ribosomal protein L17 (B4FZB4)
qP	isogroup00475	0.91829	-0.752899	1-aminocyclopropane-1-carboxylate oxidase, F-box domain containing protein (B6SUN2,B6TRE4)
qP	isogroup02437	0.91829	-0.578793	Alcohol dehydrogenase 1 (Fragment), Alcohol dehydrogenase, Alcohol dehydrogenase 1 (Q1HMH6,Q41766,Q5GA23)
qP	isogroup04136	0.91829	-0.534475	DNA binding protein (B6TI42)
qP	isogroup07415	0.91829	0.558638	Enzyme of the cupin superfamily (B4F9Z6)
qP	isogroup14304	0.91829	-0.669367	Methylglutaconyl-CoA hydratase, Putative enoyl-CoA hydratase (B4FQA8,Q949D9)
qP	isogroup17239	0.91829	-0.753573	Peroxisomal fatty acid beta-oxidation multifunctional protein (B6SXV4)
qP	isogroup38028	0.91829	-0.519489
qP	isogroup02137	0.90817	-0.54319	Vacuolar protein sorting vps41, putative (B9SCM9)
qP	isogroup03403	0.90817	0.49219	Phosphoglucomutase, cytoplasmic 2 (P93805)
qP	isogroup07518	0.90817	0.608392
qP	isogroup08848	0.90817	-0.539236	WD-repeat protein, putative, EMB1345 (B9SRX4,D7LC45)
qP	isogroup10321	0.90817	-0.708007	Metabolite transport protein csbC (B6T8Z2)
qP	isogroup13512	0.90817	0.718145	Peptidyl-prolyl cis-trans isomerase cyclophilin-type family protein (D7KRY8)
qP	isogroup31296	0.90817	-0.625818
qP	isogroup00333	0.89182	0.69689	26S proteasome non-ATPase regulatory subunit 6, Oligopeptidase, putative, F12A21.16 (B4FVL1,B9RMP2,Q9FXD5)
qP	isogroup00393	0.89182	-0.785196	Choline/ethanolamine kinase, Choline/ethanolamine kinase, Choline/ethanolamine kinase, Choline kinase, Choline kinase-like (B6TU35,B6U018,B6UDV6,Q1KL28,Q5JMB5)
qP	isogroup00672	0.89182	0.507802	Monoxygenase, putative, CTF2A (Fragment) (B9T0L3,Q9ZSN8)
qP	isogroup00706	0.89182	-0.75251	Putative salt-inducible protein kinase (Q5SMJ0)
qP	isogroup01337	0.89182	0.676302	Putative mrp protein, Mrp protein, putative, Similarity to nucleotide-binding protein (Q6STH5,Q8LD16,Q9LK00)
qP	isogroup03026	0.89182	0.721499	Inorganic pyrophosphatase (B6SQQ0)
qP	isogroup03191	0.89182	-0.67414	G-box binding factor 1 (Q41735)
qP	isogroup03265	0.89182	0.673636	Protein phosphatase 2C (B6T3C7)
qP	isogroup04044	0.89182	0.590361	Glucose-inhibited division A family protein (Q1EP54)
qP	isogroup04616	0.89182	0.729337	Fructose-bisphosphate aldolase, cytoplasmic isozyme 1 (B6SSU6)
qP	isogroup04852	0.89182	0.745121	Predicted dehydrogenase (ISS) (Fragment) (Q00SK0)
qP	isogroup05647	0.89182	0.609804	Protein brittle-1 (B6TZ69)
qP	isogroup06980	0.89182	0.609808
qP	isogroup07530	0.89182	-0.560595	Short-chain dehydrogenase/reductase SDR, Short-chain dehydrogenase, putative (A0YN95,B9S8J4)
qP	isogroup08677	0.89182	-0.802099	Dehydration responsive element binding protein (B6SSG7)
qP	isogroup08946	0.89182	0.608242	Thioredoxin-like 6 (B6TGT1)
qP	isogroup10630	0.89182	-0.620492	PDI-like protein (Q9ZR86)
qP	isogroup12825	0.89182	0.735174	A-type response regulator (Q942A1)
qP	isogroup13636	0.89182	-0.651121	Aquaporin TIP4-2 (Q9ATL5)
qP	isogroup14377	0.89182	-0.675377
qP	isogroup17391	0.89182	0.7357	FIP1 (B6SJ74)
qP	isogroup17508	0.89182	-0.726015	Beta-amylase (C5WZD6)
qP	isogroup18747	0.89182	0.676937	Enolase 1 (P26301)
qP	isogroup19208	0.89182	-0.764455	Choline/ethanolamine kinase (B6TL87)
qP	isogroup24188	0.89182	0.667116	Chloroplast oxygen-evolving complex/thylakoid lumenal 25.6kDa protein (B6ST36)
qP	isogroup28809	0.89182	0.68482
qP	isogroup31484	0.89182	-0.6001
ETR	isogroup02333	1	0.779754	Glycerol 3-phosphate permease (B6ST65)
ETR	isogroup08181	1	0.798385	Lycopene epsilon-cyclase (B7S825)
ETR	isogroup22375	1	0.793551	Retrotransposon protein, putative, unclassified (Q53KD9)
ETR	isogroup00892	0.92836	0.653083	Auxin-responsive protein IAA4, cDNA clone:J033149F09, full insert sequence (A2ZRY8,B7EVA0)
ETR	isogroup01505	0.92836	0.771814
ETR	isogroup02364	0.92836	-0.683898	Grx S17-glutaredoxin subgroup II (B4FSW8)
ETR	isogroup03127	0.92836	0.805524	Solute carrier family 2, facilitated glucose transporter member 8, Sugar transporter, putative (B6SSR3,B9SFL0)
ETR	isogroup04357	0.92836	0.75113	Isoflavone reductase homolog IRL (P52580)
ETR	isogroup04478	0.92836	0.770175	OJ1116 C07.8 protein (Q8L4I2)
ETR	isogroup10450	0.92836	0.809072	Putative kinase (Q8H8M5)
ETR	isogroup10859	0.92836	0.636674	Auxin response factor 9 (Q0JCZ4)
ETR	isogroup15615	0.92836	-0.769739	Early drought induced protein, Plasma membrane protein 3 (B0FYH7,Q6BDB3)
ETR	isogroup17655	0.92836	0.809964	Cytochrome P450 CYP78A54 (B6SY23)
ETR	isogroup23483	0.92836	0.616253	Selenium-binding protein-like (B6SPJ2)
ETR	isogroup26082	0.92836	-0.74852	Auxin-regulated calmodulin (Q7DMZ3)
ETR	isogroup31617	0.92836	0.747572
ETR	isogroup07160	0.9139	0.755792	Homoserine dehydrogenase-like (Q5QLC2)
ETR	isogroup05418	0.89859	-0.776957	Histidine amino acid transporter (Q85V22)
ETR	isogroup17935	0.89859	-0.582156	Inorganic phosphate transporter 2 (Q49B45)
