# Supplementary material for: Integrating transcriptional, metabolomic, and physiological responses to drought stress and recovery in switchgrass (Panicum virgatum L.)
Source: BMC Genomics. 2014 Jun 26;15(1):527. doi: 10.1186/1471-2164-15-527 (PMC4122788; doi:10.1186/1471-2164-15-527)
Supplement: Supplementary file 6 — Additional file 6: Table S8: Complete list of genes showing linear correlations between gene expression and metabolite abundance. (XLS 76 KB) [file 12864_2014_6310_MOESM6_ESM.xls]

## Sheet: metabolite_coefficients
Table S8. List of genes showing linear correlations between gene expression and metabolite abundance
Metabolite	Isogroup	r	Gene annotation (BLASTX match)
1-monostearin	isogroup12813	0.915857	XA1 (O48647)
1-monostearin	isogroup07187	0.906751	SWI/SNF-related, matrix-associated, actin-dependent regulator of chromatin subfamily B member 1 (B6T3Y4)
1-monostearin	isogroup33975	0.906344	SMC5 protein (Q8GU53)
1-monostearin	isogroup07917	0.901126	Putative Avr9/Cf-9 rapidly elicited protein (Q6EUK7)
2-hydroxyadipic acid	isogroup18167	0.9249	DNA binding protein (B6U631)
2-hydroxyadipic acid	isogroup03081	0.910282	O-linked n-acetylglucosamine transferase, ogt, putative, Putative serine/threonine protein kinase (B9R8W2,Q652N9)
2-hydroxyadipic acid	isogroup38328	0.907107
2-methylglyceric acid NIST	isogroup17880	0.924579	Putative RING-H2 finger protein (Q94HJ7)
2-methylglyceric acid NIST	isogroup18066	0.900456	Glycosyltransferase (B6SS11)
2-methylglyceric acid NIST	isogroup20371	-0.905036
2-methylglyceric acid NIST	isogroup34663	-0.92526
2-methylglyceric acid NIST	isogroup27087	-0.953138	F17L21.8 (Q9FZK6)
3-hydroxypropionic acid	isogroup10409	-0.902716	Genomic DNA, chromosome 5, P1 clone:MQK4 (Q9FFD1)
4-hydroxycinnamic acid	isogroup00560	0.931087	Wound/stress protein (B6T9W1)
4-hydroxycinnamic acid	isogroup30508	0.913652	H0112G12.12 protein (Q01JK8)
4-hydroxycinnamic acid	isogroup24120	0.903882	Ribose-phosphate pyrophosphokinase (C5XTQ8)
4-hydroxycinnamic acid	isogroup03098	0.900649	Vacuolar ATP synthase subunit G (B6SI54)
4-hydroxycinnamic acid	isogroup06791	-0.912789
4-hydroxycinnamic acid	isogroup13097	-0.915753	Membrane protein, Membrane protein (B6ST21,B6UA62)
4-hydroxyphenyl-dihydroxyethane NIST	isogroup20700	0.906445	DnaJ subfamily B member 4 (B6T422)
4-hydroxyphenyl-dihydroxyethane NIST	isogroup12727	0.904375
5-hydroxynorvaline NIST	isogroup16233	0.927885	MDR-like ABC transporter (Q7FMW3)
adenosine	isogroup09119	0.936397	F-box domain containing protein (B6TS32)
adipic acid	isogroup34000	0.910104
alanine	isogroup14071	0.902302	Embryogenesis transmembrane protein (B6TV85)
allantoic acid	isogroup18167	0.916118	DNA binding protein (B6U631)
allantoin	isogroup11484	0.93934	Glycosyl transferase, group 1 family protein, expressed (Q2QN13)
allantoin	isogroup24979	0.917984	Glycine cleavage system H protein 1 (B6UHJ7)
allantoin	isogroup13742	0.903306	Isoamyl acetate-hydrolyzing esterase (B6THH7)
allantoin	isogroup01468	-0.901137	cDNA clone:J013094C18, full insert sequence (B7F483)
arabitol	isogroup15408	-0.908981
arabitol	isogroup04016	-0.916974	OJ991214 12.18 protein (Q7X6M9)
arginine + ornithine	isogroup18167	0.904597	DNA binding protein (B6U631)
arginine + ornithine	isogroup19958	-0.913912	Tyrosyl-tRNA synthetase (B6T638)
ascorbic acid	isogroup13674	-0.929056	Ran-binding protein 1 (B6TQB3)
asparagine	isogroup28945	0.90755
benzoic acid	isogroup12964	0.920224	Putative RGH1A (Q6YYL2)
beta-alanine	isogroup23229	-0.917965	Pistil-specific extensin-like protein (B6TUK6)
beta-alanine	isogroup33059	-0.922721	Cytochrome P450 CYP714B3 (B6SSW8)
beta-gentiobiose	isogroup08533	0.923951	ATP binding protein (B6SY76)
butyrolactam NIST	isogroup26510	-0.913259	Mal d 1-associated protein (B6UHJ5)
butyrolactam NIST	isogroup13075	-0.929899	LOL3 (B6TZD5)
caffeic acid	isogroup13264	0.920955
capric acid	isogroup07796	0.928018	Nuclear transcription factor Y subunit B-4 (Q65XK1)
chlorogenic acid	isogroup09362	0.911471	Thylakoid lumenal 29.8 kDa protein, chloroplast, putative (B9SJN0)
chlorogenic acid	isogroup10839	0.908216	Structural constituent of cell wall, putative (B9RVZ9)
citramalic acid	isogroup33603	-0.922274
citric acid	isogroup26412	0.901583
citric acid	isogroup23420	-0.92846	Protein kinase domain containing protein-2 (B9V0F9)
citrulline	isogroup18167	0.929503	DNA binding protein (B6U631)
citrulline	isogroup19958	-0.911227	Tyrosyl-tRNA synthetase (B6T638)
conduritol-beta-epoxide	isogroup27361	0.912881
conduritol-beta-epoxide	isogroup10879	0.912302	OSIGBa0102D10.3 protein (Q01IZ0)
conduritol-beta-epoxide	isogroup20650	0.910447	ER lumen protein retaining receptor (C5Y284)
conduritol-beta-epoxide	isogroup23952	0.910187	Expp1 protein (B6TK02)
conduritol-beta-epoxide	isogroup08282	0.908798	Wali7 protein (Fragment) (Q43661)
conduritol-beta-epoxide	isogroup06842	0.907952	Catalytic, putative (B9R9Y4)
conduritol-beta-epoxide	isogroup08308	0.907901	Inositol 1, 3, 4-trisphosphate 5/6-kinase family protein (B6TYJ7)
conduritol-beta-epoxide	isogroup25743	0.905336	ER-derived vesicles protein ERV14 (B6T2L9)
conduritol-beta-epoxide	isogroup21071	0.904518	Znf (Q5GAS1)
conduritol-beta-epoxide	isogroup19380	-0.916085	GA C20oxidase2 (B6F2E8)
conduritol-beta-epoxide	isogroup17067	-0.926183	ATP-dependent Clp protease ATP-binding subunit clpA CD4B,chloroplast, putative, expressed (Q2QVG9)
cysteine	isogroup19558	0.914109	cDNA clone:J023091L02, full insert sequence (B7EQH0)
dehydroascorbate	isogroup20340	0.916783	Receptor protein kinase PERK1-like (Q6ZGC7)
dehydroascorbate	isogroup23694	-0.909127	Respiratory burst oxidase protein B (A1YBM1)
dehydroascorbate	isogroup12770	-0.916029	Membrane transport protein-like (Q6H4F0)
dehydroascorbate	isogroup15522	-0.9674	Helix-loop-helix DNA-binding domain containing protein (Q8H8H9)
dihydroabietic acid	isogroup02595	0.928817	Predicted DNA damage inducible protein (ISS), UMUC-like DNA repair family protein, putative (Q00VZ6,Q339I7)
dihydroabietic acid	isogroup23926	0.913899
dihydroabietic acid	isogroup24478	0.913388	Putative ids-4 protein (Q8H398)
dihydroabietic acid	isogroup21980	0.904141	RING zinc finger protein-like (B6TIB7)
dihydroabietic acid	isogroup24123	-0.900825	Nucleotidyltransferase domain containing protein, expressed (Q10Q39)
dihydroabietic acid	isogroup27329	-0.901378	Oxidation resistance 1-like protein (Q6Z157)
enolpyruvate NIST	isogroup24498	0.927183	Modifier of rudimentary protein, expressed (Q10QR4)
erythritol	isogroup17635	0.917594	MAC/Perforin domain containing protein (B6SXM9)
erythritol	isogroup31227	-0.905827	Auxin-induced protein-like (Q69LJ9)
erythronic acid	isogroup15421	0.91327	Mps one binder kinase activator-like 1A (B6TBL6)
erythronic acid	isogroup02225	0.908175	Protein transport protein Sec61 beta subunit (B6U313)
erythronic acid	isogroup22061	0.907174	BZIP transcription factor protein (B6SNH0)
erythronic acid	isogroup10016	0.907136
erythronic acid	isogroup14236	-0.903357	Protein-L-isoaspartate O-methyltransferase (B6U3B8)
erythronic acid	isogroup10592	-0.905986	Xylulose kinase (B6T9R4)
erythronic acid	isogroup27087	-0.913253	F17L21.8 (Q9FZK6)
erythronic acid lactone	isogroup01272	0.927649	Scarecrow (A5HJS4)
erythronic acid lactone	isogroup24027	0.91604
erythronic acid lactone	isogroup30347	0.900148
erythronic acid lactone	isogroup25785	-0.909958	50S ribosomal protein L21 (B6U3Z0)
erythronic acid lactone	isogroup01299	-0.929399	Alpha-L-fucosidase 2, Alpha-L-fucosidase 2 (B6SUA8,B6TYH1)
ferulic acid	isogroup27105	-0.900831	Zinc finger DNA-binding protein (B6UFX7)
ferulic acid	isogroup22100	-0.916748	Germin-like protein subfamily 3 member 2 (B6TF80)
fructose	isogroup24979	0.937443	Glycine cleavage system H protein 1 (B6UHJ7)
fructose	isogroup02910	0.924476
fructose	isogroup30508	0.923771	H0112G12.12 protein (Q01JK8)
fructose	isogroup34118	0.915027
fructose	isogroup13537	0.900078	Ribonuclease 2 (B6TGK1)
fructose	isogroup01468	-0.903392	cDNA clone:J013094C18, full insert sequence (B7F483)
fructose	isogroup13097	-0.907352	Membrane protein, Membrane protein (B6ST21,B6UA62)
fructose	isogroup01101	-0.90908	Salt-tolerance protein, putative (B9RHD7)
fructose	isogroup36820	-0.935951
fructose-6-phosphate	isogroup30003	0.930875
fructose-6-phosphate	isogroup19089	-0.906773	Putative cytochrome P450 (Q9AS41)
fumaric acid	isogroup02472	-0.906319
fumaric acid	isogroup15965	-0.906742	RING-H2 finger protein ATL5F (B6SU64)
fumaric acid	isogroup10758	-0.907425	Transparent testa 12 protein (B6SSG0)
fumaric acid	isogroup23719	-0.926292	Endonuclease, putative (B9SHH8)
GABA	isogroup08560	-0.903614	Early fruit mRNA (B6TAC1)
glucoheptulose	isogroup19573	-0.903093	Putative subtilisin-like serine proteinase (Q0WWH7)
glucoheptulose	isogroup31323	-0.912201
gluconic acid lactone	isogroup24782	0.940491
gluconic acid lactone	isogroup11235	0.937889	N-acetyl-gamma-glutamyl-phosphate reductase (B4FAI1)
gluconic acid lactone	isogroup04543	0.930581	Putative polyprotein (Q8SA93)
gluconic acid lactone	isogroup28738	0.917763	Late embryogenesis abundant protein (B6TTU1)
gluconic acid lactone	isogroup02501	0.911227	Lipin family protein (D7L899)
gluconic acid lactone	isogroup03903	-0.908471	SCAR-like protein 2 (Q5QNA6)
gluconic acid lactone	isogroup08437	-0.909692	Myosin heavy chain-like (Q5SN02)
gluconic acid lactone	isogroup15079	-0.920702
glucose	isogroup24979	0.939241	Glycine cleavage system H protein 1 (B6UHJ7)
glucose	isogroup30508	0.929591	H0112G12.12 protein (Q01JK8)
glucose	isogroup02910	0.905419
glucose	isogroup36820	-0.911433
glucose	isogroup13097	-0.924848	Membrane protein, Membrane protein (B6ST21,B6UA62)
glucose	isogroup01468	-0.925035	cDNA clone:J013094C18, full insert sequence (B7F483)
glucose-1-phosphate	isogroup27642	0.905488	WD-repeat protein, putative (B9R7A8)
glucose-1-phosphate	isogroup27277	0.900862
glucose-6-phosphate	isogroup30003	0.926422
glucose-6-phosphate	isogroup09828	-0.90139	Lectin receptor kinase 1 (Q6ZIQ8)
glucose-6-phosphate	isogroup24086	-0.904675
glucose-6-phosphate	isogroup19089	-0.912503	Putative cytochrome P450 (Q9AS41)
glucuronic acid mix spec	isogroup00141	0.927924	Eukaryotic aspartyl protease family protein, expressed (Q53NE7)
glucuronic acid mix spec	isogroup00063	0.924348	Serine/threonine protein kinase, Serine/threonine protein kinase (Fragment) (A3FPG3,Q8GUR2)
glucuronic acid mix spec	isogroup21376	0.913789	E3 ubiquitin ligase (Q5K4G3)
glucuronic acid mix spec	isogroup04630	0.910764	Cyclin-dependent kinase F-4 (Q6Z8C8)
glucuronic acid mix spec	isogroup10089	0.905764	Ribophorin II, putative (B9SV32)
glucuronic acid mix spec	isogroup10570	0.903136	BRASSINOSTEROID INSENSITIVE 1-associated receptor kinase 1 (B6SVN5)
glucuronic acid mix spec	isogroup10949	0.901835
glucuronic acid mix spec	isogroup13862	-0.902318	Eukaryotic translation initiation factor 2B family protein, putative, expressed, Eukaryotic translation initiation factor 2B family protein, putative, expressed (Q2QYG9,Q2RB95)
glucuronic acid mix spec	isogroup33773	-0.903544	Protein GPR89A, putative (B9S266)
glucuronic acid mix spec	isogroup25220	-0.903602	Thylakoid lumenal 17.9 kDa protein, chloroplastic (Q9SW33)
glucuronic acid mix spec	isogroup00058	-0.904055	PSI type III chlorophyll a/b-binding protein (Q9SY97)
glucuronic acid mix spec	isogroup00359	-0.904612	Putative SHOOT1 protein (Q69LC0)
glucuronic acid mix spec	isogroup08455	-0.904625	Phosphoribulokinase (C5YF36)
glucuronic acid mix spec	isogroup00021	-0.905282	Adenosine 3-phospho 5-phosphosulfate transporter 1, Putative Avr9/Cf-9 rapidly elicited protein (B6TDX5,Q6YUN4)
glucuronic acid mix spec	isogroup08883	-0.907568
glucuronic acid mix spec	isogroup18402	-0.909415	ATA15 protein (B6SVU6)
glucuronic acid mix spec	isogroup31009	-0.920756
glucuronic acid mix spec	isogroup31227	-0.922344	Auxin-induced protein-like (Q69LJ9)
glucuronic acid mix spec	isogroup18656	-0.928035	Immunophilin (Q5XLE1)
glucuronic acid mix spec	isogroup37331	-0.92847	Pyruvate orthophosphate dikinase (D3K3U9)
glucuronic acid mix spec	isogroup23985	-0.929656	TPR repeats-like protein (A9P324)
glucuronic acid mix spec	isogroup12273	-0.931959	Exodeoxyribonuclease III family protein, expressed (Q2QTX4)
glucuronic acid mix spec	isogroup04513	-0.941857	Cation transport protein chaC (B4FRR0)
glucuronic acid mix spec	isogroup11685	-0.976769	Dehydrogenase, putative, expressed (Q10DL9)
glutamic acid	isogroup26510	-0.907014	Mal d 1-associated protein (B6UHJ5)
glutamine	isogroup24977	0.915115	Putative anthocyanin 3'-glucosyltransferase (Q69X81)
glutamine	isogroup18679	0.905843	Cytochrome P450-like (Q5ZE54)
glyceric acid	isogroup36132	0.918263
glyceric acid	isogroup11943	-0.901126	Ankyrin repeat-containing protein, putative (B9S453)
glyceric acid	isogroup00535	-0.905095	Major Facilitator Superfamily protein, expressed (Q53Q54)
glyceric acid	isogroup17570	-0.909114	ATPase, coupled to transmembrane movement of substances (B6SXQ6)
glyceric acid	isogroup15554	-0.929859
glycerol-3-galactoside	isogroup02344	-0.91965	Zinc finger, C3HC4 type family protein (B6UER3)
glycine	isogroup05982	0.901422	ORM1-like protein 2 (B4FEN2)
glycine	isogroup01907	-0.925033	NADPH-cytochrome p450 reductase (Fragment), Cytochrome P450 reductase (A6MZJ5,Q8VX49)
guanosine	isogroup31979	-0.909426
homoserine	isogroup07510	-0.904197
homoserine	isogroup14023	-0.904489	Phosphoserine phosphatase, Phosphoserine phosphatase, putative (B6SU38,B9RLN8)
homoserine	isogroup00227	-0.919843
homoserine	isogroup13243	-0.927349	Transcription factor HY5 (B6UHC7)
homoserine	isogroup16026	-0.94673
hydroxycarbamate NIST	isogroup12089	0.961209	CsAtPR5 (B4G1N4)
hydroxycarbamate NIST	isogroup11625	0.9107	RING-H2 finger protein ATL1N (B6U5N4)
hydroxycarbamate NIST	isogroup01408	0.909144	Transport inhibitor response 1-like protein Os04g0395600 (Q7XVM8)
hydroxylamine	isogroup10353	0.976287	1-phosphatidylinositol-4,5-bisphosphate phosphodiesterase, putative, Phospholipase C, putative, expressed (B9T5Y1,Q2QNK1)
inositol-4-monophosphate	isogroup24801	-0.913126
inositol-4-monophosphate	isogroup02416	-0.916773	Interferon-related developmental regulator family protein (B4FQN7)
isocitric acid	isogroup06861	-0.930957	Ubiquitin family protein, Type I inositol-1,4,5-trisphosphate 5-phosphatase 2 (D7LHV6,Q9FUR2)
isocitric lactone	isogroup12893	0.939105	Nodulin-like protein (Q5Z9H6)
isocitric lactone	isogroup04592	0.922394
isocitric lactone	isogroup02483	0.92136
isocitric lactone	isogroup04291	0.911382	H0702G05.6 protein (Q25AI7)
isocitric lactone	isogroup15661	0.904144
isocitric lactone	isogroup07937	0.900925	Phd finger protein, putative (B9SP39)
isocitric lactone	isogroup37433	-0.900045
isocitric lactone	isogroup09911	-0.902162	Ribose-5-phosphate isomerase (B6U2Y8)
isocitric lactone	isogroup17253	-0.902748	P0696G06.27 protein (Q8L4W8)
isocitric lactone	isogroup13889	-0.908125	APE1 (B6TPW9)
isocitric lactone	isogroup00213	-0.908749	WRKY transcription factor 18-like protein, Methyltransferase-like (Q5QMC1,Q8S0I2)
isocitric lactone	isogroup13324	-0.910714
isocitric lactone	isogroup24317	-0.910917
isocitric lactone	isogroup00126	-0.912042	Putative met-10+ protein (Q6K200)
isocitric lactone	isogroup19893	-0.912951	Cat eye syndrome critical region protein 5 (B6U9W2)
isocitric lactone	isogroup22333	-0.91409	Transposase (Fragment) (Q0P1B0)
isocitric lactone	isogroup09681	-0.914234	Katanin p80 (WD40-containing) subunit B 1-like protein (Q5ZCG1)
isocitric lactone	isogroup00409	-0.91633	Histidine-containing phosphotransfer protein 4, Survival motor neuron containing protein, F3H9.11 protein (B6SRE6,B6TZU2,Q9FZ97)
isocitric lactone	isogroup14806	-0.92134
isocitric lactone	isogroup03883	-0.921503	Putative ATPase-like zinc transporter (A9NIX0)
isocitric lactone	isogroup02406	-0.927937	Ataxin-2 C-terminal region family protein, expressed (Q10QX0)
isocitric lactone	isogroup15079	-0.930933
isocitric lactone	isogroup01101	-0.955438	Salt-tolerance protein, putative (B9RHD7)
isoleucine	isogroup24977	0.946977	Putative anthocyanin 3'-glucosyltransferase (Q69X81)
isoleucine	isogroup19017	0.906636	Nucleolysin TIAR (B6TKK8)
isonicotinic acid	isogroup07321	0.926858	Nucleotidyltransferase domain containing protein, expressed (Q10Q39)
lactic acid	isogroup08385	0.94554	Putative ubiquitin-onjugating enzyme E2 (Q75GA0)
lactic acid	isogroup22748	-0.905547	Light-harvesting complex I protein Lhca6 (B9MT12)
lauric acid	isogroup20691	0.904576	F-box protein (B6UAY8)
lauric acid	isogroup07578	-0.900111	OSIGBa0099L20.4 protein (Q01K32)
lauric acid	isogroup00828	-0.918681	THO complex subunit 4 (B6TD71)
leucrose	isogroup07724	0.916488	ARC3 homologue (Q6F4C9)
levoglucosan	isogroup24619	0.91195
linolenic acid	isogroup24491	0.907444	DNA-binding protein-related-like (Q5JML8)
linolenic acid	isogroup02360	-0.902544	Genomic DNA, chromosome 5, TAC clone:K21L13 (Q9LSM1)
linolenic acid	isogroup01241	-0.912502	Transposon protein Pong sub-class, Transposon protein Pong sub-class (B6TCG7,B6TIV9)
lysine	isogroup13812	0.915904	Vesicle-associated membrane protein, putative (B9RP23)
malic acid	isogroup04630	0.94896	Cyclin-dependent kinase F-4 (Q6Z8C8)
malic acid	isogroup21376	0.946655	E3 ubiquitin ligase (Q5K4G3)
malic acid	isogroup06345	0.936957	Respiratory burst oxidase protein D variant alpha, Respiratory burst oxidase protein D, putative, expressed (C6F010,Q2R351)
malic acid	isogroup11036	0.935828	Vacuole membrane protein, putative (B9RSQ1)
malic acid	isogroup02395	0.925194	Lysosomal Pro-X carboxypeptidase (Q9FLH1)
malic acid	isogroup24682	0.922144	Transmembrane BAX inhibitor motif-containing protein 4 (B6T5N6)
malic acid	isogroup04532	0.912086	Peptidyl-prolyl cis-trans isomerase (C5Z9C6)
malic acid	isogroup04592	0.903789
malic acid	isogroup26557	0.902627	Peroxisomal multifunctional enzyme type 2 (B6TQ98)
malic acid	isogroup05102	0.902352	Symplekin, putative (B9SQ20)
malic acid	isogroup16713	-0.904596
malic acid	isogroup01474	-0.907221	Dehydrogenase, putative, expressed (Q10DL9)
malic acid	isogroup11685	-0.909642	Dehydrogenase, putative, expressed (Q10DL9)
malic acid	isogroup23758	-0.915118
malic acid	isogroup12273	-0.965412	Exodeoxyribonuclease III family protein, expressed (Q2QTX4)
mannitol	isogroup22936	0.939156	Vacuolar protein sorting 29 (B6SUM0)
mannitol	isogroup24512	0.918902	Heat shock protein binding protein (B6TPQ8)
mannitol	isogroup04283	0.904953	Putative glucosyl transferase (Q5KQK5)
mannitol	isogroup05286	-0.906631	OSIGBa0115D20.4 protein, H0716A07.11 protein (Q01MA4,Q01MA7)
mannitol	isogroup36527	-0.91102
mannitol	isogroup20252	-0.914012	mRNA turnover protein 4 (B6T5L3)
mannitol	isogroup28590	-0.915834	HAT family dimerisation domain containing protein (Q53M48)
mannitol	isogroup19697	-0.917664	Membrane protein-like (Q8S0J6)
mannitol	isogroup12456	-0.920021	Putative MCB2 protein (Q5ZBC6)
mannitol	isogroup35548	-0.921829
mannonic acid NIST	isogroup03765	0.923101	B0616E02-H0507E05.7 protein (Q01HW5)
melezitose	isogroup28979	0.92386	Putative cullin 1 (Q65XE3)
melezitose	isogroup03986	-0.908398	Nucleoporin interacting component, putative, expressed (Q10LH9)
melezitose	isogroup01301	-0.92138	6b-interacting protein 1 (B4FRR8)
melezitose	isogroup08424	-0.929751	Unconventional myosin heavy chain (Q9XEI4)
methionine sulfoxide	isogroup24977	0.911222	Putative anthocyanin 3'-glucosyltransferase (Q69X81)
N-acetyl-D-hexosamine	isogroup12335	-0.904058	cDNA clone:001-205-A03, full insert sequence (B7EIB4)
N-methylalanine	isogroup24977	0.942475	Putative anthocyanin 3'-glucosyltransferase (Q69X81)
oleic acid	isogroup24361	0.928161
oleic acid	isogroup13923	0.914447	Putative transposase (Q8H7L1)
ornithine	isogroup18167	0.92181	DNA binding protein (B6U631)
ornithine	isogroup19958	-0.914019	Tyrosyl-tRNA synthetase (B6T638)
palatinitol	isogroup07067	0.918608	WRKY55-superfamily of TFs having WRKY and zinc finger domains (B6SMI9)
palatinitol	isogroup05287	0.913994	Tetratricopeptide repeat-containing protein kinase 1, H0913C04.1 protein (B6JUB9,Q259U8)
palatinitol	isogroup02486	-0.900968	Nucleoside diphosphate kinase (C5WRH5)
palmitic acid	isogroup02887	0.923268	Protein disulfide isomerase (A5A5E7)
palmitic acid	isogroup00141	0.918651	Eukaryotic aspartyl protease family protein, expressed (Q53NE7)
palmitic acid	isogroup18347	0.909034	Auxin-induced protein PCNT115 (B6TJT2)
palmitic acid	isogroup21522	-0.900494	OSIGBa0092E01.11 protein (Q01IC4)
palmitic acid	isogroup00058	-0.900788	PSI type III chlorophyll a/b-binding protein (Q9SY97)
palmitic acid	isogroup00253	-0.901714	Photosystem I reaction center subunit VI, chloroplastic (O65101)
palmitic acid	isogroup18325	-0.90186	Putative polyprenyl diphosphate synthase (Q75HZ9)
palmitic acid	isogroup08069	-0.90275	B0103C08-B0602B01.10 protein (Q01H93)
palmitic acid	isogroup23689	-0.90527	Structural molecule (B6SSG5)
palmitic acid	isogroup00398	-0.910933	PGR5, PGR5 (B6U0M5,Q4R1B1)
palmitic acid	isogroup11685	-0.912269	Dehydrogenase, putative, expressed (Q10DL9)
palmitic acid	isogroup09190	-0.912542
palmitic acid	isogroup00359	-0.916993	Putative SHOOT1 protein (Q69LC0)
palmitic acid	isogroup10376	-0.917903	H1flk, putative, expressed (Q10GG7)
palmitic acid	isogroup13502	-0.918991	Low molecular weight protein-tyrosine-phosphatase slr0328 (B6T2X9)
palmitic acid	isogroup12872	-0.921487	Gb|AAF32477.1 (Q9FFE7)
palmitic acid	isogroup08621	-0.925193	Pentatricopeptide repeat-containing protein, putative (B9RFY8)
palmitic acid	isogroup25252	-0.925202
palmitic acid	isogroup04513	-0.926616	Cation transport protein chaC (B4FRR0)
palmitic acid	isogroup23985	-0.928721	TPR repeats-like protein (A9P324)
palmitic acid	isogroup31829	-0.932038	Threonine endopeptidase (B6TCN7)
palmitic acid	isogroup13879	-0.932866	F25A4.30 protein (Q9SSF7)
palmitic acid	isogroup00904	-0.934578	Ferredoxin-thioredoxin reductase catalytic chain, chloroplastic, Ferredoxin-thioredoxin reductase (Fragment) (P41347,Q6LBH9)
palmitic acid	isogroup16012	-0.939285
palmitic acid	isogroup33773	-0.953505	Protein GPR89A, putative (B9S266)
palmitic acid	isogroup00403	-0.956901	Sucrose phosphate synthase (B6TS75)
palmitic acid	isogroup23721	-0.97356	Eukaryotic translation initiation factor 2B family protein, putative, expressed (Q2QYG9)
pelargonic acid	isogroup25452	-0.926923
phenylalanine	isogroup24977	0.924495	Putative anthocyanin 3'-glucosyltransferase (Q69X81)
phosphoethanolamine	isogroup03747	0.91741	RNA-binding protein, putative (B9S9T2)
phosphoethanolamine	isogroup19958	-0.914152	Tyrosyl-tRNA synthetase (B6T638)
phosphoric acid	isogroup06826	-0.904588	H0821G03.13 protein (Q25A03)
phosphoric acid	isogroup05113	-0.923784	Respiratory burst oxidase-like protein E (B2D0N7)
phosphoric acid	isogroup08591	-0.938467	Protein binding protein, putative (B9SSQ5)
p-hydroquinone	isogroup12373	0.925628	Putative MLA1 (Q6Z635)
pipecolic acid	isogroup02781	-0.934242
proline	isogroup24977	0.927308	Putative anthocyanin 3'-glucosyltransferase (Q69X81)
propane-1,3-diol NIST	isogroup10845	0.93349	Aspartic proteinase nepenthesin-2 (B6TNP6)
putrescine	isogroup13881	0.945312	BRASSINOSTEROID INSENSITIVE 1-associated receptor kinase 1 (B6T4K3)
putrescine	isogroup03006	0.923138	cDNA clone:001-208-F01, full insert sequence (B7EZ37)
putrescine	isogroup13812	0.922254	Vesicle-associated membrane protein, putative (B9RP23)
putrescine	isogroup32174	0.918756
putrescine	isogroup20334	0.903159	F-box protein (B6UAY8)
pyrophosphate	isogroup27072	0.903973
quinic acid	isogroup00638	0.911264	Small uORF, S-adenosylmethionine decarboxylase 3 (C9DI41,C9DI42)
quinic acid	isogroup06898	0.908901	DNA binding protein (B6TAS1)
quinic acid	isogroup21521	0.902048	ABA-responsive protein-like (Q6H5X2)
quinic acid	isogroup04851	-0.904176	OSIGBa0096P03.8 protein (Q01LD6)
quinic acid	isogroup17948	-0.907361	Peptide transporter, putative (B9T1Z5)
quinic acid	isogroup01099	-0.908059	Epstein-Barr virus EBNA-1-like protein (Q6EPD4)
quinic acid	isogroup00892	-0.90897	Auxin-responsive protein IAA4, cDNA clone:J033149F09, full insert sequence (A2ZRY8,B7EVA0)
quinic acid	isogroup21244	-0.909555	CXE carboxylesterase (Q0ZPW6)
quinic acid	isogroup01144	-0.914696	Transposon protein, putative, CACTA, En/Spm sub-class (Q2QN64)
quinic acid	isogroup02197	-0.919591	Integral membrane protein-like (Q69M22)
quinic acid	isogroup18253	-0.920066
quinic acid	isogroup34059	-0.922421
quinic acid	isogroup08292	-0.930046	Bipolar kinesin KRP-130, putative, KRP120-2 (B9T3J4,Q94G20)
quinic acid	isogroup03316	-0.932907	Viral A-type inclusion protein repeat containing protein, expressed (Q10RF6)
raffinose	isogroup10707	-0.902496	Kinesin motor protein, putative, expressed (Q10SR0)
raffinose	isogroup19952	-0.908555	Putative mannan endo-1,4-beta-mannosidase 5 (Q5W6G0)
ribitol	isogroup02667	0.927306	Neutral amino acid transport protein (Fragment), Amino acid transporter, putative, Amino acid permease family protein, putative, expressed (B9HMX7,B9SNC5,Q2QN40)
ribitol	isogroup15661	0.913983
ribitol	isogroup25779	0.912137
ribitol	isogroup02395	0.905833	Lysosomal Pro-X carboxypeptidase (Q9FLH1)
ribitol	isogroup00783	0.904206	Cytochrome P450 monooxygenase, cDNA clone:001-036-C03, full insert sequence, Cytochrome P450, Cytochrome P450 monooxygenase CYP704G7 (B3RFK0,B7E6Q0,B9IC23,Q2MJ01)
ribitol	isogroup19318	0.903983	26S proteasome non-ATPase regulatory subunit 11 (B6T429)
ribitol	isogroup13537	0.902932	Ribonuclease 2 (B6TGK1)
ribitol	isogroup03883	-0.908987	Putative ATPase-like zinc transporter (A9NIX0)
ribitol	isogroup29007	-0.917971	Putative phytosulfokine peptide (Q7PC94)
ribitol	isogroup36820	-0.9239
ribitol	isogroup01101	-0.949705	Salt-tolerance protein, putative (B9RHD7)
ribonic acid	isogroup24554	0.929694	Beta-glucosidase 5 (Q5JK35)
ribonic acid	isogroup01919	0.921546	Beta-glucosidase 5 (Q5JK35)
ribonic acid	isogroup13186	0.913846	Gibberellin 20 oxidase 2 (B6TEH4)
ribose	isogroup09548	-0.969132	NB-ARC domain containing protein, expressed (Q53NZ9)
ribose-5-phosphate	isogroup27565	-0.911155	Putative RNA binding protein (Q9AY92)
ribulose-5-phosphate	isogroup19416	-0.924242	OSIGBa0134J07.3 protein (Q01LI6)
shikimic acid	isogroup21886	0.956082	NC domain-containing protein (D7LZP9)
shikimic acid	isogroup21071	0.949128	Znf (Q5GAS1)
shikimic acid	isogroup13623	0.924743	Lysine decarboxylase-like protein (B6T4M5)
shikimic acid	isogroup04977	0.923653
shikimic acid	isogroup23562	0.92317	Xylanase inhibitor protein 2 (Q53NL5)
shikimic acid	isogroup27361	0.922112
shikimic acid	isogroup21679	0.915967	Saposin-like type B, region 1 family protein (B6TK63)
shikimic acid	isogroup20419	0.912523	Protein phosphatase 2C isoform epsilon (B6UBI9)
shikimic acid	isogroup21363	0.911068	H0801D08.11 protein (Q259D4)
shikimic acid	isogroup04630	0.909654	Cyclin-dependent kinase F-4 (Q6Z8C8)
shikimic acid	isogroup11074	0.905322	Glycosyltransferase (B6T444)
shikimic acid	isogroup27325	0.900526	LITAF-domain-containing protein (B6TNU5)
shikimic acid	isogroup17721	0.900513	Putative receptor serine/threonine kinase PR5K (Q656X3)
shikimic acid	isogroup00359	-0.901871	Putative SHOOT1 protein (Q69LC0)
shikimic acid	isogroup07167	-0.904558	ATP synthase delta chain (B6T0C6)
shikimic acid	isogroup05853	-0.904667	Structural molecule, H0525E10.12 protein (B6UEL0,Q01JZ6)
shikimic acid	isogroup09345	-0.905227	Beta-propeller domains of methanol dehydrogenase type (B6U4G5)
shikimic acid	isogroup09982	-0.905816	Beta-glucosidase, putative (B9SAQ6)
shikimic acid	isogroup21683	-0.906356
shikimic acid	isogroup00007	-0.908026
shikimic acid	isogroup12273	-0.911464	Exodeoxyribonuclease III family protein, expressed (Q2QTX4)
shikimic acid	isogroup03737	-0.915514	Photosystem II core complex proteins psbY (B6SUJ7)
shikimic acid	isogroup19380	-0.915585	GA C20oxidase2 (B6F2E8)
shikimic acid	isogroup15549	-0.917577	Asr0654 protein (Q8YZ33)
shikimic acid	isogroup11685	-0.931077	Dehydrogenase, putative, expressed (Q10DL9)
shikimic acid	isogroup25220	-0.931378	Thylakoid lumenal 17.9 kDa protein, chloroplastic (Q9SW33)
shikimic acid	isogroup25264	-0.936905	Putative rubredoxin (Q0GBX1)
shikimic acid	isogroup17067	-0.954813	ATP-dependent Clp protease ATP-binding subunit clpA CD4B,chloroplast, putative, expressed (Q2QVG9)
sorbitol	isogroup17868	0.901174	Heat shock protein STI (B6U6S4)
stearic acid	isogroup12409	0.909598	Protein disulfide isomerase (Q5EUD5)
stearic acid	isogroup20113	-0.914252	B1358B12.21 protein (Q7XUS3)
stigmasterol	isogroup19544	0.918284	Probable calcium-transporting ATPase 5, plasma membrane-type (Q2RAS0)
stigmasterol	isogroup36120	0.90259
suberyl glycine	isogroup27384	0.931955	Calmodulin (B6SNK9)
suberyl glycine	isogroup28945	0.930637
suberyl glycine	isogroup06893	-0.902161	Protein binding protein (B6THV3)
suberyl glycine	isogroup27087	-0.915827	F17L21.8 (Q9FZK6)
suberyl glycine	isogroup28476	-0.917711
succinic acid	isogroup15438	0.902948
sucrose	isogroup25234	0.910597
sucrose	isogroup11092	0.909262	Membrane protein (B6ST21)
sucrose	isogroup30140	0.90732
threonic acid	isogroup20528	0.925221	RAB11J (Q40200)
threonic acid	isogroup04835	0.907779	Putative Myb13 protein (Q6YSZ5)
threonic acid	isogroup24977	0.90113	Putative anthocyanin 3'-glucosyltransferase (Q69X81)
threonine	isogroup32983	0.903688	Proteinase inhibitor (B8QVR9)
threonine	isogroup20655	-0.905227	F17A17.35 protein (Q9SFB3)
threonine	isogroup21834	-0.919308	F-box protein family-like protein (Q7EY67)
trehalose	isogroup12718	-0.900453	ASC1-like protein 1 (B6U2L0)
trehalose	isogroup06184	-0.910016	LRR receptor-like kinase, Leucine-rich repeat protein, Leucine Rich Repeat family protein, expressed (D0VMS4,D7PJY6,Q2R9X8)
trehalose	isogroup08437	-0.915279	Myosin heavy chain-like (Q5SN02)
tryptophan	isogroup24977	0.929481	Putative anthocyanin 3'-glucosyltransferase (Q69X81)
tryptophan	isogroup12107	0.923322
tyrosine	isogroup16487	0.909129
tyrosine	isogroup08646	-0.915944	CONSTANS-like protein CO5 (B6SU24)
urea	isogroup06552	0.906958	Similar to probable ATP-dependent RNA helicase-fission yeast (Schizosaccharomyces pombe) (Q53NR4)
urea	isogroup24848	0.901665
valine	isogroup24977	0.951672	Putative anthocyanin 3'-glucosyltransferase (Q69X81)
valine	isogroup24556	0.909997	SAM domain family protein (B6T6B1)
xylitol	isogroup13705	0.937775
xylitol	isogroup21350	-0.904409
xylitol	isogroup00019	-0.906847	Anthranilate synthase component I-1, Transparent testa 12 protein, Monooxygenase, Putative unclassified retrotransposon protein, Anthranilate synthase alpha subunit, SHR5-receptor-like kinase (Fragment), WRKY21, Protein DEHYDRATION-INDUCED 19, Putative receptor-like serine/threonine kinase (RFK1) (B4F8P4,B6SV36,B6SZZ4,C5NNP0,Q45KJ2,Q4PLL4,Q5FZT4,Q688X9,Q6F2P9)
xylitol	isogroup18991	-0.920256	Subtilase (Q9FVC7)
xylonic acid	isogroup13142	0.931746	Transcription factor jumonji domain-containing protein, N-acetyltransferase and Transcription factor-like protein (D7KZW7,Q6YVS8)
xylonic acid	isogroup31202	0.920249	Dpm2 protein (Q561S6)
xylonic acid	isogroup00113	-0.9045
xylonic acid	isogroup00080	-0.909998	Fiber protein Fb2, Copine III-like, Putative transposase, Transposon protein, putative, unclassified, expressed, Proline transport protein-like, Putative transposase (B6TQ58,Q5N6Z8,Q6RYE2,Q7G1M6,Q8L431,Q8S7N0)
xylonic acid	isogroup01032	-0.912894	Cryptochrome 2 apoprotein (Q8H6B3)
xylonic acid	isogroup02879	-0.916106	OSIGBa0132O24.2 protein, Zinc finger CCCH domain-containing protein 43 (Q01MB5,Q5Z5Q3)
xylonic acid	isogroup16007	-0.924377	ATP binding protein (D7LS09)
xylonic acid	isogroup00062	-0.932975	Nonphototropic hypocotyl 1, Non-phototropic hypocotyl NPH1 (O48547,Q9SC66)
xylonic acid	isogroup32882	-0.952426
xylose	isogroup07739	0.946989	Lariat debranching enzyme (B6U6X4)
xylose	isogroup27747	0.902345	FHA domain containing protein (B6SWJ1)
