# Supplementary material for: Integrating transcriptional, metabolomic, and physiological responses to drought stress and recovery in switchgrass (Panicum virgatum L.)
Source: BMC Genomics. 2014 Jun 26;15(1):527. doi: 10.1186/1471-2164-15-527 (PMC4122788; doi:10.1186/1471-2164-15-527)
Supplement: Supplementary file 7 — Additional file 7: Table S10: Expression changes in genes associated with C4 photosynthesis. (XLS 3 MB) [file 12864_2014_6310_MOESM7_ESM.xls]

## Sheet: Sheet3
Table S10. Expression changes in genes associated with C4 photosynthesis.
Gene	Isogroup	Mercator Annotation	UniProt Annotation	Average expression level (rpm)	Fold-change in drought		Fold-change in recovery
AlaAT	isogroup01651	AT1G23310 GLUTAMATE:GLYOXYLATE AMINOTRANSFERASE	Alanine_aminotransferase_2_,Alanine_aminotransferase_	297	1.17167		0.901962
AlaAT	isogroup05567	AT2G13360 ALANINE:GLYOXYLATE AMINOTRANSFERASE	Serine-glyoxylate_aminotransferase_	105	0.516727	*	1.03603
AlaAT	isogroup05363	AT1G72330 ALANINE AMINOTRANSFERASE 2	Putative_alanine_aminotransferase_	24	0.735323	*	0.71953
AlaAT	isogroup12153	AT5G53970 Symbols: aminotransferase, putative	Aminotransferase_family_protein_,Nicotianamine_aminotransferase_	8	0.655146	*	0.878251
AlaAT	isogroup25625	loc_os07g42600 12007.m08492 protein alanine aminotransferase 2	Putative_alanine_aminotransferase_	3	1.00594		1.3121
AspAT	isogroup01577	AT2G30970 ASPARTATE AMINOTRANSFERASE 1	Aspartate_aminotransferase_,Aspartate_aminotransferase_,Aspartate_aminotransferase_	111	0.415199	*	1.24451
AspAT	isogroup05255	AT5G51690 Symbols: ACS12 ACS12	1-aminocyclopropane-1-carboxylate_synthase_(Fragment)_	64	0.307511	*	1.65679
AspAT	isogroup11048	AT4G31990 ASPARTATE AMINOTRANSFERASE 5	Aspartate_aminotransferase_	31	1.46681	*	0.914038
AspAT	isogroup18783	AT4G31990 ASPARTATE AMINOTRANSFERASE 5	Aspartate_aminotransferase_	26	1.30067	*	1.14525
AspAT	isogroup02577	AT4G31990 ASPARTATE AMINOTRANSFERASE 5	Aspartate_aminotransferase_	6	1.0964		0.812949
AspAT	isogroup18833	AT2G22250 Symbols: ATAAT, AAT, MEE17 aminotransferase class I and II family	Aspartate_aminotransferase_	5	1.08186		1.29954
AspAT	isogroup18826	AT2G22250 Symbols: ATAAT, AAT, MEE17 aminotransferase class I and II family	Aspartate_aminotransferase_	5	1.28187		1.53892
CA	isogroup00318	AT4G33580 Symbols: ATBCA5, BCA5 carbonic anhydrase family protein / carbonate dehydratase family	Carbonic_anhydrase_,Carbonic_anhydrase_	179	1.6663	*	0.620185	*
CA	isogroup24094	AT3G48680 GAMMA CARBONIC ANHYDRASE-LIKE 2	Mitochondrial_NADH_ubiquinone_oxidoreductase_29_kDa_subunit_	89	1.12128		1.12052
CA	isogroup13081	AT1G19580 GAMMA CARBONIC ANHYDRASE 1	Transcription_factor_APFI_	45	0.960936		0.994761
CA	isogroup23904	AT3G48680 GAMMA CARBONIC ANHYDRASE-LIKE 2	Mitochondrial_NADH_ubiquinone_oxidoreductase_29_kDa_subunit_	38	1.21234		1.09467
CA	isogroup21545	AT1G47260 GAMMA CARBONIC ANHYDRASE 2	Protein_yrdA,_putative_	19	1.16072		1.43339
CA	isogroup03007	AT3G52720 ALPHA CARBONIC ANHYDRASE 1	Carbonic_anhydrase_	12	0.148274	*	1.24753
CA	isogroup20697	AT1G47260 GAMMA CARBONIC ANHYDRASE 2	Protein_yrdA,_putative_	10	0.973285		1.30602
CA	isogroup03783	AT5G14740 CARBONIC ANHYDRASE 2	Carbonic_anhydrase_	7	0.795416		0.976955
MDH	isogroup06913	AT5G58330 NADP, chloroplast	Malate_dehydrogenase_1_,Malate_dehydrogenase_(Fragment)_	281	0.604275	*	1.21139
MDH	isogroup20194	AT5G09660 peroxisomal NAD-malate dehydrogenase 2	Malate_dehydrogenase_	113	0.798471		0.715949
MDH	isogroup19577	AT3G47520 MALATE DEHYDROGENASE	Nodule-enhanced_malate_dehydrogenase_	87	0.23693	*	1.39477
MDH	isogroup19557	AT5G09660 peroxisomal NAD-malate dehydrogenase 2	Malate_dehydrogenase_	72	0.47198	*	1.17603
MDH	isogroup11896	AT1G80560 Symbols: 3-isopropylmalate dehydrogenase, chloroplast	3-isopropylmalate_dehydrogenase_,3-isopropylmalate_dehydrogenase_	60	0.803392		1.19474
MDH	isogroup21080	AT5G09660 peroxisomal NAD-malate dehydrogenase 2	Malate_dehydrogenase_	57	1.08537		0.968765
MDH	isogroup19854	AT1G53240 NAD, mitochondrial	Malate_dehydrogenase_	43	0.406089	*	1.33958
MDH	isogroup19974	AT3G15020 NAD, mitochondrial	Malate_dehydrogenase_	31	0.986237		1.13725
MDH	isogroup08417	AT5G09660 peroxisomal NAD-malate dehydrogenase 2	Malate_dehydrogenase_	23	1.17135		1.13746
MDH	isogroup11511	AT1G53240 NAD, mitochondrial	Malate_dehydrogenase_	17	0.324922	*	1.57029
MDH	isogroup10984	AT3G47520 MALATE DEHYDROGENASE	Nodule-enhanced_malate_dehydrogenase_	12	0.201284	*	1.00079
MDH	isogroup12414	AT5G03290 Symbols: isocitrate dehydrogenase, putative / NAD+ isocitrate dehydrogenase	3-isopropylmalate_dehydrogenase_	12	1.04259		1.18901
MDH	isogroup09822	MDHC_ORYSA Malate dehydrogenase, cytoplasmic	Growth_regulator_like_protein_	9	0.961769		0.982122
MDH	isogroup11106	AT3G47520 MALATE DEHYDROGENASE	Malate_dehydrogenase_	9	1.29418		1.03859
MDH	isogroup19923	AT5G03290 Symbols: isocitrate dehydrogenase, putative / NAD+ isocitrate dehydrogenase	3-isopropylmalate_dehydrogenase_	6	0.974041		1.20017
MDH	isogroup18793	AT3G47520 MALATE DEHYDROGENASE	Malate_dehydrogenase_	5	1.20602		0.766292
MDH	isogroup37322	AT5G43330 Symbols: malate dehydrogenase	Malate_dehydrogenase_	5	1.09638		1.11776
ME	isogroup00615	AT4G00570 Symbols: malate oxidoreductase	Senescence-associated_protein_,Malic_enzyme_,Malic_enzyme_	335	0.356158	*	1.35369
ME	isogroup00038	AT1G79750 NADP-malic enzyme 4	Malic_enzyme_	296	1.92961	*	#N/A
ME	isogroup06639	AT2G19900 NADP-malic enzyme 1	Malic_enzyme_	117	11.711	*	0.317783
ME	isogroup01525	AT2G13560 Symbols: malate oxidoreductase	Malic_enzyme_	56	0.583615	*	1.10303
ME	isogroup01721	AT5G11670 NADP-malic enzyme 2	Malic_enzyme_,Malic_enzyme_	30	3.38718	*	0.614091
ME	isogroup10029	AT4G00570 Symbols: malate oxidoreductase	Malic_enzyme_	18	0.959549		0.990082
ME	isogroup10983	AT5G25880 NADP-malic enzyme 3	Malic_enzyme_	2	1.38504		1.41608
PEPC	isogroup01008	AT2G42600 PHOSPHOENOLPYRUVATE CARBOXYLASE 2	Putative_C4_phosphoenolpyruvate_carboxylase_	3415	0.179245	*	1.18122
PEPC	isogroup06291	nearly identical (1028 AT1G53310 PHOSPHOENOLPYRUVATE CARBOXYLASE 1	Phosphoenolpyruvate_carboxylase_1_,C3_phosphoenolpyruvate_carboxylase_,Phosphoenolpyruvate_carboxylase_	34	0.757573	*	0.95678
PEPC	isogroup11962	AT1G12580 Phosphoenolpyruvate carboxylase-related kinase 1	Calcium-dependent_calmodulin-independent_protein_kinase_CDPK-like_	16	1.32748	*	0.830022
PEPC	isogroup13149	AT1G12580 Phosphoenolpyruvate carboxylase-related kinase 1	Calcium-dependent_calmodulin-independent_protein_kinase_CDPK-like_	14	0.896367		1.10297
PEPC	isogroup02666	AT1G12680 Phosphoenolpyruvate carboxylase-related kinase 2	Putative_calcium-dependent_protein_kinase_	13	1.07279		0.703005
PEPC	isogroup05855	AT1G08650 PHOSPHOENOLPYRUVATE CARBOXYLASE KINASE	Calcium-dependent_protein_kinase_2_	11	0.348591	*	1.12194
PEPC	isogroup06937	AT1G08650 PHOSPHOENOLPYRUVATE CARBOXYLASE KINASE	Phosphoenolpyruvate_carboxylase_kinase_1_	11	0.517929	*	0.856992
PEPC	isogroup17006	nearly identical (1652 AT1G53310 PHOSPHOENOLPYRUVATE CARBOXYLASE 1	Phosphoenolpyruvate_carboxylase_2_	10	0.750268		1.26744
PEPC	isogroup03942	AT1G53310 PHOSPHOENOLPYRUVATE CARBOXYLASE 1	Phosphoenolpyruvate_carboxylase,_housekeeping_isozyme_	6	1.44303		0.688342
PEPC	isogroup13048	AT1G12680 Phosphoenolpyruvate carboxylase-related kinase 2	Calcium-dependent_protein_kinase_,Putative_calcium-dependent_protein_kinase_	3	0.85874		0.742426
PEPC	isogroup29041	AT1G12680 Phosphoenolpyruvate carboxylase-related kinase 2	Putative_calcium-dependent_protein_kinase_	2	0.795236		0.976037
PPDK	isogroup17083	nearly identical (1354 AT4G15530 pyruvate orthophosphate dikinase	Pyruvate,_phosphate_dikinase_2_	25	0.266789	*	0.960444
PPDK	isogroup37331	AT4G15530 pyruvate orthophosphate dikinase	Pyruvate_orthophosphate_dikinase_	15	0.348646	*	0.932036
